# Supplementary material for: Volumetric non-invasive cardiac mapping for accessible global arrhythmia characterization
Source: Commun Med (Lond). 2026 Jan 13;6:263. doi: 10.1038/s43856-025-01332-5 (PMC13136336; doi:10.1038/s43856-025-01332-5)
Supplement: Supplementary file 2 — Supplementary Data 1 [file 43856_2025_1332_MOESM2_ESM.xlsx]

## Sheet: CoarseMesh_Vertices
X	Y	Z
-6.28123	-2.10677	4.6467
-6.27113	-1.9456	4.82426
-6.25674	-2.12063	5.0847
-6.24458	-2.44808	4.66267
-6.23959	-1.81672	5.10539
-6.23622	-2.36323	4.88521
-6.22502	-2.28383	4.38222
-6.22472	-1.61316	4.87948
-6.21598	-1.45057	5.09747
-6.20932	-2.65997	4.31546
-6.20094	-1.61406	5.32686
-6.19982	-1.71763	4.64515
-6.1976	-1.8622	5.39536
-6.17036	-1.29139	5.3326
-6.1681	-1.43375	4.75861
-6.16301	-1.16831	5.03429
-6.16181	-2.09115	5.48728
-6.1606	-2.44005	5.12317
-6.1525	-1.66237	5.62711
-6.15089	-1.38442	5.564
-6.13652	-2.36547	5.34116
-6.12832	-1.82552	5.80867
-6.12785	-2.79643	4.61837
-6.12103	-2.30427	4.16231
-6.1174	-2.66628	4.92346
-6.10392	-2.19843	5.78411
-6.10271	-1.14684	5.6615
-6.09474	-0.911298	5.30868
-6.0923	-2.06709	6.04622
-6.09186	-2.88977	4.0893
-6.08806	-1.79188	6.09531
-6.08655	-1.4406	5.95968
-6.0769	-0.915609	5.65193
-6.07671	-2.85833	4.35002
-6.07426	-1.9079	4.38972
-6.07334	-2.63258	3.98077
-6.06349	-2.49076	5.63111
-6.05487	-2.32947	5.94888
-6.04101	-0.861333	4.99974
-6.03939	-1.05812	5.95944
-6.03098	-0.639051	5.44654
-6.02707	-1.57372	6.31575
-6.02402	-1.92731	6.3626
-6.02348	-1.02492	4.77637
-6.01406	-2.31522	6.25528
-6.01083	-2.75649	5.18471
-6.0072	-0.789558	5.92795
-6.00411	-1.26297	6.23605
-5.9964	-0.588802	5.732
-5.98447	-1.38657	4.61013
-5.98322	-0.555626	5.22966
-5.97867	-2.75854	5.38469
-5.97644	-1.64276	6.55765
-5.97568	-2.67344	5.88246
-5.97427	-2.54918	6.09177
-5.96662	-0.409873	5.46114
-5.96536	-2.82553	3.85578
-5.95642	-1.39358	6.51082
-5.94935	-1.90528	6.66652
-5.94839	-3.05622	4.27896
-5.94663	-2.95554	4.94602
-5.93757	-1.72567	4.52673
-5.9359	-3.05383	4.48964
-5.93172	-0.849868	6.2145
-5.92962	-2.78612	5.6781
-5.92954	-2.53406	6.34643
-5.92933	-2.09271	4.22349
-5.92683	-2.22579	6.5428
-5.92576	-0.222522	5.58423
-5.92554	-0.457013	5.9303
-5.91309	-1.14056	6.4979
-5.91234	-2.31562	4.0443
-5.89687	-0.507656	5.01936
-5.89596	-3.06802	4.70023
-5.88576	-0.721519	4.8152
-5.88055	-0.637766	6.21459
-5.87739	-3.1349	4.0855
-5.87738	-2.94711	5.27816
-5.87258	-2.50266	3.84247
-5.87256	-1.76248	4.77918
-5.8669	-3.06809	3.81239
-5.86393	-1.62688	6.83125
-5.8606	-2.7918	6.23247
-5.85905	-2.06467	4.42285
-5.85464	-0.189335	5.9562
-5.85334	-0.166896	5.35857
-5.84328	-0.393691	6.13764
-5.84282	-1.4708	4.81363
-5.84067	0.0831735	5.50704
-5.83866	-2.98972	5.59936
-5.83651	-2.43582	6.6007
-5.83576	-2.0496	4.70753
-5.8259	-2.9617	5.90315
-5.82529	-0.255594	5.10546
-5.81924	-2.76908	3.6621
-5.81064	-1.23616	6.83833
-5.80656	-1.9021	5.06999
-5.8044	-2.23665	6.81361
-5.79933	-1.57088	5.01982
-5.79585	0.118913	5.7941
-5.79097	-2.16539	4.99401
-5.79019	-2.70972	6.5096
-5.77649	-2.30424	4.7242
-5.77513	-0.936879	4.7108
-5.77389	-0.426092	6.39525
-5.77301	-1.98081	6.98483
-5.77175	-1.22956	4.76765
-5.76878	-3.03688	3.59656
-5.75996	-3.13667	5.27161
-5.75861	-0.705108	6.61671
-5.75783	-2.1924	5.21887
-5.7565	-2.354	4.37197
-5.75384	-1.80572	5.43981
-5.75257	-0.0120013	6.08244
-5.75116	-1.26476	5.06596
-5.75079	-1.51834	5.351
-5.74894	-2.07207	5.39903
-5.74742	-0.234831	6.29446
-5.73777	-1.54824	7.07244
-5.73756	-0.930224	6.82513
-5.73564	-0.40487	4.81463
-5.7327	0.325772	5.63175
-5.73174	0.0314844	5.16155
-5.72532	-2.46011	4.86154
-5.71639	-2.097	5.65371
-5.71433	-3.26043	3.69671
-5.71222	-1.58274	5.70948
-5.70817	-2.47314	4.15833
-5.70793	-3.28752	4.46341
-5.70763	-1.15394	5.29035
-5.70682	-1.87308	5.81758
-5.70545	-3.26025	4.9253
-5.70134	-1.19306	7.05544
-5.69955	-2.58111	6.80634
-5.69886	-1.28651	5.6058
-5.68198	-0.154373	4.92414
-5.67731	-0.956746	5.01184
-5.67678	0.442516	5.87721
-5.67642	-2.50401	5.10489
-5.6762	-2.60921	4.56493
-5.67553	-2.6133	3.67714
-5.66718	0.306892	5.31986
-5.66633	-1.62938	6.05952
-5.66414	-2.20324	6.03692
-5.66212	0.316936	6.04914
-5.66201	-1.9045	6.14884
-5.65648	-3.19016	5.86908
-5.65415	-2.31475	7.06304
-5.64968	-2.4258	5.48502
-5.64545	-1.36397	5.99566
-5.63721	0.583072	5.63181
-5.62958	-3.25425	5.62115
-5.62723	-3.34915	4.66716
-5.62633	-3.34696	3.91835
-5.62568	-1.09933	5.90351
-5.622	-3.07231	6.32394
-5.61743	-0.620593	4.69752
-5.61536	-0.78483	5.47552
-5.61507	-2.50355	3.86026
-5.61209	-3.37247	4.14435
-5.61136	-2.4357	5.73493
-5.60715	-3.13931	6.12954
-5.6063	-2.71053	4.90171
-5.60365	-0.438177	6.78186
-5.60299	-1.57862	6.27057
-5.60226	-1.43166	7.23378
-5.60128	-0.672637	6.92812
-5.5985	-2.87885	3.49959
-5.59386	-0.833192	5.84743
-5.59314	-2.77405	4.27188
-5.59212	-1.84703	7.24649
-5.5912	-0.715238	4.92381
-5.59065	-3.23973	3.47443
-5.58355	-2.12075	7.22429
-5.5798	0.119026	6.41422
-5.56725	-0.178109	6.67812
-5.5664	0.316752	5.11127
-5.56605	0.66703	5.86501
-5.56554	-0.550042	5.76088
-5.56131	-1.8281	6.3758
-5.55863	-1.16417	6.22538
-5.55612	-0.647421	5.15909
-5.55475	-2.7021	4.01275
-5.55437	-2.97552	6.55557
-5.5537	-2.10789	6.36311
-5.54693	-3.39527	5.24658
-5.54395	-2.71001	5.3936
-5.54172	-0.265543	4.67853
-5.53833	-2.52804	5.99159
-5.53581	-0.936939	6.13452
-5.53578	-0.461984	5.38633
-5.52835	0.0853634	4.89171
-5.52772	-1.16699	7.28493
-5.52289	0.766578	5.5722
-5.51463	-1.65	6.49556
-5.51246	-0.88053	7.1867
-5.51221	-0.292728	5.56493
-5.51022	-2.82935	5.06086
-5.50342	-1.29629	6.50747
-5.50237	-3.11644	3.29542
-5.49897	-2.41163	6.27858
-5.49225	-0.599744	6.01455
-5.4866	-2.87858	6.78709
-5.4858	-2.63359	7.02693
-5.4858	0.35729	6.40228
-5.47711	0.611694	6.19542
-5.47522	-2.90151	4.74665
-5.47406	-0.294053	5.85684
-5.46742	-3.44945	3.69386
-5.46677	0.644451	5.31232
-5.46007	-3.40523	5.54955
-5.45566	-0.508699	4.81127
-5.44488	-2.95171	4.53542
-5.44409	-2.92558	4.17567
-5.44139	-3.49892	4.44804
-5.43822	-0.724086	6.27867
-5.43683	-2.73326	3.71802
-5.43588	-3.4948	3.97003
-5.43539	-0.244289	6.91892
-5.43447	-0.494778	7.09842
-5.43353	-3.4999	4.94054
-5.43304	-2.79818	5.77631
-5.42676	0.872891	5.91168
-5.42503	-1.46455	6.74764
-5.42011	-2.29363	7.31511
-5.4195	-1.00968	6.51956
-5.41397	-0.0636241	5.77717
-5.41018	-2.50669	7.18661
-5.40744	-2.89973	5.47019
-5.4068	-2.70266	6.04209
-5.39794	-2.97442	5.1854
-5.39765	-2.06979	7.4234
-5.39691	-0.396099	5.06348
-5.38341	0.0998445	6.79199
-5.38177	0.933553	5.41422
-5.37961	1.03009	5.62268
-5.37633	-1.43796	7.47578
-5.36953	-1.68623	7.4764
-5.3689	-0.190989	6.05853
-5.36846	-0.112309	5.40147
-5.36762	0.629208	5.11161
-5.36713	-1.20629	6.73517
-5.36239	-3.43215	3.34383
-5.35826	-3.55616	4.18041
-5.35596	-0.367006	6.22391
-5.3493	-3.02676	4.97473
-5.34494	-1.92707	6.78044
-5.34466	-2.3377	6.61071
-5.34165	0.897238	6.12759
-5.34155	-0.179009	4.76262
-5.33701	0.463149	4.89225
-5.32797	-1.01024	7.42591
-5.32406	-3.07727	4.36217
-5.32212	-2.98875	3.84383
-5.32012	0.133035	5.62953
-5.31841	-0.474062	6.40678
-5.31447	-0.778047	6.6078
-5.31024	-2.89631	6.93503
-5.30935	-0.711224	7.35613
-5.30853	0.798981	6.37187
-5.3077	-2.90405	3.50374
-5.30638	0.579381	6.58523
-5.30631	0.314374	6.76571
-5.30628	-3.1398	6.61227
-5.30444	-2.61653	6.44054
-5.30128	-3.60407	4.77837
-5.29983	-3.3965	5.96404
-5.29759	-3.32439	6.2882
-5.2911	-1.7414	6.93166
-5.29056	0.901324	5.18733
-5.28584	-3.12868	4.07042
-5.28495	-0.180598	7.1076
-5.28021	0.147779	5.91187
-5.27935	-1.00965	6.80832
-5.26471	-3.60336	5.22657
-5.25989	1.19631	5.93538
-5.25307	1.15134	5.38394
-5.2511	-0.127484	5.03993
-5.24925	-1.21925	7.54501
-5.24848	-2.46564	7.37692
-5.24725	-1.48932	6.98619
-5.24722	-0.0740016	6.2471
-5.24559	-3.30823	3.15312
-5.2437	0.178526	5.40886
-5.24195	-1.26022	6.93428
-5.2409	-2.97612	3.16503
-5.22706	-3.65306	4.43476
-5.2264	-2.74453	7.18824
-5.22547	-3.51926	5.75534
-5.21922	-0.527208	6.66112
-5.21109	-3.1616	4.56214
-5.20717	-3.15519	4.81044
-5.20303	0.385632	5.67229
-5.20302	-2.3204	6.79144
-5.2021	1.04294	6.31412
-5.19979	0.764713	4.92965
-5.19039	0.755421	6.63409
-5.18978	-2.91574	6.09352
-5.18909	-3.64016	3.59313
-5.18608	-2.78945	6.33161
-5.18352	-0.233475	6.50155
-5.18305	-1.87701	7.6251
-5.17856	-3.67339	3.93668
-5.17743	-3.59741	5.47731
-5.17612	-0.378506	7.35519
-5.16325	-3.05205	5.78245
-5.16269	-3.15296	5.4757
-5.16114	-0.791012	6.89113
-5.15303	-2.22635	7.54244
-5.15197	0.478394	6.89359
-5.14924	1.35844	5.55523
-5.14808	0.463654	5.46199
-5.14753	-3.13464	3.00907
-5.14616	0.400654	5.89074
-5.14548	-3.1262	6.77198
-5.14281	0.284685	6.13734
-5.1413	0.156499	5.13729
-5.13869	0.146961	4.79363
-5.13002	0.131082	7.12773
-5.12861	-2.62361	6.67525
-5.12594	0.987371	6.52579
-5.12524	-3.08494	3.61929
-5.12513	-2.11775	7.05265
-5.12457	-3.2211	5.20302
-5.11532	0.579433	4.81856
-5.11346	1.45264	5.89044
-5.11018	-0.866301	7.56324
-5.10021	1.29967	6.22091
-5.09302	-1.52448	7.70664
-5.08727	-3.57383	3.19561
-5.08666	1.32842	5.30611
-5.08529	-3.45046	6.22162
-5.08459	-3.71862	5.01002
-5.07938	0.0664085	6.46369
-5.07856	-3.29224	6.5717
-5.07794	-3.21909	3.90128
-5.0679	-2.99595	7.04049
-5.06181	-3.31372	2.83937
-5.05751	-0.228189	6.72576
-5.05503	0.659665	5.7464
-5.05378	-1.06103	7.09456
-5.05065	-1.72795	7.18398
-5.03924	-0.125145	7.34726
-5.03168	0.544596	6.0803
-5.03063	0.393961	4.7074
-5.03048	-3.51349	2.99163
-5.02819	1.17154	5.01682
-5.02658	-3.77466	4.5585
-5.02582	0.487899	5.24691
-5.0205	-3.55468	6.03364
-5.01551	-1.1604	7.70182
-5.00718	-3.76569	3.75268
-5.00456	0.871429	6.83564
-5.00338	1.29963	6.41092
-5.00197	-1.37285	7.21255
-4.99985	-3.3179	4.22899
-4.99545	-2.48707	6.88965
-4.99464	0.757715	5.57685
-4.98306	-3.77592	4.82058
-4.98163	0.365199	6.37795
-4.9808	0.382727	7.14823
-4.98058	-0.828299	7.11609
-4.98053	1.62905	5.82498
-4.97938	0.350723	5.01558
-4.97784	-3.25817	3.61215
-4.97463	0.586916	7.04971
-4.97164	1.41827	5.11767
-4.97161	-0.491529	7.54702
-4.96966	-2.98198	6.27664
-4.96929	-3.73063	5.38706
-4.96783	-0.508371	6.99532
-4.96371	-3.33562	4.5794
-4.95928	-1.75556	7.78618
-4.95851	-2.67608	7.42497
-4.95536	1.61374	5.37941
-4.95354	-3.66135	5.70023
-4.95223	-2.83383	6.51315
-4.95122	-3.09905	3.32214
-4.94661	1.5283	6.22245
-4.93589	-3.80843	4.14867
-4.93241	-2.01082	7.23116
-4.93069	0.0561349	6.72296
-4.92964	-1.96748	7.77137
-4.92852	-2.87795	7.27021
-4.9271	0.967405	5.76534
-4.92561	-3.34366	4.9665
-4.9241	-3.27599	5.38006
-4.91764	-0.823942	7.70194
-4.9165	-3.13652	5.99808
-4.91259	-2.23297	7.15868
-4.91213	1.11915	6.75492
-4.91168	0.789567	6.04903
-4.911	0.7777	4.62304
-4.90837	1.03514	4.75887
-4.90096	-3.22839	6.82234
-4.8897	-2.188	7.7214
-4.88818	-2.46732	7.59531
-4.88291	0.815603	5.34891
-4.87796	-2.8707	3.0201
-4.87369	-0.26039	6.97078
-4.87211	-3.03809	2.73177
-4.87166	-3.2451	5.72691
-4.87039	-3.39666	6.53758
-4.86688	0.61347	6.35375
-4.86251	1.78776	5.6508
-4.8536	-1.11537	7.29873
-4.85195	0.343146	6.63274
-4.84722	-3.79202	3.3883
-4.84384	0.225961	7.36572
-4.83905	-3.7359	3.1307
-4.83739	1.51266	6.43276
-4.8363	-3.85571	4.56895
-4.82982	-1.50358	7.86552
-4.82187	-1.72804	7.36424
-4.80951	1.81908	5.94575
-4.80079	0.496252	4.76623
-4.79895	1.3544	6.6838
-4.79519	-3.465	2.64944
-4.79096	0.59193	4.98929
-4.79047	1.6498	5.04246
-4.78914	1.0811	5.47356
-4.78813	-0.49884	7.68762
-4.78722	-0.138216	7.55971
-4.78677	0.801661	5.1556
-4.783	-3.35739	3.496
-4.77832	-3.87919	3.84078
-4.76694	1.00354	7.03929
-4.76613	-3.68564	5.87571
-4.76501	-0.758449	7.26694
-4.76394	-3.41599	3.91001
-4.76124	0.0356794	6.93559
-4.75708	-3.84726	5.10457
-4.75658	1.21465	5.6925
-4.75448	0.822674	7.14964
-4.75257	-1.30619	7.40545
-4.75159	1.46632	4.85238
-4.75021	-3.44967	4.79164
-4.7501	0.291726	6.80283
-4.74666	-3.57686	6.19599
-4.7439	-2.72187	6.81921
-4.73772	1.09177	6.09067
-4.73712	1.02984	4.59658
-4.73673	0.642091	6.53033
-4.73452	1.71104	6.34284
-4.7338	1.272	4.71669
-4.73276	1.91422	5.34814
-4.73103	-3.70652	2.86884
-4.72603	-2.97386	6.46228
-4.72457	-2.46301	7.10297
-4.7242	-3.49407	6.42851
-4.72404	0.577113	7.28443
-4.71404	-3.79455	5.49019
-4.71309	-3.34886	5.48504
-4.71293	-2.88098	7.3866
-4.71198	-3.46399	4.46798
-4.70754	1.25625	6.8902
-4.69684	-1.74642	7.93038
-4.69602	-3.88029	3.527
-4.69469	1.60738	6.54884
-4.69347	2.00944	5.69479
-4.69207	0.880278	6.41131
-4.68972	-1.24315	7.91662
-4.6804	1.0946	5.27583
-4.6786	-0.985957	7.89219
-4.67761	-0.431907	7.21202
-4.67247	-3.21976	3.18511
-4.66813	-3.10867	7.13568
-4.66403	-3.18112	2.47373
-4.65952	-0.175704	7.11269
-4.65934	-3.91065	4.78381
-4.6473	0.541142	6.75492
-4.63651	1.8993	6.23814
-4.63506	0.72726	4.5384
-4.63424	-1.91817	7.4234
-4.63279	-3.34314	6.77074
-4.63253	-3.96244	4.37498
-4.63034	-3.50424	4.23492
-4.62965	-0.936239	7.4224
-4.62615	-0.0290197	7.62906
-4.6253	-0.643854	7.86271
-4.62434	1.37613	5.50172
-4.62294	-2.13143	7.36668
-4.62149	-2.97735	2.91809
-4.6086	-2.10285	7.88599
-4.59949	0.226465	6.97838
-4.59566	-3.98273	4.06393
-4.59109	0.270952	7.54076
-4.585	2.05568	6.05736
-4.58482	-3.10934	6.28235
-4.58391	-0.3685	7.79356
-4.58133	0.808387	4.89593
-4.57665	-3.43776	5.16638
-4.57662	1.16637	6.30505
-4.57564	1.34405	6.01251
-4.5748	1.78672	6.50264
-4.57153	-1.49715	8.01603
-4.56991	-1.5521	7.52235
-4.56675	-3.87458	3.16357
-4.5651	0.799837	6.6583
-4.56132	-2.69032	7.61847
-4.55964	1.06703	7.19834
-4.55821	1.27474	7.05997
-4.55758	2.07036	5.23108
-4.55744	1.45835	4.6554
-4.55682	1.41618	5.78228
-4.55466	-3.25302	5.9782
-4.55125	0.00664761	7.11932
-4.54967	-2.37464	7.81075
-4.54789	1.89651	4.95135
-4.54754	1.00734	6.51455
-4.54525	1.66875	4.77441
-4.53775	-2.9985	2.65667
-4.53427	0.555642	7.42869
-4.52507	-2.37511	7.2959
-4.52114	-3.68313	6.05266
-4.52028	1.12402	5.0763
-4.51357	-3.33647	5.71143
-4.51108	-2.93989	7.42984
-4.51009	-3.59378	2.54672
-4.50998	2.2102	5.46203
-4.50829	1.33039	5.24058
-4.50476	-2.961	6.61351
-4.50012	-3.26353	3.05838
-4.49588	2.26587	5.80785
-4.49016	-3.41325	3.26863
-4.48961	1.55995	6.8694
-4.48381	-2.63311	7.0944
-4.48103	-1.25392	7.57056
-4.47935	-3.09108	2.3642
-4.47328	0.495488	6.94651
-4.47086	-3.53706	3.67858
-4.46635	-3.4	2.32872
-4.46593	2.02882	6.34795
-4.46525	-1.92768	8.01602
-4.46086	1.16885	4.49236
-4.46055	-0.59966	7.41253
-4.45622	0.158757	7.67649
-4.44936	-3.42215	5.39605
-4.44722	-3.80291	2.78409
-4.4454	-0.78961	7.99936
-4.44466	0.900078	7.34586
-4.44387	-3.61163	6.29442
-4.43851	-4.02374	3.69413
-4.43406	0.971792	4.61423
-4.43297	-0.892196	7.52405
-4.43129	-3.80461	5.66769
-4.42888	-3.59493	4.13009
-4.42278	-3.9435	5.02306
-4.42228	-2.7745	6.93536
-4.41929	-3.32896	6.9277
-4.41589	1.55125	5.30531
-4.41531	-3.59027	4.44425
-4.41322	1.75469	6.7751
-4.41247	-1.19013	8.07181
-4.40949	-3.50857	6.57179
-4.40644	-1.82389	7.55198
-4.40613	-0.0546926	7.78772
-4.39764	1.18852	6.53766
-4.39187	-4.00957	3.44101
-4.39048	-3.5373	4.90753
-4.38979	-0.538551	7.9713
-4.38722	-4.02108	4.61948
-4.3861	1.12285	4.82494
-4.38325	2.06024	4.86984
-4.38221	2.22637	5.1141
-4.38016	-3.90007	5.32595
-4.37969	0.70373	6.89807
-4.37917	0.401922	7.61332
-4.3725	-1.52176	8.10773
-4.37228	0.25833	7.13614
-4.36954	2.23055	6.19057
-4.36857	1.63838	4.57014
-4.36154	-0.245971	7.35559
-4.36019	-3.58428	4.68857
-4.35532	-3.20773	2.84805
-4.3539	1.49564	6.24402
-4.35353	-3.17027	7.23235
-4.35109	-3.58529	2.31932
-4.34835	-2.83446	7.59563
-4.34768	1.04331	6.71816
-4.34189	1.33284	5.00532
-4.32956	1.68279	5.9888
-4.32831	-3.97038	3.13888
-4.32256	1.86455	4.65982
-4.31306	1.78128	5.62855
-4.31054	-0.277716	7.91696
-4.3098	0.666405	7.53255
-4.30917	1.22482	7.27269
-4.30624	1.37535	4.41216
-4.30445	1.43726	7.13582
-4.30292	-2.57877	7.8086
-4.30021	-3.40703	3.01527
-4.29751	2.47229	5.65263
-4.29736	-3.03792	6.58832
-4.29501	-2.98407	2.31973
-4.28532	-2.14034	7.53558
-4.28321	-2.57254	7.23503
-4.28228	2.45338	5.41457
-4.2772	-3.16879	2.09576
-4.27595	-3.19027	6.26791
-4.26921	-3.77463	5.87238
-4.26608	2.01237	6.65897
-4.25408	-2.27058	7.97004
-4.2514	-1.57303	7.68569
-4.2498	2.43874	6.01609
-4.24653	-3.70352	6.14491
-4.24391	-2.38485	7.39571
-4.24033	-4.11993	4.28135
-4.23957	-3.04615	7.44764
-4.23957	0.0645502	7.30796
-4.23886	-1.00479	8.12978
-4.23398	0.242729	7.75881
-4.23311	-3.44343	5.49837
-4.23264	-3.793	2.55376
-4.23129	-0.688315	7.56976
-4.22964	-3.14291	2.61116
-4.22542	-3.3393	5.8649
-4.22358	-3.5288	5.15081
-4.22271	-2.91329	6.84915
-4.22198	1.01823	7.41728
-4.21726	-1.91825	8.09315
-4.21512	1.79942	5.28409
-4.21256	2.24292	6.42731
-4.21234	-4.13811	3.91173
-4.21079	-1.91265	7.63107
-4.21063	-3.67752	4.2344
-4.20702	-3.50839	6.70309
-4.19566	-3.57139	3.28362
-4.19084	1.28715	6.68591
-4.18715	0.0020424	7.87128
-4.17861	1.55997	6.42633
-4.1744	1.62395	7.1042
-4.17419	-0.711172	8.11012
-4.16327	-3.69009	3.72626
-4.16106	-4.04995	4.82985
-4.1605	-3.46634	2.0356
-4.15941	-0.345645	7.50645
-4.1594	-3.9999	2.98612
-4.15645	2.48283	5.18426
-4.15458	-0.995797	7.68081
-4.1526	0.929503	6.92567
-4.15244	0.367719	7.21476
-4.15045	1.63844	5.03868
-4.1467	-0.44743	8.0478
-4.14585	0.511148	7.69224
-4.14536	2.35936	4.85974
-4.14502	1.88121	6.93084
-4.14438	1.79903	6.15683
-4.14382	-4.11223	3.33907
-4.14189	2.1246	4.65599
-4.13704	1.34722	4.76222
-4.13449	-1.24143	8.18851
-4.1297	-4.16393	3.65852
-4.12893	1.99824	5.79455
-4.12606	1.55633	4.32506
-4.12545	-3.36698	7.04086
-4.12416	-3.98773	5.15545
-4.10988	1.15473	4.51808
-4.10839	2.0519	5.58837
-4.10361	-3.68282	2.23424
-4.10307	-1.37428	7.74184
-4.10134	-3.64903	6.38181
-4.10124	-3.91227	2.72078
-4.09983	-2.80307	7.07343
-4.09904	1.15862	6.84036
-4.08323	2.19805	6.65197
-4.08305	2.44376	6.3071
-4.08261	-2.51196	7.37564
-4.08179	0.757999	7.07201
-4.07482	-1.73736	8.19319
-4.0729	2.68531	5.67378
-4.06999	-3.62916	4.80231
-4.06903	-3.92557	5.44909
-4.06688	1.79674	4.37936
-4.05159	2.6309	5.97214
-4.05094	-3.69819	4.51232
-4.04762	-0.0128579	7.44017
-4.04383	-2.85974	7.72741
-4.03932	1.98547	5.28149
-4.03726	-4.15952	4.4375
-4.03085	-2.52505	7.96972
-4.03053	-3.76308	4.17718
-4.03047	-3.0983	2.37052
-4.02776	-3.55572	2.99383
-4.0239	1.59204	4.84336
-4.02242	-3.85658	5.73181
-4.01847	-3.41746	2.76905
-4.01658	0.826098	7.6094
-4.01594	0.17027	7.89017
-4.01205	1.32009	4.2847
-4.01161	-4.21972	4.10357
-4.0114	-0.27001	8.05486
-4.0071	-1.48046	8.22995
-4.00495	-3.69651	3.33293
-4.00468	-3.04529	6.75519
-4.00138	1.21621	7.43198
-3.99954	-3.16642	1.81605
-3.99634	-3.17727	6.48311
-3.98902	-2.16555	8.12184
-3.98272	2.73865	5.45279
-3.98136	1.97601	6.11973
-3.98109	-3.31215	6.08626
-3.97942	2.06333	6.89016
-3.96773	-3.78572	6.00922
-3.96689	-1.90863	7.72676
-3.96594	1.4265	7.34537
-3.96583	1.8772	7.05781
-3.96368	2.10221	4.46938
-3.96337	-3.22713	7.34426
-3.96313	0.509352	7.24843
-3.96137	-3.41618	5.73441
-3.96101	1.88063	5.03469
-3.95972	-1.65319	7.76386
-3.95434	-0.433185	7.63492
-3.95094	-2.24314	7.62723
-3.95042	-4.05709	2.89459
-3.94901	-0.819732	7.75104
-3.94531	-0.192977	7.55732
-3.94245	-0.0669541	8.00503
-3.94059	-3.00557	1.9496
-3.93695	-0.908535	8.23543
-3.93583	2.65852	5.0949
-3.93396	0.46166	7.79958
-3.92446	1.5264	6.73831
-3.92391	-3.62018	4.98705
-3.92206	0.226567	7.40655
-3.91813	1.76218	6.50029
-3.90869	2.41101	6.58034
-3.90797	-2.74931	7.23981
-3.90687	-3.80339	3.57727
-3.90269	-3.39775	7.09114
-3.89962	-3.04799	2.17067
-3.89265	2.19696	5.85508
-3.89237	-3.08089	7.55308
-3.88644	-4.0386	5.1263
-3.8858	-0.576312	8.18997
-3.88545	-3.64418	2.10555
-3.87506	-3.63337	6.54532
-3.86924	2.56441	4.79695
-3.86915	-4.25826	3.45483
-3.86811	2.37263	4.56901
-3.8676	2.24814	6.81112
-3.86744	-3.84409	2.40707
-3.86667	-3.54564	5.31079
-3.8643	-3.84212	3.89475
-3.86352	2.17151	5.27889
-3.85587	-3.38445	2.60022
-3.85457	-4.20305	3.14463
-3.85437	1.07323	7.03364
-3.85338	2.68059	6.25119
-3.85287	-4.1467	4.73809
-3.85248	-4.29592	3.79153
-3.85101	1.44875	4.24276
-3.8504	1.7376	4.15967
-3.8491	-3.54556	6.7949
-3.84908	1.66615	7.26051
-3.84512	0.731803	7.72592
-3.8415	1.44831	4.54344
-3.83737	1.29156	6.91763
-3.83419	2.81714	5.99527
-3.83342	-2.90285	7.05562
-3.82757	-1.18801	8.30163
-3.82746	-1.83044	8.25028
-3.82086	0.00944191	7.53795
-3.81998	-1.11293	7.85266
-3.81804	-3.71411	4.70244
-3.81483	-3.49162	5.53839
-3.80695	-4.01146	2.65718
-3.80629	-3.8461	4.16533
-3.80378	-3.49811	1.83749
-3.80235	-4.27915	4.20956
-3.80195	-1.42122	7.85982
-3.80123	-2.43491	7.59242
-3.79818	2.86201	5.35867
-3.79725	1.97035	4.22703
-3.79568	-3.23424	2.35153
-3.79532	1.8164	4.79394
-3.79291	-3.79614	4.43182
-3.79154	2.88305	5.77116
-3.79146	-3.29062	6.25055
-3.78872	2.31467	5.48157
-3.78376	0.768928	7.2275
-3.78101	-2.98348	1.7419
-3.77489	2.01644	4.94706
-3.77342	2.18912	4.33881
-3.76351	-3.7663	3.1272
-3.75834	-2.14643	7.75233
-3.75187	-0.528311	7.7577
-3.74769	-3.90077	5.72565
-3.74688	1.01929	7.6292
-3.74586	-3.73551	6.30184
-3.74425	1.35922	7.46524
-3.73724	0.478235	7.37764
-3.73634	-3.99111	5.39847
-3.73602	2.03713	6.45777
-3.73365	-2.51817	8.08009
-3.73104	0.101926	8.02021
-3.72982	2.002	7.10023
-3.72812	2.20477	6.17667
-3.72266	1.68423	4.59705
-3.72206	0.412157	7.90689
-3.72015	1.47587	4.06877
-3.71854	2.69043	6.4138
-3.71848	-4.23924	4.5162
-3.71678	-2.96813	7.75961
-3.71495	-3.39904	5.92477
-3.71168	2.37944	5.81008
-3.71113	-1.78336	7.85408
-3.7097	-2.6143	7.47308
-3.70547	-2.77261	7.91767
-3.69974	2.5214	6.66729
-3.69963	-4.35953	3.63536
-3.69789	1.46706	6.89801
-3.69328	-3.18932	6.61861
-3.69031	-3.92419	3.68504
-3.68916	-3.65408	5.00778
-3.67993	-3.42853	7.14143
-3.67909	-3.31831	1.57083
-3.67861	-3.89401	3.37813
-3.67838	-2.29844	8.17125
-3.67659	-4.3644	3.92983
-3.66805	-3.63871	2.83027
-3.66793	2.85605	5.03873
-3.66707	-0.699428	8.30376
-3.66664	1.7383	6.7549
-3.66275	-3.02896	6.95425
-3.65521	3.03277	5.62863
-3.65291	-0.211767	8.16248
-3.65214	-0.261141	7.69691
-3.64934	-4.36743	3.36413
-3.6483	2.22331	5.0022
-3.64282	-4.1882	2.81744
-3.63965	-3.64065	6.66051
-3.63865	-3.71327	2.07655
-3.63714	1.94299	4.05637
-3.6355	-3.85782	5.94482
-3.6306	-0.860868	7.86391
-3.62638	-3.94269	2.41223
-3.62308	-2.07867	8.26234
-3.6193	-3.04404	2.06389
-3.61708	1.58562	7.39506
-3.61597	-2.83377	7.28285
-3.61585	2.69466	4.71283
-3.60994	2.51562	5.59583
-3.60962	1.79308	7.28659
-3.60844	2.95311	6.15139
-3.60749	-3.4769	2.55495
-3.60403	2.39601	5.21982
-3.60322	-3.31976	7.34784
-3.60188	-3.93754	4.00825
-3.60121	2.25468	6.99843
-3.60002	-2.81862	1.78853
-3.5973	2.4768	4.43021
-3.58998	-1.25497	7.9418
-3.58547	-1.60405	7.9323
-3.58256	-1.74157	8.34662
-3.581	3.04932	5.31429
-3.57777	1.83574	4.57064
-3.57683	3.05726	5.94633
-3.57603	-1.01289	8.37526
-3.57526	1.13435	7.64326
-3.57456	2.3973	6.10945
-3.57314	1.74018	3.89236
-3.56925	-3.51946	1.7677
-3.56849	-4.06275	5.24078
-3.56836	-2.41387	7.68622
-3.56791	1.49071	4.29691
-3.5671	0.168829	7.56969
-3.56333	0.962008	7.23027
-3.55662	-3.28362	2.2758
-3.5487	2.67333	6.63639
-3.54745	0.790444	7.8111
-3.54567	-4.32382	3.0149
-3.54532	-4.17647	4.9052
-3.5346	-3.54305	6.97976
-3.53358	-0.0829752	7.67187
-3.53214	-3.60202	5.31993
-3.52879	2.08081	4.71699
-3.52756	-1.33929	8.38981
-3.5274	1.446	3.88221
-3.52513	-3.77511	4.72573
-3.52503	2.27108	6.35305
-3.52261	-3.79679	6.23235
-3.51505	-3.8859	4.357
-3.51426	0.288303	8.02386
-3.51254	2.26116	4.1631
-3.51188	-3.29579	6.40259
-3.5107	-3.75824	2.89124
-3.50769	-3.13236	7.65888
-3.50468	1.39691	7.54144
-3.50009	1.30298	7.07868
-3.49597	3.20316	5.62829
-3.49508	-4.38692	4.2189
-3.49461	-4.08848	2.53095
-3.49237	-3.19378	6.70787
-3.48796	1.99526	6.65024
-3.48767	-4.01967	3.74434
-3.48571	2.56677	5.90119
-3.48121	-2.19913	7.82689
-3.47856	-4.29824	4.56101
-3.47734	-4.01397	5.46093
-3.46702	2.87838	6.48499
-3.46561	-2.6656	7.51064
-3.45813	0.0901964	8.11858
-3.45583	-3.92333	3.14017
-3.45381	-3.4046	6.07902
-3.45306	-0.590618	8.33529
-3.45034	0.412192	7.50809
-3.44751	-3.01094	1.4627
-3.44418	-4.4787	3.59427
-3.43486	2.1269	3.9677
-3.43069	1.94751	3.86153
-3.42867	1.67234	6.91413
-3.42666	-2.4417	8.22449
-3.42519	-4.03921	3.44829
-3.42457	1.47642	4.11412
-3.42396	-3.60729	2.61045
-3.42389	2.57571	5.29759
-3.42057	0.725974	7.39125
-3.41873	0.560648	7.95138
-3.41866	2.55458	6.87099
-3.41766	2.70152	4.52212
-3.41722	-3.69181	6.6509
-3.41545	2.92738	4.90745
-3.41129	-3.49529	5.76395
-3.41029	-1.9591	7.91876
-3.40898	3.30478	5.35997
-3.40323	1.73886	7.39487
-3.39755	-4.48227	3.32222
-3.39599	-2.96835	1.89555
-3.39243	3.15284	5.08563
-3.39015	-0.916281	8.40837
-3.38807	-3.96073	2.30013
-3.38752	-0.21288	8.24794
-3.38481	1.74679	3.77868
-3.38252	-3.41646	1.54659
-3.37311	-3.37814	2.32136
-3.37225	-3.16416	2.07435
-3.37189	-3.43449	7.27771
-3.3635	-3.9328	5.82302
-3.36327	3.04523	6.364
-3.3615	3.42927	5.58472
-3.36018	2.70298	5.55121
-3.35614	2.37717	4.92022
-3.35463	-0.480486	7.88236
-3.34973	-2.89728	7.95824
-3.34873	3.3248	5.81396
-3.34811	-2.43121	7.74888
-3.34453	-3.87988	6.02431
-3.34018	1.75897	4.27282
-3.3391	3.20451	6.11
-3.33684	-1.92069	8.39064
-3.33363	-3.96669	4.2494
-3.33215	-1.06963	8.00629
-3.33068	2.09389	7.22812
-3.32955	-2.70444	8.09968
-3.32794	2.77172	6.72563
-3.32223	-4.45459	3.02317
-3.3176	3.53037	5.2402
-3.31751	-3.76011	4.92977
-3.31417	-2.15841	8.33238
-3.31135	-4.05103	3.9427
-3.30943	2.58469	6.153
-3.30835	-2.80998	1.66103
-3.30542	-4.33875	2.73331
-3.30231	-4.52598	3.86995
-3.30041	-4.12975	5.20813
-3.30003	1.51223	7.54266
-3.29838	1.04844	7.28709
-3.29217	1.55163	3.6178
-3.28913	2.53088	4.1959
-3.28677	-3.85837	2.13339
-3.28606	-3.66247	1.85134
-3.28119	-1.37008	8.03122
-3.28072	-3.33754	7.4831
-3.27827	-1.75706	7.99493
-3.27818	2.92528	4.727
-3.27748	1.44065	3.90381
-3.27641	-1.55849	8.45271
-3.27548	-4.30031	4.73348
-3.27171	-3.16646	7.7198
-3.26974	2.2015	6.60471
-3.26966	2.24168	4.62231
-3.26849	1.31272	7.15508
-3.26501	-3.36148	6.34391
-3.26332	0.901235	7.84545
-3.26259	0.0211785	7.72294
-3.2569	2.04104	4.39897
-3.25534	-3.20528	1.38892
-3.25512	-0.270035	7.83004
-3.25503	2.48081	6.37572
-3.25465	3.08093	4.85597
-3.25022	-3.83098	2.76505
-3.24844	0.500759	7.54229
-3.24822	-0.741378	8.41285
-3.24695	3.71448	5.45954
-3.2466	3.82413	5.01257
-3.24586	-3.11021	7.02577
-3.24542	3.82841	5.26735
-3.2401	-3.90598	4.53759
-3.23653	2.41156	7.05151
-3.23607	2.79495	5.73959
-3.23276	2.37843	4.01553
-3.2299	-3.60571	6.99154
-3.22354	-2.97378	7.26403
-3.22172	2.14178	3.79341
-3.2206	1.88334	3.63884
-3.21918	-2.24099	7.88775
-3.21784	-3.84656	6.22878
-3.2176	-3.45168	6.04198
-3.21647	3.42166	4.91339
-3.21555	1.63882	4.05647
-3.21497	-1.24138	8.46235
-3.21326	2.75648	5.98008
-3.21217	-3.7858	6.45048
-3.21008	-0.761997	7.99091
-3.20998	-0.00593337	8.21919
-3.20929	1.60392	7.03631
-3.20898	-4.53589	4.11555
-3.2088	0.230596	7.65648
-3.20202	-4.41485	4.47835
-3.20065	4.09048	5.18229
-3.19337	-3.62508	2.49829
-3.19233	1.28231	7.69223
-3.18983	-4.24743	4.94763
-3.18375	2.5395	5.00046
-3.18369	-4.60378	3.41221
-3.18324	1.94945	6.82442
-3.18311	-4.1537	3.63538
-3.17899	-3.27047	6.67802
-3.17876	-2.73409	7.56208
-3.1766	3.69175	5.70164
-3.17588	0.781081	7.43499
-3.17452	4.20878	4.88144
-3.17314	3.36057	6.12363
-3.1684	-2.75753	1.39225
-3.1677	-4.07465	3.09402
-3.16521	-3.6016	5.53453
-3.16517	2.83142	5.4626
-3.16499	2.95632	6.65621
-3.15779	3.22389	6.3233
-3.15594	-2.35007	8.32218
-3.15286	3.68213	4.75329
-3.15251	1.88405	7.39965
-3.15066	4.34683	5.14832
-3.14874	-4.58931	3.16856
-3.14659	0.324283	8.12207
-3.1456	-3.24694	2.14356
-3.14518	2.85607	4.49241
-3.14445	-4.04151	5.6007
-3.14378	-0.390141	8.35402
-3.14208	-3.7041	5.21962
-3.14002	4.06471	4.70651
-3.13714	-3.52963	5.81704
-3.13191	3.52692	5.92861
-3.13171	-3.44391	1.51063
-3.13052	-4.6266	3.63581
-3.12208	1.88288	4.17387
-3.12065	2.71636	4.29006
-3.11824	-2.46929	7.80532
-3.11772	4.09966	5.44372
-3.11186	-2.56833	8.25536
-3.10799	-3.05044	1.92172
-3.10648	-3.49506	2.3267
-3.1062	-4.17954	3.30526
-3.1057	-1.09924	8.05451
-3.1043	-4.24711	2.43096
-3.10353	-3.095	7.87129
-3.09752	3.11686	4.64735
-3.09459	-0.391273	7.91198
-3.08973	1.49284	3.67378
-3.08743	4.40222	4.56079
-3.08456	-4.42417	2.62569
-3.08405	3.93896	5.65794
-3.08349	4.63276	4.85047
-3.08089	-3.81848	4.9261
-3.07873	3.48137	4.63314
-3.07797	-4.12356	4.00913
-3.07716	-1.77457	8.47843
-3.06922	-3.8161	1.96459
-3.06493	-3.01659	1.30476
-3.06452	2.75798	5.1978
-3.06436	1.74979	3.4227
-3.06374	-3.51731	7.29935
-3.0617	-4.62534	3.93251
-3.05235	2.06516	3.58975
-3.05011	-3.31314	7.65084
-3.04713	2.44678	4.72669
-3.0448	0.507968	8.06094
-3.04304	2.6933	6.95434
-3.04217	-1.99713	7.99248
-3.04102	-4.06851	2.21533
-3.03875	4.11254	4.41753
-3.03835	0.733483	7.96385
-3.03687	-4.57253	2.85718
-3.03672	1.32219	7.23092
-3.03596	-2.73075	1.66072
-3.03401	2.76078	6.20766
-3.03184	2.25413	4.42775
-3.03151	3.82498	4.49673
-3.02993	2.17022	7.27789
-3.02245	-0.630123	7.99641
-3.02243	-2.89355	8.07819
-3.02033	2.38614	6.61605
-3.02004	4.87964	4.64006
-3.01713	0.948612	7.4028
-3.01456	1.70889	7.51961
-3.00634	-2.5323	1.30463
-3.00591	-2.12878	8.43627
-3.00444	4.74798	5.13876
-3.00411	3.01475	5.55652
-3.00354	-3.93182	4.66192
-3.00298	-4.04788	4.34065
-3.0016	3.82759	5.84657
-2.99692	1.69766	3.92446
-2.99678	4.70419	4.45992
-2.99168	1.37129	7.68477
-2.99155	2.16192	6.77552
-2.99	-3.97952	5.91556
-2.98813	-3.744	6.7479
-2.98633	-4.57462	4.21827
-2.98591	2.43097	7.13638
-2.98517	4.68024	5.35167
-2.98191	4.43122	5.50933
-2.97673	2.58168	6.46943
-2.97435	-0.972178	8.48811
-2.97411	-3.26771	1.38339
-2.97392	-0.115207	7.84056
-2.9737	1.72375	7.04388
-2.97233	3.48283	6.23819
-2.96629	2.06687	4.1831
-2.96401	0.122132	7.75622
-2.96223	4.99802	5.00112
-2.96065	0.423576	7.6549
-2.96017	-1.64909	8.07469
-2.95824	2.64567	4.9636
-2.95687	-4.19371	5.28976
-2.95507	-2.46771	1.56012
-2.95309	3.27278	6.5001
-2.94933	5.04137	4.47664
-2.94837	-1.37445	8.09684
-2.9469	-0.142901	8.31387
-2.94193	-2.66604	7.72556
-2.94035	-4.05981	2.80395
-2.93995	3.30704	4.4545
-2.93949	-3.11302	7.16762
-2.93879	-3.77187	2.48455
-2.93644	-2.78693	1.24341
-2.93488	-3.6498	5.53878
-2.93454	1.05249	7.84454
-2.93369	-3.24149	6.91253
-2.93199	2.98261	6.7686
-2.93197	5.22782	4.66596
-2.92779	1.5395	7.15438
-2.92587	2.98203	5.961
-2.92445	0.0973053	8.24618
-2.9228	4.46961	4.26317
-2.92039	-3.4721	6.17159
-2.91848	-3.2225	2.0894
-2.91839	-4.73926	3.43358
-2.91793	-2.29622	1.34448
-2.91562	3.65405	4.37513
-2.91548	-4.22287	3.11776
-2.91385	-0.648496	8.45028
-2.91186	2.64344	4.04596
-2.90918	0.63013	7.56328
-2.90768	-2.40108	7.91032
-2.90578	1.93276	4.03874
-2.90494	-1.41394	8.53936
-2.90472	2.9742	4.34246
-2.90466	-0.978623	8.09002
-2.89822	3.71282	6.07614
-2.89763	-3.36852	6.55131
-2.89734	2.37206	3.77363
-2.89718	-3.63507	1.74821
-2.8934	-4.52833	4.44483
-2.89207	-3.01802	7.3689
-2.892	-4.30281	3.49252
-2.8917	-2.978	1.92507
-2.89142	-3.6805	7.0161
-2.88226	2.99608	5.23467
-2.88182	-3.56195	5.85538
-2.8771	4.14134	5.77514
-2.8753	1.90867	3.3638
-2.87511	-2.71848	8.25124
-2.87418	-4.72965	3.75595
-2.87346	3.17338	5.38589
-2.8685	-4.28276	2.30155
-2.86805	-4.47402	2.53428
-2.86565	-4.42128	4.74186
-2.86377	-4.70112	2.99832
-2.86321	2.81713	4.15883
-2.8613	-2.82436	7.61383
-2.86125	4.21142	4.17195
-2.86118	1.63616	3.20287
-2.85899	3.22702	5.62901
-2.85774	-1.17066	8.52434
-2.8535	3.93437	4.15871
-2.85281	5.28351	4.4407
-2.85273	-4.25664	3.7965
-2.85207	-3.87189	1.93669
-2.85	4.9458	4.21549
-2.84905	4.70006	4.18995
-2.84808	2.84961	6.27579
-2.84793	-4.28305	5.12677
-2.84787	1.42797	3.09796
-2.84578	-2.2212	1.55195
-2.84482	2.84645	5.07935
-2.84281	2.4524	4.56541
-2.83955	-4.10872	5.62378
-2.83851	1.41468	3.4212
-2.83445	-0.302208	7.94117
-2.83375	-3.94046	6.16443
-2.83371	-2.07375	1.35906
-2.83292	3.57242	5.13334
-2.8324	4.90414	5.38055
-2.82399	-3.8552	6.47459
-2.81918	-4.76014	3.24982
-2.80897	-2.51967	1.74024
-2.80835	-3.9005	4.89057
-2.80654	1.55559	3.68462
-2.80369	-3.52211	7.45859
-2.80242	1.37237	7.25986
-2.80028	3.95498	5.94645
-2.79634	-1.79801	8.52775
-2.79588	-1.88167	8.08538
-2.79491	-0.376111	8.40896
-2.79445	2.84423	6.93582
-2.79141	-1.80951	1.38829
-2.79102	-3.53556	2.23509
-2.78841	0.751491	1.73268
-2.78736	-3.13852	7.96017
-2.78589	-2.4756	8.39283
-2.78481	1.96762	6.94041
-2.78218	5.36024	4.96756
-2.78144	2.55667	7.11128
-2.78139	-2.18266	1.14341
-2.78108	0.700843	8.01778
-2.78106	2.63819	4.79729
-2.78016	3.31669	5.1376
-2.77786	-2.02874	1.60903
-2.77628	-4.64344	2.71498
-2.7755	1.22816	3.12392
-2.77355	3.34322	4.26665
-2.7721	1.95301	7.44699
-2.76641	2.32343	6.75397
-2.76399	3.69997	4.98086
-2.76251	5.50741	4.65393
-2.76165	3.28354	6.63018
-2.75738	-3.8072	5.19717
-2.75695	-2.68717	1.13584
-2.75623	-4.27054	2.98236
-2.75566	3.76511	5.24378
-2.75561	3.55734	5.47911
-2.75492	1.54287	7.64821
-2.75446	2.70453	6.47839
-2.74994	1.09822	7.38966
-2.74977	-3.41505	1.51186
-2.7488	5.15493	4.07258
-2.7485	-2.18921	8.02965
-2.74675	3.26407	5.86475
-2.74592	-4.00005	2.58291
-2.74458	4.46089	4.05556
-2.74222	-1.50742	8.128
-2.74182	0.392466	8.15507
-2.74174	3.64137	4.14744
-2.74105	0.921246	2.88279
-2.74055	-4.22321	4.07188
-2.74011	-4.01278	4.6427
-2.73757	1.23393	2.8113
-2.73604	5.45257	4.34373
-2.73242	2.25	7.29317
-2.73165	-3.65224	7.23329
-2.7306	4.68479	5.65296
-2.72878	-3.80847	6.72471
-2.72784	3.01123	4.19624
-2.72324	2.29147	4.22777
-2.7228	0.874077	1.45258
-2.72046	3.92557	4.9224
-2.71946	5.2229	5.26883
-2.71626	4.21441	5.12049
-2.71379	-0.873508	8.50887
-2.7137	0.797827	7.52739
-2.71368	1.64942	7.13692
-2.71213	4.18855	4.03559
-2.71189	-3.375	7.74268
-2.71165	0.831693	2.02372
-2.70925	4.24349	4.90001
-2.70829	4.33217	4.70098
-2.70673	-4.64596	4.26895
-2.70463	0.989837	2.61755
-2.70312	-2.8006	1.88689
-2.7019	0.846556	2.37892
-2.70029	-0.59086	8.04533
-2.69715	1.29423	7.76979
-2.69423	-4.71857	4.06053
-2.69364	1.06794	2.03038
-2.69358	1.8996	3.86434
-2.69313	-2.17135	1.79518
-2.69118	1.7402	7.56405
-2.69081	0.716481	2.62833
-2.68828	-3.73451	5.47156
-2.6878	-3.16796	1.32397
-2.68764	4.58232	4.95558
-2.68719	0.508929	1.85723
-2.68596	4.98811	5.49969
-2.68573	-3.74144	2.32483
-2.68545	-2.88948	1.19364
-2.68428	-1.51681	1.55388
-2.68421	-4.1159	2.04056
-2.68379	-0.578126	8.46479
-2.68353	1.07219	1.67836
-2.68279	-3.3463	6.79184
-2.6822	-4.82601	3.46269
-2.68117	-4.07821	5.83765
-2.68116	2.4814	3.75119
-2.68081	4.39977	5.81409
-2.68033	3.60007	6.38252
-2.67972	-1.789	1.75542
-2.67819	4.98192	3.9147
-2.67627	2.52471	6.64715
-2.67577	3.17002	6.08251
-2.67319	-4.38072	3.25323
-2.66876	2.834	4.84112
-2.66873	0.580239	1.4114
-2.66739	1.0419	7.88529
-2.6658	0.617339	2.2287
-2.66534	-2.17114	8.50583
-2.66517	3.99078	5.27852
-2.66406	3.86921	4.01571
-2.66404	-4.40728	2.28039
-2.66388	0.243709	7.77142
-2.66256	-0.0748776	7.89431
-2.6615	2.18208	3.45235
-2.65952	0.47446	7.6752
-2.6593	-3.54028	6.12882
-2.65712	3.53997	5.67943
-2.65566	-1.57166	8.56646
-2.65509	4.66358	4.6567
-2.65288	0.468575	1.65266
-2.65097	-2.45837	1.07229
-2.6492	3.35124	4.90512
-2.64795	-3.00987	1.97087
-2.64771	3.0783	4.98415
-2.6466	-2.65531	7.83592
-2.64547	-1.96842	1.25273
-2.63749	-4.20974	2.75478
-2.63566	-0.14363	8.36636
-2.63018	-3.6722	5.69764
-2.62991	1.21488	3.30693
-2.62814	3.62683	4.69937
-2.62615	-2.69507	8.34248
-2.62425	3.90105	6.166
-2.61826	-4.16332	4.36312
-2.61813	-4.26528	5.33373
-2.61584	2.96281	6.32172
-2.61409	-1.21226	8.1463
-2.61287	-3.70536	1.72148
-2.61279	1.31607	2.59879
-2.61227	0.961103	3.07517
-2.61175	4.38876	5.23236
-2.60376	-4.36819	5.08012
-2.60274	-2.46347	7.956
-2.60241	5.60245	4.90672
-2.60135	4.20304	4.46553
-2.60129	-3.26507	2.0575
-2.60083	-2.97148	8.1782
-2.59822	-3.1901	7.27254
-2.59585	3.93886	4.62334
-2.5948	-3.30412	6.9883
-2.59444	1.54309	2.87066
-2.59415	0.123746	8.27483
-2.59267	2.53003	4.46359
-2.59216	2.1784	4.0537
-2.59089	0.83828	1.09232
-2.58838	1.93514	3.20287
-2.58679	4.90639	4.93091
-2.58607	4.48457	4.51008
-2.58516	-1.17145	1.69294
-2.58479	0.215901	1.85095
-2.5837	1.20017	2.31789
-2.58332	-4.4069	3.59842
-2.58182	-4.62657	2.49662
-2.58167	2.11255	6.90137
-2.58152	-2.93129	7.60883
-2.57943	5.60618	4.37741
-2.57599	-2.58284	1.93962
-2.57488	-4.85803	3.13416
-2.57343	0.23302	2.18308
-2.56695	-0.843338	8.11084
-2.56589	-3.78213	6.98735
-2.56531	0.277488	1.48522
-2.56493	-3.97866	2.43485
-2.56485	-2.0117	8.11341
-2.56346	3.83812	5.58453
-2.56131	4.99911	4.58537
-2.56048	-3.4969	6.37694
-2.55703	-1.21654	8.56836
-2.55679	-2.41447	8.46129
-2.55665	-1.69582	1.30543
-2.55648	5.30596	3.99311
-2.55642	-3.96083	6.31586
-2.55604	4.25659	5.95274
-2.55447	3.40743	6.63486
-2.55317	2.77054	3.9639
-2.55098	1.39798	7.2827
-2.54867	4.13894	5.38403
-2.54593	-3.95426	4.94422
-2.54489	-4.61781	4.50972
-2.54332	0.591356	2.80935
-2.54212	0.00222049	1.95564
-2.54082	-3.89264	6.59346
-2.53978	1.52032	3.53124
-2.53857	0.397776	2.57216
-2.53632	-0.865963	1.85837
-2.53605	-1.64038	8.15902
-2.5359	-4.37127	3.84248
-2.53489	-2.3384	1.98426
-2.53322	1.72266	3.67646
-2.53294	2.1444	7.37422
-2.53256	-4.4804	4.86047
-2.52917	-1.49244	1.95715
-2.52796	3.09149	6.84992
-2.52307	3.33809	4.06934
-2.51933	0.430415	1.25583
-2.51893	0.910393	7.96334
-2.50938	-4.80035	2.79929
-2.50621	3.38723	5.99171
-2.50354	-3.85174	5.28457
-2.50342	-3.64293	5.91077
-2.50248	-3.58701	2.15601
-2.50247	-1.93897	8.55978
-2.5021	5.42805	5.28325
-2.50182	2.80336	7.0323
-2.50182	-2.24523	1.14158
-2.50144	3.36487	4.65798
-2.49903	4.67928	5.23076
-2.49879	1.80205	7.08088
-2.49678	4.70572	3.87317
-2.49238	-1.16687	2.0176
-2.4911	-0.0508904	1.63479
-2.48817	-0.112816	2.19697
-2.48646	-3.87888	1.78441
-2.48401	3.68779	3.9822
-2.48326	-0.24332	1.87321
-2.4819	0.516096	8.13044
-2.48176	0.0360569	2.47646
-2.48174	-3.60972	7.50673
-2.4815	-4.91676	3.36109
-2.4815	-1.72152	2.03844
-2.48087	4.56289	5.8178
-2.4799	-0.595576	1.98311
-2.47961	-4.05576	6.07613
-2.47829	-4.33608	2.04928
-2.47729	3.78204	4.47407
-2.47727	1.07936	1.17104
-2.4772	-4.87135	3.73213
-2.47499	-0.524174	1.77309
-2.47369	-0.660385	8.49573
-2.47194	-3.26246	7.96783
-2.46933	2.98436	4.78186
-2.46484	-1.99392	2.08082
-2.46446	1.08654	1.54586
-2.46208	4.33689	3.86802
-2.46132	2.38624	6.78164
-2.46082	-4.23834	5.55017
-2.46024	1.18362	7.39103
-2.45941	3.01948	4.01343
-2.4584	-0.306204	7.99551
-2.45789	-3.38486	1.49507
-2.45732	-4.20832	2.59648
-2.45602	5.16858	5.48572
-2.45347	1.61794	7.17963
-2.45288	-4.47149	3.40988
-2.44842	2.81307	4.5881
-2.44792	-4.4213	3.01744
-2.44559	-3.71539	7.30654
-2.44553	4.71021	4.28012
-2.44493	-0.928199	8.54018
-2.4436	5.75199	4.65101
-2.4429	-4.13581	1.91906
-2.44207	2.7971	6.53031
-2.43847	4.89616	5.67431
-2.4368	-3.81505	2.24696
-2.4333	0.725265	3.02182
-2.43239	3.66373	5.82141
-2.43114	4.00446	3.91526
-2.43079	-0.483887	2.23761
-2.42955	4.40793	4.26388
-2.42944	4.37079	5.41016
-2.42368	2.39511	4.23922
-2.42318	0.658967	7.62038
-2.42291	5.11601	4.24963
-2.42031	0.432492	1.06397
-2.4175	0.033315	7.88769
-2.41706	-2.58084	1.21177
-2.41564	-2.26757	8.07191
-2.41464	2.35328	3.53983
-2.41342	4.97312	3.70554
-2.41145	5.14656	4.85808
-2.41056	2.52015	7.20144
-2.40938	-2.78763	2.07027
-2.40776	-4.7933	4.14703
-2.40738	-0.332602	8.43107
-2.40656	3.496	4.48745
-2.40632	1.10677	1.83622
-2.4049	5.35162	4.39307
-2.40379	-3.48789	6.56006
-2.4023	-0.875723	2.22121
-2.40177	5.14502	3.87454
-2.40078	-0.533583	8.05943
-2.39982	-0.431493	1.55712
-2.39877	-4.3309	5.35401
-2.39848	-4.12226	4.65409
-2.39811	-0.830003	1.52282
-2.39746	-3.45504	7.7807
-2.39598	0.673611	0.871793
-2.39518	-1.31543	1.37533
-2.39373	-1.27606	2.2331
-2.39206	-4.31607	4.17168
-2.39118	4.04788	4.3026
-2.3905	0.0774212	1.28667
-2.38968	-1.00652	8.1557
-2.38881	0.980462	0.882554
-2.38813	3.8032	6.37686
-2.38696	-0.300848	2.39805
-2.3834	5.02768	5.10263
-2.38029	-2.66725	7.90658
-2.37838	0.382067	2.81069
-2.37753	1.58137	7.66352
-2.37681	1.5242	2.62352
-2.37669	-4.43481	5.11465
-2.37601	4.06702	6.18448
-2.37524	2.62097	6.65278
-2.37198	1.91159	7.51787
-2.37125	0.382681	7.74383
-2.36796	0.948254	7.50064
-2.36771	-3.08308	2.08193
-2.3623	3.21166	6.23695
-2.36055	-3.0699	1.37195
-2.35946	1.94945	3.78025
-2.35741	-1.98788	8.16897
-2.3538	5.78509	4.89532
-2.35165	-4.56443	2.20372
-2.35135	1.16745	2.07003
-2.34751	-4.1723	5.85902
-2.34717	-2.05526	1.25806
-2.34672	-2.2605	8.52126
-2.3447	-4.3914	2.81864
-2.3443	-3.79133	5.5916
-2.34428	1.27748	7.80978
-2.34238	1.79119	2.91122
-2.34227	-1.47378	2.34295
-2.34135	-2.12659	2.28579
-2.3411	-3.34227	2.08218
-2.33897	-3.6396	6.07959
-2.33641	5.32469	4.69861
-2.33499	-4.66418	4.57105
-2.33404	0.00142872	8.33666
-2.33275	-1.03042	1.41422
-2.3324	-3.90447	6.7896
-2.33046	-2.79534	1.26763
-2.33004	-0.310743	1.40053
-2.32951	4.1477	5.56199
-2.32865	-1.37606	8.18124
-2.32826	5.62492	5.18237
-2.3276	-2.4614	2.23594
-2.32698	2.60333	4.39924
-2.32568	-1.77737	2.36028
-2.32527	-2.59181	8.43591
-2.32376	1.32971	2.29558
-2.32068	1.33359	3.40928
-2.31803	-4.48018	3.69991
-2.31693	-1.52	8.60241
-2.31689	3.46674	3.97529
-2.31555	3.29519	6.77506
-2.31066	-4.23576	4.4482
-2.31018	2.55973	3.70023
-2.30875	3.55165	6.60747
-2.30852	1.01797	3.23207
-2.30836	4.47112	3.7574
-2.30684	-4.11807	2.41131
-2.30654	0.0691108	2.73772
-2.30152	-2.81658	8.35846
-2.30072	2.1363	3.27531
-2.29992	-1.76005	8.59397
-2.29986	-0.259034	2.593
-2.29948	4.89126	4.14439
-2.29716	-3.43726	6.8405
-2.29569	2.12854	6.94264
-2.2896	-1.0996	2.46923
-2.28581	1.98452	3.0728
-2.28577	4.75201	5.78932
-2.28429	-3.93277	5.23482
-2.28392	5.5807	4.48449
-2.28333	-0.658618	2.49659
-2.28273	-3.09556	7.54362
-2.28091	3.00573	6.43977
-2.27966	-4.81273	2.53808
-2.27948	-3.96585	2.25355
-2.27936	-4.06842	6.22532
-2.27747	3.86149	5.78614
-2.27737	-4.00223	6.47844
-2.2743	-4.95746	2.98092
-2.27145	3.60784	5.98418
-2.26531	1.46965	7.27399
-2.26384	3.13491	4.53094
-2.25976	0.960165	1.61956
-2.25801	1.71611	3.60131
-2.25713	4.46206	5.93413
-2.25597	-1.67289	1.28284
-2.25524	0.934158	0.700915
-2.25399	0.725273	8.05958
-2.25221	0.988106	7.94633
-2.24772	2.27545	4.05978
-2.24626	-4.54275	3.36759
-2.24501	-3.37456	7.07557
-2.24321	-2.76377	2.22196
-2.24222	-2.24495	2.42789
-2.24037	-1.48207	2.58203
-2.23437	-0.833245	8.53772
-2.23317	-3.83375	7.16631
-2.2308	-4.45546	3.90626
-2.23033	2.11251	3.92009
-2.2287	-3.59994	1.56065
-2.22823	-0.723826	8.1
-2.22561	4.712	3.64027
-2.22501	0.755637	3.12276
-2.224	-1.64584	8.199
-2.22372	1.16643	7.41434
-2.22299	-5.01291	3.26548
-2.22296	-0.581116	1.28537
-2.22251	-4.04081	1.74157
-2.21639	0.185506	1.02163
-2.21635	-3.06647	8.23296
-2.21472	3.18663	3.93415
-2.21269	-2.87663	7.79259
-2.21257	2.98871	6.95254
-2.21224	0.424254	0.930318
-2.21083	-4.3319	2.54202
-2.20938	-2.34396	1.25727
-2.20934	0.225174	8.26401
-2.2092	-0.41155	8.02778
-2.20716	3.75842	4.33102
-2.20695	5.10797	5.5956
-2.20668	4.17222	3.8075
-2.2061	-3.27881	7.28809
-2.20535	-1.96421	2.59164
-2.20508	-3.70698	2.07638
-2.20381	-3.75489	5.8447
-2.20376	-0.623706	8.50306
-2.20374	-0.0795835	1.14818
-2.20351	3.85656	3.87624
-2.20072	1.31122	0.935983
-2.20005	0.256294	7.81573
-2.19768	4.31001	5.52245
-2.1967	-4.99952	3.5198
-2.19577	-4.08352	4.91873
-2.19495	-4.94457	2.76946
-2.19478	-1.21978	8.5896
-2.19083	5.38846	5.43416
-2.18501	2.45836	6.78609
-2.18258	2.82728	4.44592
-2.18046	-4.27044	1.85393
-2.17965	-4.33092	5.57653
-2.17908	4.21021	6.1486
-2.1784	-0.779079	2.69641
-2.178	0.48678	3.03846
-2.17734	4.25173	4.19756
-2.17607	-0.357539	8.44074
-2.17579	4.83517	5.2959
-2.17292	3.96837	6.31895
-2.17292	0.992033	1.93683
-2.1715	0.981128	1.35728
-2.17077	4.5458	5.42126
-2.16989	2.75128	7.09888
-2.16836	0.673139	7.6322
-2.16796	3.38518	6.18838
-2.16753	1.23699	0.644745
-2.16364	-2.48229	2.46649
-2.16094	-4.95643	3.8737
-2.15981	-0.787673	1.27123
-2.15816	5.90488	4.7846
-2.15698	-1.13721	2.75439
-2.15305	2.82221	3.81759
-2.15242	0.25112	2.97049
-2.14989	1.97852	7.03088
-2.14785	-3.13543	2.18408
-2.14746	0.754899	0.68693
-2.14566	-1.77961	2.75887
-2.1437	4.48639	4.11147
-2.13984	-3.38019	7.99134
-2.13798	-1.14665	1.23761
-2.13724	-4.61935	4.85533
-2.13658	-4.84714	4.27124
-2.1314	0.535171	8.14841
-2.13111	2.73328	6.62296
-2.12924	4.92651	3.54967
-2.12735	1.74511	7.14391
-2.12717	5.10057	3.74307
-2.12677	-3.86662	1.63377
-2.12672	-3.31412	1.43184
-2.12611	-2.94945	1.27456
-2.12373	2.23471	7.36844
-2.1231	4.83953	3.98657
-2.12283	-2.24439	2.67365
-2.121	-1.43882	1.20678
-2.11843	1.60801	2.60109
-2.11839	-4.53122	2.03813
-2.11616	5.24015	5.02139
-2.11228	4.08	5.7081
-2.11192	-0.062364	8.36322
-2.11151	-3.97173	6.78885
-2.11123	-3.56156	6.61328
-2.11068	3.59541	3.88138
-2.10877	-1.41823	2.87062
-2.10735	2.24447	3.35457
-2.1055	1.47371	3.50456
-2.10518	-3.76498	7.43145
-2.10453	-2.84702	2.35743
-2.10388	-0.194413	7.97579
-2.10363	-0.290369	1.14235
-2.10272	-3.64151	7.67049
-2.1005	-4.44605	4.08562
-2.09918	5.76654	4.57588
-2.09895	1.17084	1.15738
-2.09045	-2.65917	8.47369
-2.09038	4.93716	5.73083
-2.08943	-0.512218	2.85744
-2.08916	-4.75595	4.54749
-2.08732	-3.88678	5.56232
-2.08463	1.2375	3.39633
-2.08124	-2.61479	1.18914
-2.08053	-4.73089	2.23485
-2.08005	3.20801	6.31967
-2.07892	-1.05289	8.16168
-2.0781	0.0133448	7.90379
-2.0774	-1.97078	8.58405
-2.07688	-4.48677	2.75758
-2.07646	-4.5983	3.0998
-2.07514	-0.251875	2.90699
-2.07181	3.46402	4.33071
-2.07117	-2.43526	8.07486
-2.06951	0.685778	1.71298
-2.06947	-3.69052	6.22242
-2.06874	-2.01856	1.15488
-2.06777	4.05639	4.20792
-2.06636	1.94941	3.78081
-2.06389	3.1225	6.88713
-2.06256	1.00482	7.49542
-2.05888	2.58856	7.19088
-2.05562	-2.43094	8.52622
-2.05547	-2.10903	2.8853
-2.05466	5.55794	5.32037
-2.05461	3.69542	6.54489
-2.0536	-4.38239	4.31292
-2.05219	2.21515	6.91584
-2.05158	5.4698	4.80333
-2.05027	3.39025	6.74399
-2.04743	2.4581	3.53899
-2.04352	1.73655	7.6063
-2.04327	4.46957	3.63894
-2.04289	-4.51533	5.21301
-2.04275	2.56124	4.27147
-2.04271	0.703243	1.48917
-2.04183	-4.00423	5.2867
-2.03755	-4.11476	6.37384
-2.03743	0.51442	0.762555
-2.03705	1.51153	7.71061
-2.03551	-1.36178	8.5986
-2.03191	1.14757	2.19975
-2.03156	-1.55185	8.2009
-2.03034	2.70404	3.69719
-2.02808	-1.92698	8.18869
-2.02738	0.0675112	3.01728
-2.02571	5.79228	5.12921
-2.02408	-3.24126	7.46539
-2.02314	-1.92059	3.02404
-2.02205	-4.57921	3.66649
-2.02182	-4.25221	5.95089
-2.0162	-2.63945	8.0106
-2.01377	-4.2683	4.64786
-2.01364	-3.53266	2.07354
-2.01142	-1.57732	3.06977
-2.01123	3.56761	6.09544
-2.01092	-2.58452	2.69637
-2.00727	-2.1754	8.14255
-2.00668	4.64673	5.88186
-2.00603	-4.11278	5.02611
-2.00519	0.634965	3.17693
-2.00477	0.703229	8.08006
-2.00399	0.950034	7.97641
-2.00336	3.21162	3.85251
-2.00248	0.30559	8.24055
-2.00155	-0.834905	3.03378
-2.0007	-3.29235	2.21216
-2.00019	0.75775	2.01078
-1.99751	-1.64569	8.60655
-1.99597	-1.65463	1.04521
-1.99527	-3.10937	2.35185
-1.99474	1.70353	3.62464
-1.9943	-3.94037	7.01996
-1.99391	4.69395	3.52947
-1.991	-5.07415	2.97939
-1.99067	5.07371	5.18836
-1.98606	-2.21264	1.05794
-1.98601	-4.17914	1.71689
-1.98285	1.95201	7.50586
-1.98221	-4.53591	3.91389
-1.97822	-1.15129	3.12562
-1.97637	-2.91012	8.39225
-1.97293	-4.22498	2.25119
-1.97096	1.37897	0.93596
-1.96946	0.318908	0.833183
-1.96721	0.921552	3.3111
-1.96578	1.35029	2.38507
-1.96572	0.0361007	0.973591
-1.96548	1.17979	7.86827
-1.96434	4.94942	3.74209
-1.96372	0.501042	7.71582
-1.96371	1.50838	7.26132
-1.96158	1.10025	0.580759
-1.96068	3.73984	4.25772
-1.96038	4.39803	5.54308
-1.95995	-3.8971	2.06249
-1.9566	3.93355	3.7723
-1.95537	-5.04974	3.74324
-1.95433	3.24547	4.33273
-1.95187	-2.47822	1.04007
-1.95171	-2.97313	7.80734
-1.95141	-4.44496	2.44487
-1.9509	1.27248	7.37172
-1.95055	-5.09218	3.26988
-1.94886	-1.03832	8.58178
-1.94793	3.84284	5.95404
-1.94782	-0.60561	1.11044
-1.94603	2.09512	3.02998
-1.94475	-0.382535	8.45017
-1.9441	2.92515	4.34944
-1.94217	2.2339	3.981
-1.94137	-3.48948	7.00912
-1.93086	-0.532627	3.09664
-1.92795	-4.94661	2.48785
-1.92637	-1.3001	8.1899
-1.9255	-2.40642	3.00749
-1.92504	-3.05265	1.21105
-1.92249	-2.80368	2.69656
-1.91989	0.820504	1.29446
-1.91629	-3.01338	2.54969
-1.91432	-3.59253	7.8146
-1.91321	-4.37278	5.73337
-1.9127	2.67657	6.66951
-1.91238	2.92826	6.52643
-1.9084	2.42164	6.811
-1.90804	-1.35511	1.0361
-1.90584	-2.08646	3.18388
-1.90528	-4.9919	4.07724
-1.90457	0.185681	7.8472
-1.90377	-3.6524	6.5361
-1.9034	-4.48819	5.42645
-1.90159	2.85975	7.04164
-1.90123	-3.60897	1.43289
-1.89752	-0.89265	1.06216
-1.89619	0.409172	3.17218
-1.89563	-4.43179	1.85363
-1.89494	3.11746	6.42647
-1.8926	-3.79381	6.08116
-1.88928	3.89723	6.42686
-1.88877	1.93963	2.79387
-1.88764	4.75962	5.34489
-1.88747	-0.242374	3.12051
-1.88381	-3.21179	8.24859
-1.87994	0.474057	1.86146
-1.87926	4.12972	3.68772
-1.877	-3.90869	7.25099
-1.87651	-4.66727	3.36714
-1.87583	-4.61166	2.83495
-1.87575	5.28118	5.04126
-1.87263	-3.39261	7.26213
-1.87153	0.912297	2.21246
-1.86736	-2.81591	1.02674
-1.86664	-4.51823	4.10223
-1.86166	-4.72566	2.10539
-1.85786	1.36857	0.559824
-1.85775	-5.05957	2.75194
-1.85664	5.25657	5.56148
-1.85591	4.69588	3.86029
-1.85493	-2.33522	0.881896
-1.85391	-1.4153	3.34466
-1.8518	0.336699	1.55536
-1.85147	4.91189	3.55186
-1.8511	-1.01565	3.29797
-1.851	-4.72609	4.83818
-1.85001	-3.89954	5.78177
-1.849	3.53524	6.6606
-1.849	-1.87936	3.31411
-1.84736	2.24351	3.20338
-1.8463	4.08924	6.30472
-1.84618	4.4336	6.06806
-1.84568	-3.2799	2.41343
-1.84514	4.32846	4.0455
-1.84416	0.829384	7.57921
-1.84311	1.57706	2.54408
-1.84027	-0.854605	8.12226
-1.83904	-4.85084	2.27878
-1.82685	3.57688	3.79692
-1.82593	-0.691464	8.51632
-1.82551	-4.20698	6.32691
-1.82548	4.23883	5.67918
-1.82306	2.37764	3.41036
-1.82087	-3.286	1.21834
-1.82079	4.72008	3.39821
-1.81938	-2.02592	0.845532
-1.81807	-2.69692	8.48439
-1.81371	-0.197624	8.40078
-1.81148	1.0803	1.14891
-1.81142	-0.468471	8.02668
-1.81139	5.66314	5.28436
-1.80998	3.71529	6.55352
-1.80979	1.02394	7.49085
-1.80811	3.00344	3.7567
-1.80628	0.223069	1.82472
-1.80371	-3.29524	7.51489
-1.80291	0.0323112	8.33528
-1.80273	3.63865	6.10451
-1.80243	-3.79348	7.56478
-1.8011	-2.75534	2.99513
-1.80078	-1.16654	0.98593
-1.79944	4.04652	5.82731
-1.79942	-4.07583	5.33863
-1.79829	-4.89575	4.43432
-1.79829	-4.34342	5.93316
-1.79537	-4.71738	3.15076
-1.79465	-2.40209	8.12121
-1.79408	-5.14074	3.41732
-1.79408	0.840758	0.642724
-1.7929	-3.75098	6.32673
-1.79155	0.631093	3.28969
-1.78874	-1.69761	8.20345
-1.78728	1.96602	7.03765
-1.78684	1.21005	3.39946
-1.78664	-3.49808	2.28882
-1.78614	-0.285527	1.09874
-1.7852	-3.61318	6.78732
-1.78505	5.73763	4.81301
-1.78297	-4.09529	2.1382
-1.78047	-0.116819	7.9464
-1.78015	3.12235	6.89952
-1.78013	-0.744755	3.35701
-1.77869	-1.72677	8.6098
-1.77864	2.67706	7.15019
-1.77827	-4.39212	4.54536
-1.77786	-3.99999	1.56888
-1.77756	4.47862	3.46151
-1.77619	-2.55745	0.808692
-1.77586	-4.61109	5.21637
-1.77331	1.50186	3.5265
-1.77198	-0.0924914	3.23924
-1.76843	0.203539	0.913406
-1.76771	2.71353	3.61484
-1.76744	0.169667	3.23702
-1.76599	-3.42965	8.0682
-1.76293	-0.439078	3.30737
-1.75958	1.6465	7.6447
-1.75949	4.94301	5.73343
-1.75591	2.41269	7.27911
-1.75495	1.84115	3.71688
-1.75494	-1.3619	8.60787
-1.75436	-2.03671	3.41027
-1.75243	-4.68572	3.59732
-1.75228	0.792285	8.04643
-1.75066	-3.03179	2.84319
-1.75022	5.45334	5.42135
-1.74917	-4.31904	4.78202
-1.74839	-4.60912	3.93427
-1.74737	-4.06274	6.90485
-1.74687	-2.35033	8.56903
-1.74536	0.565643	1.36922
-1.74444	1.31755	7.80314
-1.74424	1.09078	2.34778
-1.74403	2.48406	4.07838
-1.74045	-3.79025	2.05794
-1.73445	-4.48657	4.32286
-1.73344	-5.1444	3.07594
-1.73322	2.201	7.37959
-1.73011	-4.14836	6.63731
-1.7301	1.52303	0.702747
-1.72785	-2.346	3.36326
-1.72576	3.31986	6.79089
-1.72556	3.36272	3.7713
-1.72554	-4.01786	5.57706
-1.72379	-4.84409	4.6429
-1.72175	3.13468	4.2713
-1.71979	3.98961	4.12075
-1.71818	-1.30204	3.54457
-1.71679	4.69424	5.88693
-1.71453	0.335378	2.03715
-1.71282	0.504062	8.16435
-1.71185	-2.99479	8.40483
[truncated: 11,279 more rows]

## Sheet: CoarseMesh_Tetrahedra
tetra_data1	tetra_data2	tetra_data3	tetra_data4
7222	9945	11466	12406
8637	10101	10437	10908
7157	98	7522	8669
504	436	445	9059
7599	8489	8932	11187
6987	6964	8891	9165
10193	8279	10276	11134
997	1022	999	7125
5147	5038	8567	9249
4578	4779	4738	8218
7585	7402	9360	11159
5728	5692	7649	7869
5733	5927	5915	9096
498	7295	8977	8981
3938	4044	4102	10682
7920	5468	8730	10895
4487	4692	4761	4442
3801	4057	3989	9684
3226	3473	10557	11883
4782	5092	8081	8750
2978	2891	7712	9814
453	517	402	9157
394	516	7616	9067
2684	2441	2549	8263
3314	3323	7985	10811
3450	3260	3255	7348
6844	6804	6777	12278
3858	3594	9758	11665
498	447	8402	8981
1035	1041	951	7448
6555	6591	6540	7380
1500	1557	9214	9791
3440	3251	3340	8518
375	367	420	7564
8221	9605	10444	11886
2185	2447	7752	11459
1366	1538	1555	8240
370	304	8993	10205
1254	1196	1337	7504
1594	7801	8210	10774
7627	8399	9278	10400
4025	4254	4091	9914
493	558	576	8443
395	315	337	9364
812	752	821	8840
8137	774	9028	9080
5436	5388	10131	10631
8030	8700	8967	10101
5006	4590	4629	9987
6387	6539	8585	11637
345	364	416	325
5600	5675	5537	11581
4755	4890	4915	10443
64	40	155	181
3671	3918	3899	10656
6161	6108	6330	9208
626	608	682	7252
918	1026	944	7487
979	879	974	856
9109	7640	12835	12990
8849	255	9097	9741
1627	1581	1762	1887
8680	8069	11147	12461
1199	1140	1396	9214
4405	4589	11278	12548
4920	4707	8697	9457
7728	7730	8485	11122
2511	2273	9373	10838
2023	2053	1927	7979
491	393	416	419
658	589	535	651
2043	2190	8599	10845
393	296	325	419
137	104	75	172
2033	2183	2274	7956
8	9	99	8995
819	748	649	786
277	331	311	421
1581	1464	1691	1439
8323	10412	11258	11929
2981	2871	3032	3068
4736	4557	4734	10469
3221	8621	8754	11683
6917	6968	6965	7978
9707	9547	10799	10987
7761	5503	9867	11470
2540	2426	2652	12190
285	281	7523	8053
7506	7250	8740	8855
5823	5810	5998	7750
4744	8594	9450	11329
2824	2993	3094	8041
303	299	209	8987
2422	2158	2394	9779
1253	1395	1329	7876
2583	2429	8135	8497
5890	6055	6049	10908
8787	7862	9266	9818
1065	1027	1046	7595
5626	8368	10013	10245
3677	3440	3572	7715
4217	3962	8797	12792
47	70	76	7136
3209	3011	3299	8041
2512	2585	2844	2566
73	137	182	51
8315	9233	11234	12441
2192	7312	8422	8780
206	138	178	7177
8701	8330	11589	12581
5114	5264	5371	9089
548	470	560	8998
4165	4153	3999	8509
2849	2830	3023	3064
150	40	135	32
1751	1951	1966	9841
1367	1352	7758	9263
6945	6936	10072	11313
3096	3036	3269	9378
3083	3125	8176	8573
7702	3368	9752	9967
6821	6829	6896	8445
2962	2896	3065	2856
5497	5598	9513	10863
1700	1627	1819	1705
257	164	167	290
4478	8696	9591	9666
3889	4152	4109	9901
2259	2214	2298	8889
7904	8646	10291	10325
544	442	563	445
722	700	639	9028
6074	6129	8143	8590
4117	4008	4295	4303
606	515	617	601
656	709	731	8415
1296	1121	1290	10831
746	639	7192	9069
5686	5462	8124	9516
4427	4387	4679	7625
385	311	276	326
4907	4696	8142	9822
7127	8705	8988	9270
7156	2380	8113	9108
4243	4363	4170	8790
3794	3904	3857	4001
11	9	14	8995
5745	5775	7473	8438
2270	2156	2398	2457
2767	2842	9802	9873
7573	4291	10382	12398
780	814	738	9377
1531	1359	1571	7936
3440	3251	8518	8767
3745	3649	8932	9576
2789	8838	8861	9210
6126	8772	10121	11576
3523	3682	3341	3418
2866	2894	2756	8472
3472	3300	3361	10817
7929	8253	10698	10816
6983	6951	7001	8451
6265	6097	7597	11396
5514	8149	5362	5370
5046	7847	8579	8746
5971	6126	6148	8404
4055	4201	3858	7698
8121	10212	10337	10542
3554	3726	3686	9912
8002	4138	9543	11273
6737	6688	7543	7839
8416	3270	12004	12232
1041	1139	7448	9344
812	910	830	10724
3515	3638	9168	10128
1998	1791	1971	7760
1733	1703	9599	10716
6324	6409	6335	8099
3396	3762	11523	3513
1115	1168	1298	8236
7371	9000	9747	10107
1510	1588	1320	1439
1167	1260	8558	9367
2435	2650	8878	9946
3983	3846	4110	10004
379	444	7374	9086
2794	2663	7919	8247
8389	7294	8470	8704
909	930	8926	10929
2494	2433	2590	8195
8012	7352	8186	9068
7284	8110	10522	11137
943	857	8137	8517
7640	11461	12483	12996
3005	3105	3191	3170
5393	5416	7454	10527
535	442	544	445
1123	1274	1124	10148
3738	4008	3972	10123
1756	1983	1952	7152
4652	4390	7242	8750
4761	4725	4557	10469
4869	5005	4771	9825
6660	6658	8770	9100
944	843	7487	8945
6277	6415	6276	7717
4561	4530	4374	12595
161	7383	7555	7914
2422	2477	7273	9779
8218	7753	8260	9102
285	242	224	7512
1086	1184	1334	8140
8346	8700	10101	10437
2574	2819	7787	9893
8389	8275	8653	10454
5780	5892	5784	7789
6037	6173	6026	8502
8591	8706	9650	9686
858	777	878	9050
2547	2400	2532	7885
276	328	7412	8753
414	497	435	10993
4762	4999	4864	8077
6379	6243	6186	8246
1196	7174	7504	7634
6522	6584	6407	8462
9464	7590	10556	10642
5619	5622	5722	12661
632	706	590	10343
7384	9879	10100	10500
10	30	36	7744
1244	1145	8185	9889
7657	8007	8555	12372
4597	4536	9413	10026
11110	7594	12495	12671
7753	7552	7987	9102
7202	7853	8640	9440
1633	1649	1443	8908
7496	7294	9023	10313
3002	3237	7621	8383
5900	5737	7169	10881
2282	7155	7885	9184
4006	4097	3992	9102
7148	8105	8845	11383
9391	9796	9800	11378
2976	3012	2918	3159
9469	7467	10016	11669
7403	781	9069	9080
8195	2433	10531	10617
1649	1783	8172	8877
332	335	403	8873
1054	7405	8261	9592
7944	9622	11182	12484
7061	7057	7271	9098
7790	7863	9958	10517
7169	5822	7376	8284
2933	3187	3168	8011
7486	7411	10731	11199
3374	3142	3171	7901
3151	3386	3149	10364
6131	5965	6035	7818
134	148	204	7522
6079	6060	9410	10180
3880	4147	4052	11048
1546	1315	1453	11579
5830	6009	6041	7981
10361	8751	11251	11550
5886	5935	8309	8396
283	313	378	7263
4507	4570	4772	7764
583	498	8977	8981
2883	2831	10175	11524
6488	8381	9514	11662
3732	3839	4067	10123
3536	7307	7804	9223
6558	6508	8103	8662
991	963	7195	7508
692	828	736	7485
6368	6263	8870	10012
516	563	445	9059
9855	2544	9859	9861
2830	3023	9227	9729
8548	6124	9107	10381
10018	7351	10665	11594
4630	4675	7809	9963
3010	3178	3126	8145
5911	6058	6054	7275
5688	5606	5530	8008
3702	3597	3536	7307
2134	2219	2345	9464
8279	7217	9972	9973
1228	1152	1423	9340
5154	4892	5036	9030
5697	5751	5890	8648
6104	5993	5940	8159
4305	4092	4377	10599
2004	1807	8206	8225
5054	7934	8505	8737
5705	5605	5671	7945
2282	2138	2303	7155
793	782	710	9313
8154	6823	8747	11099
4201	3994	4055	11202
3926	3976	4129	10688
3584	7643	9164	11614
2088	2128	9597	10798
4507	4364	7764	9297
10254	8187	11125	12699
1697	1853	1598	8937
3599	3786	3623	7672
12025	11700	12473	12643
8359	7163	8727	10912
5056	4963	5146	8739
1697	1482	1534	8937
861	890	7510	8722
379	411	354	7374
4842	4653	4755	10443
1825	1807	8172	8225
1616	1740	1876	8880
1106	1033	1166	10580
4428	4589	4722	8642
4379	4202	4524	7893
3944	3729	7882	10583
7283	6540	7356	8379
6674	6713	8674	10132
1469	1643	1721	10246
5076	5309	8050	10553
5680	5769	5885	9352
4428	4162	4231	7874
4978	8134	9413	10160
128	159	183	7426
619	522	594	8042
2877	2867	8966	10060
4891	4825	10219	10231
1482	1534	8937	9340
2159	2198	8220	8225
3864	4130	3970	9345
862	882	7195	8735
2536	2480	10956	11969
2585	2769	2844	2566
7006	6976	6966	8452
4703	4623	10300	10315
3158	2885	9999	10351
2523	2699	9881	10874
8289	7319	9627	10038
2814	2647	9729	10855
7432	477	552	547
7766	7664	8231	10021
7794	3892	10890	10931
2720	2903	2748	8536
2378	2366	10488	11676
652	661	772	9442
7569	9511	10988	11760
735	657	673	8848
6605	6602	6564	10009
739	843	823	7487
2052	2176	2009	10133
6673	7677	9726	10374
421	311	433	7324
1488	1452	8406	8694
7376	7790	9322	9958
3308	3377	3518	8972
1263	1439	1478	1489
3002	2868	7194	7621
3408	3561	3425	8806
1567	1618	1502	9503
2383	2340	2527	9148
6736	6787	10151	10708
3398	3117	7965	11533
4201	4179	4476	9915
3706	3866	3740	8605
7705	10757	10814	11546
2331	2437	8682	8721
6391	6414	6256	10234
9182	3676	3816	11083
3787	3541	3719	8577
8467	8325	9116	9535
9508	7145	9937	10310
90	147	152	7555
2221	2283	8171	8530
3349	3343	3480	7407
6472	6528	7529	7731
148	228	204	7522
509	7502	7564	8955
180	185	247	9161
6194	6263	8151	10857
826	761	8415	8784
2976	3224	3159	3261
9471	6600	9797	10336
3115	2955	3047	8032
6764	6756	8164	10404
5562	5329	5445	10859
562	676	574	8998
4121	4024	3825	7743
6139	8190	8359	9226
5677	7376	7790	9322
3480	7193	7407	9081
4616	4909	4805	10164
477	7432	552	9104
983	853	878	944
5846	5792	8999	10657
3268	3088	3070	7226
3471	3476	3678	7568
1581	1627	1705	1887
180	195	7180	9161
7960	9600	11047	12012
3547	3433	7447	10316
571	488	8427	9032
5560	5594	5478	10402
3460	3304	3500	10008
250	136	192	188
6515	6384	6486	8976
2964	3083	3125	8176
1055	947	7174	8062
6255	6104	7382	8159
1147	1023	1064	8885
8794	7565	10022	10435
5687	5574	5637	7767
7211	8899	9781	10462
394	491	424	419
7766	6799	9366	10986
6385	6284	6311	10870
949	836	883	7405
5682	5667	7627	8399
5264	9089	11569	11654
3269	3319	8613	9378
8599	1910	10598	11307
6429	6391	6259	9179
7159	5685	7630	10297
5983	6101	6000	7234
97	101	111	8818
2385	2599	2455	7156
4153	4245	4038	9538
6317	6217	6306	8090
3226	3218	3097	8663
364	416	325	419
7633	5092	7638	8081
5179	5134	5389	10321
282	334	205	175
7571	7184	8057	8135
2174	2146	9260	11193
19	11	116	113
7009	7060	7054	7387
7589	6865	8424	11284
5261	5400	5321	7650
6810	6821	6847	9490
9120	7231	11721	12572
2740	2665	8248	9642
2206	2155	2245	9347
5956	5899	5775	7473
6369	6532	8583	9631
348	372	266	8994
6048	6166	8306	9943
11062	11424	12467	12970
7922	8696	9666	10565
7938	4640	9114	9250
6130	6228	8227	10971
6414	6391	8150	10234
1034	1075	1045	7494
5451	5567	5341	8022
4163	8304	10028	10382
2706	2736	2447	9321
2400	2327	2532	7885
509	511	7260	8948
517	515	546	601
1432	1586	1542	7396
1898	1672	8166	9346
1874	1994	1901	1826
658	535	544	563
3289	3179	3000	8403
8032	3115	9642	11038
3249	8038	9212	9248
152	147	267	7401
5067	5008	10049	11421
6484	7283	8125	8379
5595	7803	10013	10514
9324	5442	10625	11196
9200	7913	12903	13158
1211	1083	1071	1221
548	635	562	8998
222	306	147	7401
7968	8986	11198	11285
394	393	491	419
9264	10161	11482	12600
5100	5071	7358	10535
951	1014	7251	8062
7409	849	8257	9392
1131	1058	7341	8235
4971	4967	4843	8102
8436	6223	9181	11320
835	950	8960	8962
1214	1237	1346	7443
702	780	7468	9010
6642	8985	9342	9615
4809	5084	5037	9987
2725	2961	2805	7851
3776	3557	7599	8932
6305	6406	7757	8125
1324	1475	7446	10346
924	931	823	7856
7883	2407	11178	12156
394	296	393	419
348	372	356	287
3294	7322	7447	8319
317	318	251	364
4431	4357	4558	7889
22	127	19	32
90	109	78	9145
5344	5281	9947	10641
8518	7715	8767	9066
3912	4032	8410	9674
8719	8789	9256	9266
1102	1164	7542	9682
9897	9182	11824	11978
4287	7939	8918	10921
10056	8552	12307	12667
5161	7863	9420	10033
712	777	7260	9029
486	624	626	7432
4328	4259	4567	9489
104	157	75	172
966	893	1019	7198
4012	3944	3729	7882
7861	1817	7947	10376
6657	6580	6727	8244
2905	3168	3084	9709
5604	5713	5551	7676
8454	8169	9902	11578
5720	5705	7976	9880
2548	7675	7746	9640
5481	5355	5247	9811
103	84	112	9139
492	538	9846	10157
8354	7636	10127	10131
1237	1435	1346	7443
442	491	563	445
6660	6693	9100	10331
3892	4062	3867	8371
758	658	589	655
658	758	690	655
754	674	655	753
8254	8040	8514	11748
2785	2912	2871	2981
8247	7129	9596	11142
4046	3766	3839	10222
322	254	261	8912
771	893	821	8339
4210	4227	4531	4474
1857	1681	7265	12508
4227	4531	4474	7906
8087	8533	9270	10752
6773	6711	6763	8338
8951	6096	9008	11780
2632	2477	9779	9813
8129	6963	8369	9160
9618	7516	11450	11698
1800	1900	1796	7691
1872	1999	8832	9821
3252	9231	9386	9632
6736	6754	6787	10708
3409	3275	3182	10933
1706	1648	7320	10279
8682	2535	8911	9083
9231	8407	9386	9395
9492	4911	10214	10947
7526	9240	10294	10389
20	19	11	116
4831	4830	5125	8618
1371	1270	7238	9043
3267	3039	3054	9890
5204	7158	7358	8699
431	361	409	485
1218	1160	1314	10277
6438	6499	6462	9261
591	596	7182	9404
3072	2817	3074	10428
6901	6854	6881	7805
1532	1421	1362	7989
2597	2694	2867	8966
6060	5980	6079	9410
8128	3588	9081	9330
512	401	468	7472
9834	5379	12020	12110
7833	10487	10561	10868
431	343	319	400
6964	7583	8891	9165
1523	1357	1565	9819
2886	3021	2749	8280
272	319	400	339
40	155	150	135
6307	7598	8772	9041
2885	3063	9999	10290
64	40	181	48
40	33	155	27
709	656	7509	8415
155	33	135	27
6881	7150	8441	9693
516	394	424	9067
4936	4669	7579	9250
7255	7479	7953	8329
442	394	491	445
8943	10085	10354	11182
5387	5447	8559	5293
504	535	651	563
2526	2424	2640	8066
7567	5151	8380	9864
6783	6830	6745	7902
216	110	190	226
5050	5378	5317	8013
1153	1235	1133	9214
1008	1167	1091	8558
272	400	305	371
5443	5497	5598	9513
3327	7728	8485	11122
6640	6500	6481	7518
7500	7843	10618	12479
2809	2668	2940	9640
3279	3439	3481	7702
2860	2632	2687	2718
1970	2181	2120	9573
202	239	9736	245
6640	6481	6712	10077
4917	4634	4790	9018
8063	7371	8723	11418
1361	1281	7323	7494
8516	10384	11357	11431
2615	2858	2797	8262
5093	4975	4815	10365
245	282	176	301
3847	3658	7888	9574
307	304	289	211
2980	2866	10253	10675
7753	7310	8260	9022
1545	1771	1571	7936
4009	3699	3896	11589
3199	3307	3454	10177
860	721	824	9448
6630	6629	6609	8096
1345	7393	9263	9367
4018	4114	3935	9796
1958	2136	11684	12819
5928	5818	5804	9009
1448	7392	9465	12243
1463	1456	1674	7363
1953	2159	8224	8225
1681	1503	1695	11145
582	494	576	9086
1837	1869	2089	8058
1140	1153	1396	9214
400	465	305	371
886	835	911	8962
7169	8022	8284	11068
4564	4297	4510	9968
182	73	51	7531
5498	5661	8654	9851
3754	3573	3740	8265
66	91	102	7533
6857	6919	6891	9336
268	332	267	7410
3274	3452	3259	9667
6039	5966	5886	8309
7220	8601	9443	12491
1968	2041	9795	9820
804	884	7896	9412
8680	8930	11147	11293
6583	6370	6553	7325
5366	5299	9334	10285
2838	2643	2632	2718
4879	5007	7825	9356
1799	2011	7284	9267
6289	6138	6256	10234
4390	4148	4205	8177
218	271	244	8921
8628	9940	10269	10651
5748	5850	5905	9419
1190	1025	1220	1112
5403	5240	5228	8941
5965	6022	5853	11698
5561	5366	9334	10390
5668	5700	5805	9031
127	19	32	20
2089	2375	2292	7558
186	324	221	246
617	515	517	601
732	776	683	8793
5376	5330	5233	7649
1437	1527	1377	10158
4321	4447	4225	11205
7002	7042	7048	9630
5308	5383	7575	7920
73	137	51	39
7065	7043	7074	8068
6965	6968	6996	8695
748	716	786	8525
2664	2862	2729	7519
2443	2290	2469	8114
3181	7226	8688	8979
4584	4271	4444	4484
7929	8242	8253	9127
471	443	353	9307
6822	8253	8401	8978
5858	5720	5705	7976
4634	4723	4506	9472
1675	1824	1870	12330
7651	7804	9223	10333
11215	653	11572	12537
3946	9733	11366	11858
5273	5054	8737	11174
1693	1863	1682	8148
6372	6321	8390	10756
968	1107	7421	9034
919	969	869	10476
756	632	707	9310
6962	6918	6923	7900
4262	4068	4072	7591
313	286	283	378
8351	7445	8656	11266
2430	2407	2213	11178
2240	2178	2317	10523
9046	8276	9247	9839
7674	8603	9078	11155
8148	8741	8760	9638
6611	8820	10308	10422
7249	5485	8611	8783
5933	5829	5974	8800
935	912	863	8960
1626	1651	7704	9789
6204	6107	7841	9355
5330	5354	9898	10641
1402	1601	1453	9731
5497	5426	5653	12258
3351	3219	3133	10251
10204	3811	10792	11523
752	812	740	12537
296	251	325	9065
7062	7084	7103	9198
3722	3511	3578	8128
7532	9107	9668	10017
7335	3358	8749	9845
7801	1665	10774	10852
6911	6914	6964	7583
1900	7478	7691	7858
7131	7257	8786	11124
8237	7368	8249	8838
2110	2153	9727	9735
8075	9599	10520	10716
1037	965	958	873
7069	7086	8344	8499
9044	7748	10252	11364
222	187	229	7555
4341	4361	4683	7884
7762	7149	8786	8860
3756	3522	3679	3411
1008	961	9447	11906
5280	5549	5346	10948
3447	3166	3281	9670
843	853	944	7487
10826	10713	11410	12486
9707	9549	10702	11595
6130	6104	6255	8159
7489	9317	10299	11516
1037	958	1163	1065
71	199	226	7406
5360	5493	5409	10676
5807	5714	9977	11095
1052	901	877	7391
2192	2349	8422	11653
803	846	902	7195
8809	8075	8927	11934
3308	8347	9581	9709
2407	2430	7883	11178
3978	3917	8581	11629
537	9064	9312	12922
8467	7609	10827	11518
1102	945	1016	8901
4502	4621	4550	10226
6092	6219	6085	8193
7344	7160	7799	8127
1800	1900	7691	7858
1332	1134	1132	9328
1222	1146	1368	8095
4671	4698	9356	10340
5740	8541	8787	9837
2951	2903	7713	8536
4053	4281	4308	9376
5365	5197	5493	7974
1209	1239	7446	9053
6703	6707	6706	9583
550	555	475	9565
3237	3442	3117	7965
1572	1413	7859	9043
8110	2211	8512	8760
7455	2765	7990	8089
3244	9969	9983	10694
4134	4044	3861	8678
2848	2823	2690	8403
9537	8490	10168	10181
3860	8523	9663	13031
2922	2694	2676	8966
4123	3937	4171	10900
102	7533	9122	9128
3658	3683	3847	7888
1143	1031	1193	9384
7217	8217	8279	9972
527	449	440	9374
1802	1875	1976	2125
3618	3710	3813	10267
5476	5274	5269	9057
6811	6840	6881	9693
4364	4179	7829	9297
2949	2770	10742	11152
4607	4416	4633	10806
5743	5702	7489	10666
9941	11347	11399	11432
5241	5135	4924	10214
1732	1718	1957	8198
5875	6040	7546	7957
2783	3040	2991	9540
4052	4307	4280	10115
5184	5257	5192	7644
7230	9657	10637	11273
9431	8307	9510	11931
10720	9222	11078	11167
4877	10185	10227	11360
618	560	8998	10157
6145	6038	6090	9181
8660	747	8793	11916
924	931	7856	8946
2899	2723	2788	7787
440	449	9272	9374
6792	6835	9551	10515
6729	6656	6610	7436
1915	1838	1712	7471
8887	10261	10780	11555
3881	3979	3791	7352
2118	1926	1850	9830
573	536	637	9429
10206	4983	10207	12100
147	222	7555	9218
7479	6114	9523	9603
4723	4506	9472	10508
3580	3635	7213	7672
3052	3219	8429	10251
2444	2221	8171	8479
449	390	397	10122
1785	7835	9346	9997
6189	7535	8788	9284
2849	2830	2783	2555
2193	2510	2384	7680
366	310	353	9188
7146	1797	8626	12241
2849	2830	3064	2991
4554	4489	4760	4684
2441	2338	2549	7679
3716	3791	3536	9223
2517	2336	2530	10089
1042	914	961	8558
8561	9837	10887	11603
1234	1129	1284	12044
6058	6054	7275	9284
2514	2537	9816	13019
3457	3513	9577	10204
7853	3528	8983	9440
1113	953	7198	8854
6218	8390	8795	10225
695	698	814	7525
2325	2320	2494	7550
3719	3864	8513	8959
855	976	856	9449
7108	7102	7094	8473
2833	2840	7519	8018
668	664	7662	597
2516	2411	2656	7746
575	687	592	7439
1907	1834	1621	1736
59	53	82	9161
767	806	711	7559
5747	7274	7750	9827
1259	1202	1320	1493
6437	6347	7520	7710
1123	1361	7494	10150
3137	3141	2903	7713
3504	3522	3317	3411
6871	6905	6923	8241
3343	3427	3480	7407
204	7522	8659	11870
7441	5586	9375	9649
390	449	397	374
1127	989	1056	8188
4513	4363	8790	9817
8637	7962	8700	10908
7678	3160	9540	9737
5984	6060	6021	9423
3219	3344	3210	8429
7217	9972	9973	11792
5124	5076	5309	8050
2904	3131	3055	3104
4879	5007	5148	7825
33	135	27	9015
5324	5180	4983	8351
1846	1702	1911	7931
2517	2490	2466	2636
442	473	544	491
4181	4202	3977	4215
2927	3218	7607	7867
2813	2928	3019	3032
1545	1571	1381	7936
6546	6614	6625	9486
1144	965	1067	8872
481	463	421	7324
164	256	176	290
194	178	151	7549
7046	7016	7035	8392
2817	2537	9762	13019
1154	1096	1223	7421
2254	2293	2370	7284
7264	7390	7677	8431
7379	638	8973	8981
7144	7194	7354	7621
760	750	675	8935
9695	7577	11149	11258
589	658	690	655
2589	2608	9383	12138
7948	8295	8540	10198
72	128	112	7744
7462	7161	10280	10044
1066	1141	1171	7601
2503	2601	2747	2625
5276	5435	5501	7747
3305	3281	9670	10940
4856	4969	5043	9303
4027	3933	3929	7921
4761	4269	4420	10559
2494	2590	7779	8195
7089	8865	10050	10578
7777	8490	10181	10349
613	686	601	8997
6242	6135	6199	7385
7726	7788	11620	11640
1366	1159	10197	12340
1151	1173	1313	9607
3105	3242	3244	9969
227	240	197	7557
3988	3856	3837	10310
3679	3895	9749	10005
1546	1466	1315	10170
5965	5826	5899	7516
7828	7142	8271	11577
947	942	1055	7504
4256	4457	4527	10235
1170	1192	1276	7446
562	552	574	7252
2492	2604	2546	2364
6424	6486	6234	7890
3983	4026	4110	7689
1438	1284	9754	9848
4255	4393	4397	4658
3105	2962	2896	10694
461	404	443	10137
5473	5361	10390	10534
4221	3984	9625	10093
3173	2997	7389	9723
54	65	7383	7555
6141	6384	7824	7890
7843	6736	8641	11434
2338	2551	2549	7679
7195	871	7470	7508
1178	1163	7343	7595
3527	3329	9323	11979
7227	7342	8974	9601
6757	6717	6678	7648
4117	3985	3865	10123
4393	4255	4600	4658
1546	1550	10170	11579
859	846	9036	9040
2011	7280	7284	9267
5123	5112	4925	7795
9112	6022	9618	11908
7421	1223	9118	10684
668	809	773	11650
8749	7545	8856	9013
577	467	7414	8042
5203	5313	7344	7799
3097	7607	7867	8663
693	569	652	9442
5589	5500	5550	7775
8470	7294	8767	9023
6228	6130	6255	10971
1796	1555	1688	8877
4794	4966	9773	11590
2603	2557	2735	9321
5172	4981	5182	10030
4179	4210	4201	4476
1166	1033	7215	10580
3858	3870	7698	9758
9046	5117	9247	10306
4972	4996	8294	8366
2786	12234	2914	9747
2469	2341	2523	9881
7003	6972	6988	10264
4081	4257	4025	7699
6610	6711	7436	7821
191	158	179	7531
8416	9555	10248	10354
8462	9073	9245	9877
119	171	7422	9770
788	829	714	7485
5933	5974	7917	8800
5637	5698	5742	7767
960	881	7896	9528
1653	1644	1823	1747
957	1090	7470	7740
9016	2394	9779	9813
5931	6070	8287	10163
6058	6127	6189	7535
6963	6893	6921	9160
2129	2124	2360	8650
2744	2786	8437	8839
4869	4771	9691	9825
4164	3962	4039	11616
3603	3900	3577	3761
1175	10197	12339	12340
2908	2744	8437	11208
1755	1759	1579	7835
6710	6800	8564	11121
6889	6939	8825	12182
2128	1885	2161	9579
5546	10257	11401	11788
242	199	224	7512
7094	8473	9547	10799
4796	4956	4752	7847
6519	6599	8345	10603
2955	3151	2971	9642
865	735	7391	9528
10487	7928	10561	10868
5631	5608	10445	10466
935	1115	978	1071
11628	8951	11780	11922
5929	5863	6001	8574
860	824	9439	10218
2177	2156	2264	2398
8617	10016	10823	12026
3283	8612	9061	10712
6134	5982	6003	9842
1020	7237	8703	9328
8969	7164	9950	11279
2219	2345	9464	10074
5542	5606	5727	7188
2288	2517	2376	2390
470	432	560	7434
7316	5813	8636	11932
1151	1084	7409	9607
841	891	7505	8101
4261	4146	4183	8138
1994	1874	2169	1826
152	267	211	7401
6194	6250	6123	10571
3223	3083	3321	8573
6333	6235	6250	9309
6927	6981	7723	8490
1199	1202	1493	1396
581	643	8948	8955
1439	1691	1478	1489
2694	2524	2827	2676
4718	4973	8388	8821
6408	6195	6227	9243
2435	2385	2171	7137
4465	4522	9989	11534
10493	7321	10567	11059
1646	1874	1901	1826
3220	3033	3110	3239
2177	2069	1954	2030
2325	2380	2157	7156
98	134	7157	7522
872	861	986	10476
5145	4972	5119	7775
3960	3900	3603	3761
7229	10024	10541	11183
8212	7725	10213	11371
5222	5329	5402	8250
3649	7820	9576	13022
6872	6912	6888	11376
3960	3770	4135	3761
3207	3170	3412	3423
2060	1858	9862	11077
3827	3640	3832	3977
1188	1067	1189	8872
4269	4487	4761	4442
3272	3309	3482	7213
4379	4181	4215	4350
7379	614	7439	8660
2774	2924	3050	3131
1252	1144	1347	8872
7250	7453	8740	8855
3247	8249	8481	8533
1164	1294	9787	11515
638	583	8973	8981
1266	1444	1330	7483
5042	5161	7863	9420
1160	1218	7595	10277
6192	6104	7382	12424
508	396	484	7476
1021	900	8854	9412
2381	2509	9884	10874
2274	2428	2472	8114
2573	2779	2509	10874
4797	4804	4908	4969
8230	1484	10186	10787
3360	3590	3374	7901
328	295	276	7412
5874	5753	7973	10764
4722	4831	4935	9672
5445	5430	10534	11517
7725	9342	9418	10526
1423	1152	8952	9340
836	806	7559	9010
347	436	367	7616
1039	918	943	7856
1264	1338	1416	7482
1111	1181	1039	7958
448	377	7417	9364
3475	3369	3298	7191
6677	6700	6675	8349
7133	7352	10146	10292
3981	3993	8108	8421
927	959	7634	8335
8249	7368	8293	8481
809	866	773	9405
133	119	96	7512
1458	1445	1452	8406
4182	4290	9455	10890
4655	4838	4607	10806
1670	1838	1651	7704
6194	6056	6099	8759
2133	2206	8519	11377
344	7412	9106	392
2666	2663	2485	7919
3469	3623	3685	7672
4822	8567	8738	9980
8068	7220	8499	12491
7503	7762	9482	12267
891	841	7498	8101
903	948	866	9405
6077	5934	6084	9418
5395	5210	5382	8100
7264	7351	7390	8431
3615	3571	3819	9910
7333	7276	7495	8698
922	977	843	8945
4749	4602	8582	9980
765	721	762	9448
1702	1862	1911	7931
8567	8738	10088	11153
1066	1141	7601	8831
941	846	951	9040
1921	1793	8119	8817
1359	1291	1381	7936
1444	1653	1487	7483
4867	4763	4939	8835
2744	2580	2786	8839
4947	4960	4937	7201
696	706	9331	10343
7042	7002	6981	9537
7381	7314	8810	9572
4285	4161	4079	12116
5702	5902	5908	7996
7283	7303	7356	8553
2100	2117	1943	7947
1943	1817	1722	7947
6753	6788	6732	7948
3035	3246	3130	11253
8047	10094	10681	11511
6882	6934	6881	7150
3347	3543	3437	7197
6676	9502	10915	12132
7257	6474	10324	11191
10107	8152	10770	11276
4762	4467	4574	4436
7695	5075	8314	9436
4774	4673	4922	7667
4850	4856	8542	9303
3770	3960	3603	3761
306	389	298	7410
3945	3724	9844	10172
5338	5351	5275	10373
117	149	8328	11670
2758	2649	2890	8093
5072	5087	4928	10210
1791	1971	7760	9866
6977	6939	6986	8825
2290	2216	1966	7956
1181	1187	7400	7958
6866	6805	6863	11220
5769	5768	10703	10958
2201	2326	2283	8530
1103	7393	9384	10393
4637	4565	8266	8801
9537	7042	9630	10987
1403	1610	9167	11056
4512	4325	4654	10243
7493	8246	9073	9245
11798	7209	12623	13016
5925	6086	6025	7907
1432	1542	1738	9760
832	888	894	8525
5833	5793	7315	7737
920	801	872	7237
2001	8119	8630	10643
5365	5235	5129	7974
2095	1956	2127	9121
5485	5566	8611	8783
5137	5359	5226	11390
3487	3527	9323	12129
4497	4472	10337	10629
3947	3822	4149	3878
3576	3637	10431	11308
1403	1183	1317	8048
8279	8150	10276	11134
1394	1542	8560	9760
1505	1644	1742	8450
5757	5665	7465	8763
1253	1279	7125	9662
2963	2783	9540	9737
6178	6160	7269	7984
944	1026	1088	8945
9187	10349	10664	11486
9785	2929	10303	10368
1162	1100	1077	8954
7593	4145	8365	9520
481	521	463	7324
5046	4841	4926	7847
5909	7927	8765	9004
1421	1190	1362	7629
1096	1154	1018	9034
9933	4503	9976	9986
4097	4086	3992	9564
2541	2690	2598	7580
4636	4762	4864	8077
6121	6039	6150	10461
6930	8129	8543	9160
2326	2459	2566	8171
7526	8978	9458	10294
3044	2922	2754	8966
5830	5835	7981	9531
4766	4767	4531	7906
6121	6169	6053	10270
1032	1114	7504	9939
1621	1479	1459	9789
2578	2605	2781	10785
3123	2888	2857	7754
4026	4277	4188	7689
120	167	196	11633
1246	1465	1321	9087
776	8622	8793	9054
818	770	8926	9054
600	489	506	9014
3639	3500	7778	10007
7414	609	7509	7662
7790	8100	11114	11409
10412	4968	11618	11687
742	666	728	7328
4179	7829	9297	9915
7685	5073	11089	11164
9084	7066	10611	11562
6336	6469	8447	6498
4909	4783	4976	10229
3917	3804	3824	8071
7165	9757	10526	11147
835	950	867	8960
1506	1312	7326	9775
4464	7782	9689	10972
7306	7733	7783	10503
7675	2456	7746	8019
397	396	7476	10122
8118	7140	8875	12002
4147	4305	4408	9703
443	353	9307	10137
4084	3998	8251	8693
5506	5425	5337	8028
5934	8212	9418	12085
1387	1567	1502	9503
1475	1568	1373	8115
4311	4468	4576	9538
4617	4306	4415	4614
1107	1245	1300	12044
4386	4338	4010	4103
2774	2924	3131	2904
1032	996	7504	7634
5271	5022	8868	10868
4575	4502	10185	10227
5820	5666	9793	5788
8491	7462	8738	9249
4452	4593	4585	11229
5218	5213	5184	7644
4920	4794	9457	9773
2089	7558	8684	8836
4057	4334	8222	11536
2048	2209	2213	10117
6842	6785	6774	8646
922	1049	977	8945
6901	6881	6938	7805
1800	1849	1900	7858
6792	6777	6757	9799
3290	3244	9983	10694
607	668	7182	9404
3209	2993	3011	8041
2465	2243	7864	10117
11461	5522	12483	12996
949	940	836	7405
3386	3479	3647	8761
4676	7357	10283	11716
8215	8717	10910	10964
4772	5133	5057	5012
6513	6494	6659	7574
920	872	986	7237
1224	1183	1403	8048
6002	5738	7171	5898
673	744	613	767
7015	6969	6999	8373
7927	5798	8765	11426
2021	1977	1738	1787
6659	6513	7574	8052
7515	7279	9730	9769
10016	8686	11464	11669
4287	4112	4204	7939
3612	3556	3764	3695
6448	6462	6478	8405
4191	4272	9850	10003
3666	3810	9072	9574
5153	5261	5168	8034
5192	4961	11753	5147
1641	1806	1746	10444
2514	2199	2342	9816
3265	3098	3241	7718
2579	2483	2669	10640
7303	7356	7380	8379
1615	1840	1624	7248
4618	4570	9919	9928
1285	1330	1487	1521
7841	9569	10668	10807
3266	3523	3341	3418
9329	8812	11252	11286
7566	5392	7920	10895
1056	1258	8188	10197
8842	6480	10727	11241
552	676	574	7252
398	424	349	7561
1196	1261	7504	8062
7371	7254	7845	8063
4230	4495	7577	9695
3348	3516	3366	3243
940	1050	901	8261
5735	5767	8742	10245
2901	2747	2601	2625
6719	6685	6743	8860
5351	7747	5194	5376
5381	5372	5503	7761
2677	2653	9524	10407
3001	3199	3011	8041
9423	8295	9934	10287
9458	9645	9926	10539
7001	6951	6948	8591
3924	4085	4275	8054
2496	2570	2659	9771
7314	7320	7857	10279
4640	4829	4950	9114
6484	6555	8379	10052
1251	1308	1496	8933
180	146	43	7464
5933	6133	5979	7917
7863	10517	11114	11409
4000	4015	4273	4016
6865	7589	8424	8478
5050	4890	5014	8013
2677	2557	7752	9321
6579	7456	9428	10925
5035	7695	9539	10948
3813	3710	3927	11157
5541	5572	5670	8191
4832	4707	7685	8697
8507	9801	10441	11442
8993	453	9157	9846
4491	4237	7586	8085
1698	1891	1819	1803
2177	2156	2069	2264
3640	3437	3525	3372
2414	2410	2224	2389
1510	1401	1320	1493
2522	2406	2370	7362
5641	5539	5574	8916
3476	3325	8319	9532
6717	6612	7648	9878
1939	1844	9784	2022
3283	3069	8612	10712
5707	5604	5520	8015
8092	8545	8874	8913
1769	1979	1818	9853
2203	2402	2166	2252
892	827	857	8517
909	852	930	964
3057	9587	10557	11208
5125	5327	5113	10957
2386	2438	2529	2560
4341	4142	4361	7884
474	7476	8226	8910
8016	7469	8192	11859
699	820	7690	8551
951	846	859	9040
8111	7552	8218	8260
393	473	491	416
972	834	7330	8398
674	758	655	753
788	714	717	7538
5915	5927	6071	9096
758	655	651	685
760	846	8735	9036
3915	3742	3879	11469
4296	4484	4584	4686
5083	5095	8007	8555
4379	4202	4350	4524
927	892	857	8517
5333	5525	5441	9740
523	401	466	483
8045	8605	8633	9478
2039	2177	1954	2030
6306	7333	8090	8788
1136	1208	7645	8946
1240	1215	7480	8335
5212	5081	4942	9702
7993	9056	7872	8692
2183	2033	1940	1985
5242	5089	5211	7855
5991	6195	11115	12390
148	228	7522	8669
443	404	407	9094
6395	7623	8792	8876
7948	10265	10983	11314
7424	7686	10728	11341
6564	6479	6538	7731
1751	1676	1861	9841
1982	1942	2049	8361
4811	5076	4860	8050
5702	5543	7489	10442
6636	6605	6593	8608
3105	3005	3191	2952
8046	8999	10449	10657
8992	7922	10565	10709
535	544	563	445
123	177	142	9085
1138	1097	1036	1108
7224	7181	7382	7957
4521	4750	4683	11176
2928	2813	2871	3032
1837	1592	1869	8132
2345	2134	9464	11813
844	898	943	8137
532	616	529	468
3959	4057	3831	11536
10257	11227	11401	11466
6497	6303	6301	8620
222	189	7555	9218
2166	2203	2013	9341
5189	5311	8189	11471
2655	2566	2667	2813
2786	12234	9747	2576
1783	1982	1825	8172
8094	7585	10596	11093
3847	4015	3769	9574
1240	1342	7400	7480
7139	7776	10653	12819
2480	8721	9783	10073
7143	9242	9311	10877
9121	2095	10588	10838
678	609	579	7662
3312	3486	3567	7610
8208	7939	8456	9228
191	240	86	7557
6994	6966	10875	12742
5517	5672	8561	9786
308	362	371	9290
2512	2201	2326	2283
1023	993	917	8882
8384	8015	9058	12990
7258	12279	12347	13202
903	948	9405	10835
8092	8243	8559	8874
3777	3432	3633	3555
9182	3676	11083	11978
5095	4787	4803	8007
3696	3817	3973	9715
1378	1203	9203	9211
6559	6571	6391	8150
6788	6762	6732	8527
3381	3090	3186	9641
12032	7317	12918	12938
4155	4186	4291	8799
37	54	7383	7914
8336	6029	9601	10070
784	712	7192	10135
3774	4042	3753	8899
1127	1258	1303	10271
6395	6208	6239	7623
2667	2655	2813	2871
1499	1627	1700	1705
504	535	563	9059
1942	1900	7478	7691
2744	2666	2527	7951
5941	6029	8336	10070
4257	7682	7699	9891
1649	1633	1443	8172
401	399	313	7263
6368	6409	6466	7668
3594	3478	9758	12842
5353	5345	5182	8904
4094	4378	4070	8639
2286	2184	7669	8178
6488	6355	6356	8056
7478	7164	7797	8089
1051	907	8901	9682
6737	6791	6797	8846
1303	1470	8197	10271
5764	5897	5712	9474
3802	3668	10579	10581
7340	1815	9993	10120
536	478	545	9432
3989	4035	3789	9461
3833	3862	3632	7307
3724	3883	3945	9844
2954	2986	2850	11838
5223	4991	9169	10081
6690	6746	6673	10374
964	909	1081	8188
3005	3105	3170	3207
1351	1077	7480	8954
3282	3516	3524	11563
8644	8985	9615	10047
879	860	8831	10218
5725	5659	5566	8196
1572	1413	1609	7859
1649	1443	8908	10186
2201	2142	2309	2326
6872	6888	7300	11376
4754	5022	8726	8868
3189	3024	3251	8389
1825	1701	1807	1633
5435	5501	7747	10562
5897	5746	5712	9474
96	82	7180	7512
888	822	917	8201
868	876	10106	10521
2043	2112	1910	8599
7986	7384	10100	10166
4796	4594	4826	8677
2609	2658	2461	8861
2435	2650	2630	8878
34	60	7426	8924
1475	1607	8115	10346
7642	6584	8462	9877
338	401	313	7263
6432	6560	6442	7670
2697	8668	8845	11049
1444	1644	1653	7483
9680	2110	9727	9735
3334	3553	8688	9913
101	124	139	9132
821	752	8131	8840
1252	1242	1189	1347
832	965	894	993
888	832	894	993
1946	1982	2105	8225
114	239	227	8849
5775	5899	5745	7473
8271	9452	10304	10410
1807	1953	8172	8225
924	823	7487	7856
7378	8813	9503	9673
2380	2132	7156	8878
7195	963	8735	9040
7210	8232	10022	11795
2566	2459	2444	8171
2859	2888	3054	7813
1880	1771	1673	7146
333	386	275	10205
7513	6360	9220	10743
5447	5387	8559	5533
678	7182	7662	9404
4972	4806	5008	7249
8298	4803	9591	9666
5268	5033	5044	8243
134	7157	7522	7533
3132	2940	2787	2969
1279	1369	8954	11513
710	9313	11627	12126
387	304	324	10205
1574	1586	1338	7396
1303	1540	1308	8197
3473	7909	9626	9704
1741	1871	1842	8112
7142	7828	8271	10304
1045	1361	7323	7494
3550	3342	8237	8249
5900	5903	5770	8059
2296	2508	9807	9816
916	1012	978	8960
5746	5897	8563	9474
1067	965	1073	8872
7579	4669	8001	9250
2234	2346	2506	10849
603	484	534	9363
4261	4145	4144	9520
4766	4531	4636	7906
3438	9231	3252	9632
7376	5673	5555	8284
11193	8433	11462	11800
8043	5565	8060	8632
1761	1530	9756	9858
478	545	9432	11759
4619	4722	4935	9713
8365	8603	9078	9955
3082	3147	8640	10751
9719	8556	11256	12123
4367	4690	10242	11414
975	939	849	8257
631	558	629	9092
5392	5468	7920	10895
3382	3265	3433	3387
498	410	7295	8402
2956	2944	3165	7647
2516	2752	10837	11638
8768	7852	9526	11163
1090	1104	7470	7740
4985	4949	4739	8609
4273	4537	4332	10273
846	902	7195	9040
988	983	1099	7341
8567	8372	9974	9980
4128	4137	3927	9534
4934	5219	4955	9469
4961	4749	8372	9980
1904	1834	7745	9402
6401	6340	6246	10667
8816	7985	10028	12299
2211	2293	8110	8512
5742	5698	5793	8535
2558	2720	2748	9020
7407	7193	8147	9081
72	36	7426	7744
7504	1055	8062	9344
712	622	679	9074
1196	1187	7174	7634
2506	2638	7675	9640
3980	3834	4078	7793
7370	7167	7516	9239
4326	4453	13106	4501
3754	3573	8265	8273
6356	6488	8056	9514
7435	8944	10278	11051
9415	11305	13048	13276
7143	7573	8128	8487
2361	2239	7857	8503
5155	4913	5086	8348
4890	4833	5014	9935
8404	6148	8635	8772
3117	2868	3002	7621
11318	10495	11744	12649
3159	3118	3266	10199
4073	4274	4138	8002
1455	1351	8673	9889
6839	6872	6888	7300
5915	6097	9961	10976
385	441	433	9093
3961	4059	4286	10105
4851	4564	4799	10000
7691	7478	8361	10567
3862	4089	4230	7307
1993	1839	1828	8119
6500	6334	6481	7518
942	927	959	7634
5203	4919	5001	7799
7055	7880	9483	9812
2152	2290	1966	7956
2410	2203	2389	10585
2093	2285	9484	10798
8375	2212	9716	11365
4057	4235	7860	8222
9323	8180	11232	12989
7247	8290	9425	10563
6251	6103	6136	9905
2637	2673	11051	11635
662	780	738	9010
5968	5930	5816	8892
6482	6579	6596	10925
2187	2262	9840	10144
87	85	7431	8303
8170	3172	9555	10248
8018	3017	9967	10734
5219	5337	8028	11669
3278	3192	3530	8435
7235	8426	9659	12208
7489	7347	7735	7822
2021	1977	1934	9561
1827	1935	1657	10824
726	677	764	7236
4205	4348	7242	7682
2895	3116	10351	11622
7232	6357	7264	8431
3692	3530	3752	8311
282	114	7431	175
5724	5641	5687	10041
3942	3873	10002	10004
4835	5035	4751	8314
782	919	869	10476
9095	8123	10043	11774
910	966	1057	11022
1164	1051	1227	7542
3813	3966	3790	7937
920	986	7215	7237
1364	1235	1248	9791
2120	8457	9573	10660
8493	5417	10502	11643
2917	2839	8956	11073
2068	2250	8019	11255
3428	7175	7225	8319
2403	2311	7615	10893
5953	6002	5815	7171
4975	5189	4944	8665
471	353	7386	9307
3145	3040	3354	7191
9393	5453	11490	12684
3902	4247	4104	8610
4065	4237	4321	8321
1281	1329	1407	7323
2292	2375	2460	8723
2640	2714	8066	8824
286	283	8888	8912
1562	1308	7378	8933
1960	2112	2157	8423
5270	5074	5068	7667
7774	8779	9645	11226
2533	2312	2397	10450
9305	3036	9378	12478
4830	4622	4893	8557
161	7383	7914	8328
7541	7255	7953	8329
386	333	7434	10205
628	8973	8977	8981
2219	2356	2345	10074
524	593	605	7403
5204	5112	5123	7158
7634	7400	1187	7958
3428	3241	3470	7718
8094	5282	9011	11012
675	593	671	7403
3822	4149	3878	9965
4149	3942	3878	9965
4808	4655	4633	8374
7130	7952	7954	9612
2655	2566	2444	2667
2214	2259	2239	8889
7575	7920	8100	8348
2675	2678	2749	8280
1672	1525	1533	9197
3890	4025	4091	9914
9136	1450	10633	11058
3843	3849	4003	7661
792	696	706	9331
6041	5871	7981	8165
189	161	7555	7914
616	575	468	7472
3668	3564	3802	10579
5362	5108	5370	9580
8128	7143	8147	8799
3973	4082	4260	7187
1524	1456	1726	1654
5270	7638	7667	8377
2377	2128	9484	9597
7767	10041	11045	11119
2598	2730	7905	8367
96	199	7406	7512
7478	1942	7691	8361
7566	5373	8229	8667
2919	2772	2660	2798
2522	2406	7362	8364
118	114	175	7431
116	115	99	8995
2916	3179	3031	8367
6934	6938	7805	8200
7968	10484	10870	11156
6958	6963	6921	8369
8047	8370	8651	9143
6487	6286	6330	10282
1170	1145	8185	10346
5384	5180	5324	8351
1513	1532	8210	10774
5870	6075	6018	7973
7450	1981	8630	10643
2381	2126	2274	9840
5035	5075	4857	8314
5431	5507	5433	12414
4818	4731	4998	9273
7193	3349	7967	8118
3852	3619	3759	9438
7371	10770	12544	12879
4855	4608	4567	9963
3596	3475	3320	7663
1638	1749	1861	7547
1441	1380	1411	11248
1629	1565	1416	7396
4033	3794	3772	9131
1342	1247	1351	7480
6276	6134	6170	7946
6170	7946	9035	10405
579	500	591	9404
4806	4941	5008	7249
8305	7209	9099	9688
86	89	69	7557
5783	5608	5814	10445
910	812	821	8840
7732	5236	11029	11455
1911	1846	7931	8685
6721	7823	8329	9428
8099	7255	9292	12475
8508	7227	8566	8942
5212	5195	5416	7454
8582	9980	10088	10916
8945	977	8946	9053
5480	5302	7646	7720
7607	2927	7867	8247
1007	1006	912	7366
2553	2697	8668	8845
2678	2886	2749	8280
1014	1002	7251	8062
11327	11111	11466	13053
5947	5783	5814	9669
2518	2730	2674	7905
6402	6350	7232	11226
3985	3865	10123	11605
333	432	7434	10205
5729	7604	7748	10612
7330	937	8398	8622
581	685	8948	643
7288	12165	12359	12499
3482	3309	3514	7213
7002	7018	7723	9630
989	909	818	936
3451	3198	3296	8474
1452	8406	8694	10622
4430	4481	4327	8758
7928	8726	10487	10560
173	200	168	10084
2687	2632	2724	9813
5849	5886	5762	8396
5424	5327	11598	11769
2018	2230	9121	10588
1298	1541	1419	9665
5669	9425	9809	5603
1432	1225	1338	8560
7978	6965	8184	8695
2834	2734	2568	7716
935	1115	1071	7366
1466	1546	1665	7801
3091	3085	3215	8803
7866	7402	7898	8515
2308	2174	2146	9260
1020	868	8703	10233
5049	8270	10045	10067
11849	10052	12107	12632
9270	8861	10737	10752
66	91	7533	8400
550	577	7414	8042
418	338	346	8402
6369	6285	6165	9718
8126	7168	11016	12490
886	911	7341	8962
6107	6015	6204	7841
778	680	7252	7302
5244	5206	5388	10131
3352	3139	7673	8612
6282	6131	6172	8156
4195	4465	4236	9990
10370	7293	10616	10989
6829	6821	8207	8445
1137	1205	1025	7940
5371	8819	9057	9089
7854	8222	11076	12584
1632	10048	10776	11706
9337	7807	9444	11252
4483	4737	4628	8615
969	1096	984	7510
7123	8039	9856	12366
795	799	7501	9339
822	888	786	8525
3864	3975	4130	9345
5638	8514	8782	12936
7237	1020	8703	10233
1988	2099	2023	8302
5712	5746	9241	9474
2265	2229	2075	9635
171	232	174	7422
6812	6766	7541	9623
8666	8355	9148	10451
467	577	550	8042
1077	1351	8185	9889
3401	3379	8076	9150
1294	1171	1390	11515
1023	1147	993	8885
2063	2097	1929	7875
4756	4866	11544	12830
882	963	7195	991
2933	2751	2652	8093
1221	1083	8140	8498
733	781	7403	9080
9268	8886	10947	11101
9358	11373	11773	11973
807	733	7403	9080
2390	2243	2336	7864
5203	5469	5353	8670
3252	3087	2967	8407
2588	2791	2640	13023
8593	7151	9630	9975
10645	9317	11024	11516
695	755	7525	8415
7052	7053	7029	8417
4666	4455	4431	8305
500	508	591	9404
5817	5664	8074	9786
2734	2592	7716	10403
5955	5819	5788	9326
3048	3106	7395	10820
1416	1338	7396	7482
7883	2489	10061	10167
4945	4920	4832	8697
7443	1547	8500	9180
6653	6616	7570	7817
5030	4987	4719	10471
1731	1550	1594	7801
1868	1755	1672	9346
814	698	755	7525
3134	8249	8533	11383
7962	5929	10058	10908
1260	1394	1226	9759
8083	7235	8426	9659
5968	5816	5845	8892
1016	8901	9439	9682
4911	4863	4568	10947
3436	3681	3646	9626
7836	5096	11566	11857
5272	10859	11020	11097
5476	5428	5274	9057
6238	6426	6275	9304
781	844	9028	9080
844	8137	9028	9080
2373	2633	2530	7864
1541	1748	1609	8387
4118	8014	8264	8350
6731	9056	10371	10374
7339	2023	7979	8302
9028	700	9069	9080
3502	9026	9113	9426
6350	6314	7232	7872
1756	1577	10592	10833
5166	5112	5250	7158
1344	1324	7645	8185
524	571	488	8427
5112	5204	5250	7158
2327	2169	2343	8649
1209	1239	1373	7446
8136	8067	8429	10251
2214	2254	2298	11493
7355	5044	8007	11812
2594	2729	2664	2482
2160	2211	8148	8512
7331	1765	10767	11207
497	414	8226	10993
599	636	697	8793
2211	2214	2163	8760
5785	5709	5668	7977
6043	5926	6042	10671
6545	8133	8244	9569
3069	2882	2972	9293
6070	5931	5976	10163
827	892	7251	8517
5828	5973	7783	12686
5283	5097	5219	9469
222	229	7401	7555
5308	5155	5086	8348
792	890	861	8722
874	881	9001	9528
3672	3609	3830	7786
9107	9304	9668	11722
3508	3208	3449	9908
4780	4652	8081	8750
2683	2736	2982	7813
2369	9868	9871	10450
1412	1397	1402	8953
6697	6703	6706	7428
1082	918	1039	7856
8670	7462	8904	11153
51	86	7531	94
[truncated: 58,664 more rows]

## Sheet: Freewall_Simulation
ActivationTime_ms
147.002
150.002
150
146.002
152.002
148
145
153
155
142.002
154
151.002
152
156
153.002
155.002
151.002
147.002
154.002
156
149
155
144.002
143.002
145.002
153
156.002
155
155
140
156.002
157.002
155.002
141.002
147
139.002
150.002
153
156.002
156
152.002
158.002
157.002
156.002
154.002
146.002
154.002
157.002
153.002
153.002
154
147.002
159
151
153
151
138
158.002
159
140
144
150.002
141.002
154.002
149
154.002
144
156.002
150
152.002
157
141.002
154
141.002
157.002
153.002
139
146.002
138.002
147
138
159.002
152.002
144.002
150.002
150
151
149
147.002
148
156
143.002
150
152.002
136
158
145
157.002
148
147.002
142
154.002
140.002
157.002
152.002
160
152
135
145
155
143
138.002
147
149
150.002
149
145
150
160
156.002
155
146
149.002
139.002
146.002
136.002
150
136.002
139.002
151
149
142.002
158.002
156.002
151
152
153
146
140.002
137
134.002
146.002
151
148
146.002
151
148.002
158
143.002
152
143.002
146.002
140.002
136
150
151.002
157.002
148.002
135
137.002
145
150
138
152.002
153
160
154.002
133.002
148.002
134.002
160.002
154
134
158
148.002
151
145
144
146.002
152.002
151
148.002
133
152.002
151
144
141
154
146
149.002
146.002
148
158.002
142.002
153.002
156.002
144.002
138
152.002
131.002
148.002
146.002
154.002
156.002
147
144.002
136
144
135
143.002
145
153.002
134.002
132.002
137.002
148
130.002
135.002
152
154
141.002
143
143
153
157.002
150
142
157.002
140
145
138.002
158.002
147
150.002
141.002
141.002
160
160.002
143.002
142.002
142
151.002
133.002
135.002
145
136.002
153.002
150.002
142.002
151
143.002
158
132
129.002
140.002
146.002
148
154.002
156
144.002
128
146.002
148.002
151.002
147
139.002
146.002
150
154.002
141
130.002
152
141
150.002
142.002
140.002
139.002
144.002
159.002
157
154
143
130
139.002
152.002
128.002
136.002
155.002
145.002
147
132.002
134.002
138.002
150.002
142.002
140
145
144
133
146
145
159.002
133.002
144
154
141
138.002
149
158
148
138.002
137
127.002
138.002
152.002
140
140.002
145
150.002
148
143.002
127.002
152
136.002
141
138.002
157
140.002
160
130
137.002
149
140
143
150.002
128
153.002
127.002
145.002
136.002
151.002
154
153
138.002
144
128.002
137
137
136.002
147
159.002
131.002
145
141.002
153.002
129.002
149
134.002
138
140.002
149
150
138.002
138
125.002
148
135.002
154.002
144
142.002
147.002
131
158.002
155.002
137
144.002
145.002
124.002
139.002
133.002
152
143.002
158.002
154.002
134.002
134
137
156.002
141.002
151
144
136.002
140
136.002
151.002
157
156
134
124
146.002
124.002
139
149.002
139
137
152.002
141
129.002
150.002
128.002
140.002
136.002
158.002
153
138.002
139
142.002
126
135.002
133.002
131.002
155
153
133.002
123.002
131
145.002
145
150.002
126
144.002
139.002
132.002
146.002
153
133
132.002
142.002
146.002
147
135
136.002
139.002
139.002
133.002
135.002
126.002
144
149
148.002
148.002
142.002
137
154
130
144
157
128.002
141
136.002
138
158
130.002
157.002
148
120.002
152.002
123
146.002
136.002
140.002
138.002
139.002
151
150
134.002
128
151
153
156
130
150
120.002
155.002
143.002
131.002
151.002
137
142
155
133
134
135.002
133
139.002
156.002
152
126
139
153.002
145.002
144.002
133
130.002
131.002
140
145.002
154.002
132
137
130.002
121
149.002
148.002
145
129
138
153
124
134
128.002
144
119.002
135.002
120
142.002
147
152.002
120.002
141.002
123
122.002
138
154.002
132.002
150
152
135.002
124.002
156
146.002
145.002
128.002
133.002
151
142
126
137
145.002
150
127.002
128.002
141.002
155.002
147.002
150
153.002
136.002
126.002
131.002
155
134.002
128.002
129.002
131.002
140
141
150.002
155.002
144
135.002
129
147.002
129.002
117.002
133.002
151.002
123.002
151.002
138
127
131.002
124.002
128
128.002
153.002
149
145.002
130
144
152.002
118
134
143
119
148
146.002
131.002
120
140
143.002
139.002
153.002
149.002
134.002
144.002
147
132
151.002
146
154
151.002
135
122.002
150
115.002
137.002
133
144
146
153.002
126
136.002
129.002
148.002
126
147.002
118.002
136.002
152
134
143.002
153
122
135.002
121
148.002
123
130
150.002
139.002
144
125
153
150
129
141.002
131.002
124.002
127.002
124.002
153.002
127
129
127
149
138
128.002
127
121
149.002
146
121.002
144.002
138
138.002
135.002
146
141
153
133
130
139.002
125.002
133
127.002
146.002
150.002
125.002
131.002
151
125.002
113
116
123.002
141
114.002
148.002
150
128.002
129
150.002
152.002
119
142
146
118
140.002
152
131.002
130
138
140.002
142
147
144.002
142.002
124.002
148.002
143
135.002
123
147.002
147
146
121
148.002
147
150
115.002
151.002
128.002
149
136
130.002
145
133.002
136.002
143.002
120
147.002
113
128
148.002
136.002
151
119
145
126.002
124.002
125.002
139
118.002
132.002
122
124
112.002
122.002
139
134
133.002
126.002
125.002
124.002
146
143.002
148
121.002
137.002
132.002
142.002
151
151
145
147.002
128
134
119.002
124
118.002
129.002
147
143.002
129.002
123
111
121
126
131.002
138.002
125
141.002
115.002
122
123.002
115.002
144.002
146
140
146.002
142.002
145.002
143.002
137.002
131.002
149
148
141.002
129.002
120
147.002
121.002
135.002
131.002
148
136
126.002
145.002
143
148.002
137.002
125
137
140
120
129.002
146.002
118.002
117.002
149
127
113.002
126.002
149
135
141
130.002
147.002
144
122.002
121.002
120
144.002
117.002
120
140.002
145.002
117
149
110
143.002
141.002
124.002
124.002
143.002
133
110.002
122.002
146.002
122
139.002
112
123.002
145
145
150
127.002
118.002
131.002
148.002
146
128.002
117.002
116.002
135.002
142.002
118
143
140.002
109
137
146
120.002
133
145.002
143.002
131
119.002
148.002
118.002
127
130
142.002
124.002
146
121
137.002
113
146.002
144.002
139
130.002
128.002
117
139
133
119.002
126
142.002
131
136.002
135.002
141.002
146
115
136
146.002
142
114.002
123.002
117.002
116.002
136.002
147.002
117
115
110.002
121.002
141
144.002
138.002
123
143.002
124
133.002
142.002
129.002
143
121.002
107
126.002
146.002
115
145.002
116.002
117.002
108.002
107
145
138
135
130.002
123
120
142
145.002
131
141.002
139.002
116
132.002
147.002
123
143.002
141.002
146
137.002
119.002
129.002
127.002
147
120.002
128
108
118
124.002
134.002
143
139.002
114.002
120.002
114
114
143
144.002
142
122.002
113.002
147
131.002
144.002
132.002
117.002
138.002
136
143
140
116
114
140.002
130
123.002
111
139.002
145
132
129.002
138.002
131.002
125
140.002
124.002
116.002
143.002
139
114.002
114.002
141
141
134.002
127
113.002
146
126
142
141
144
137
126.002
140
128.002
131
109
142.002
131.002
118.002
122
135.002
118.002
137
139.002
131.002
139
129.002
132.002
111.002
113.002
131
120.002
137
134
145.002
126
141.002
132.002
120
142
105.002
120
136.002
144.002
129
127
133
131.002
116
123
113.002
120
139.002
133.002
144.002
105
106.002
115.002
141
115.002
143.002
124
140
111
128
116.002
133
131
127
125.002
121
145
111.002
112
118.002
112.002
142.002
124.002
113
142.002
116.002
142
139.002
140.002
113.002
126
141
118
137
104
128.002
115
124
140.002
139
143.002
132.002
130.002
137
140.002
108
144.002
133.002
122
125
122.002
133.002
111
127.002
140.002
134.002
137
140.002
126.002
140
134.002
134.002
131.002
143
114.002
138.002
136
134
112.002
137.002
134
137
140
117.002
132
104.002
136.002
130
140
142
137.002
110
122
136.002
107.002
109
130.002
140
136
138
132
136
126.002
141
125.002
134
104
121.002
105.002
122.002
114
142.002
115.002
136.002
138
111
143.002
118
139
134
135
113.002
111
127.002
136.002
115.002
103
141
118.002
132
135
111
143
122.002
120.002
112.002
115
129
119.002
116.002
136.002
123.002
111.002
125
143
121.002
131.002
118
111.002
128
125.002
129
131
111.002
104
117
114.002
135
107.002
137
138.002
103.002
122.002
136
139.002
120.002
101
125.002
108.002
140.002
135
135
143
138.002
140.002
138.002
103
104.002
104
141.002
143
134.002
135.002
138.002
102.002
139.002
115.002
119.002
103
116.002
109.002
120
139
134
122
134.002
137.002
127
107.002
111.002
125
126
138.002
131.002
135
110.002
128.002
137.002
126.002
108
123.002
138
139
120
109
120
123.002
110.002
131.002
138
140
138
139.002
117
111
104.002
122.002
137.002
126.002
141
134
134
123
140
103.002
124
123.002
125.002
108
101
105
136
138
124.002
104.002
108.002
100.002
138
109.002
128.002
111
127.002
101.002
139
105
109.002
102.002
110.002
140.002
103.002
134.002
120.002
135.002
112.002
136.002
136.002
102.002
126.002
133
128.002
114
115.002
102.002
138
104.002
142
127.002
120
112.002
134.002
135
111
134
132.002
127.002
141.002
125
101.002
104.002
118
101
117
135.002
99.002
109.002
139
129
105
118.002
140.002
136.002
121
132
131
136.002
108.002
105
105.002
129
129.002
136
136.002
119.002
102
141
134
119.002
133.002
109.002
138
112.002
109.002
104.002
111.002
129.002
122
100.002
100
103
116
114
133
134
133.002
100
118.002
104
135.002
138.002
100
106
137
129
126.002
132.002
140
141.002
98
129
138
137
137
113.002
132
129.002
124.002
126
105.002
100.002
138
106
106.002
100.002
136.002
117.002
99.002
107.002
136.002
128.002
100
136.002
116.002
101.002
136
116.002
129.002
126.002
130
103
141
138.002
136
98.002
115.002
132
132.002
121.002
100.002
98
104.002
108
117.002
99
137
107.002
138
119.002
99
137.002
100.002
136.002
111
117
103
121.002
97.002
139
138
114
99.002
99
120.002
132
132
131.002
115
133.002
106.002
107.002
140
131.002
114
113
111.002
137
119.002
138.002
137.002
109.002
132
139
103.002
104
130
118.002
104.002
117
131.002
110
132
124.002
102
132.002
103
135
109.002
124
132.002
135
99
124
137.002
114
97
129
132
101.002
124.002
133.002
94.002
131
121.002
92
137.002
104.002
93
100
118.002
115.002
98
134
106.002
136.002
104.002
133
134
104
135
103.002
128.002
136.002
131.002
134.002
131.002
131
99.002
131
105
106
135.002
139
111.002
96
134.002
95.002
139.002
109
127.002
134.002
108.002
100.002
100
100.002
130
132
125.002
136
92
136
102.002
94.002
131.002
134.002
139
99
110
100.002
139.002
99
103.002
115.002
139
114.002
135
119.002
110.002
135
103
119.002
104.002
104
138.002
109.002
139
104
118.002
131.002
130
101.002
110
138
125
133.002
102.002
132
130.002
114
104
135.002
131.002
135.002
116.002
131
130
112.002
95
103.002
136.002
90
107
134.002
133.002
107.002
113
131
98.002
100
102
137
135.002
116
106
104.002
132
120
102.002
133.002
129.002
118.002
91
107.002
100.002
137.002
114
132
134
101.002
106
97.002
135
131
113
137.002
117
131.002
101
101
128
136
96.002
116
105
131
132
119.002
122
114.002
137.002
140.002
129.002
110.002
108.002
130.002
135.002
102.002
103
114.002
135
133.002
135
92
96
132.002
134
129.002
130
107.002
99.002
120.002
88
140
102.002
111
103
129
98.002
104.002
102
114.002
136
84.002
126
122
133.002
129
121
129
120
105.002
99.002
95
132.002
117
100.002
83
99
109.002
135
131.002
134.002
135
130
114
103
109
102
135.002
99
130
94.002
135.002
116.002
138
98
137.002
137
103
123
126.002
102
92.002
110.002
129.002
131.002
129
137.002
108
110.002
102.002
111.002
132
93
129.002
89
113
103.002
133
128.002
132.002
138
102
140
133.002
117.002
128.002
135.002
133
108.002
132
117
128.002
108.002
94.002
124.002
134
102
131.002
136
89.002
132
109.002
132.002
102
140
129.002
103
114
133
131.002
119.002
99.002
104
129.002
101
132.002
135.002
122.002
101
132.002
132
112.002
133
104
99
90.002
136.002
82
99.002
102
133.002
117.002
116
132.002
88
107
131.002
115
104.002
136
103
103.002
100.002
100.002
90
97.002
131.002
117
127.002
126.002
106.002
111
131
101
114
119
110
90
130
105
127
117.002
135
129.002
89.002
104.002
133
109
105.002
128.002
103
112.002
131
102.002
95.002
101
95
100.002
134
131.002
127
127
126.002
82
104
120.002
127
128.002
129
131
101
84.002
101
107.002
127
128
132.002
99
131
102
135
90.002
114
133
112
108
132.002
128.002
87.002
92.002
115.002
110
106.002
114
136.002
114
88
105.002
91.002
119.002
105.002
124.002
125.002
131.002
104.002
106
132.002
133.002
100
112.002
126.002
91.002
129
110.002
111.002
133
133
129.002
108
98
118
85.002
135.002
132
96
128
139
131
126
109.002
90
128
131.002
127.002
132.002
102
82.002
128.002
123.002
121.002
131.002
110
130.002
116.002
102.002
127.002
100
130
125.002
99.002
99
91.002
128
134.002
101
127
130
105
134.002
130
118
103.002
114.002
89
127
100
101.002
98
107.002
100.002
133.002
103.002
129
134
129.002
101.002
133.002
105
112.002
130
102
135.002
119
113.002
132
135.002
93.002
129
86.002
105
99
116
115.002
129.002
132.002
103.002
104.002
130.002
110
124
122.002
107.002
110.002
106.002
133.002
89
130
134
[truncated: 11,279 more rows]

## Sheet: Freewall_Epicardial
ActivationTime_ms
92
93.002
94.002
90.002
93
91.002
94
94.002
90
93.002
70.002
94.002
94
88
95
91
90.002
75
86.002
94.002
78.002
92.002
95
93.002
95
60.002
88.002
95.002
92
62.002
95.002
94.002
95.002
95
95
95.002
93
94
90.002
93
79.002
95
92
90.002
93.002
95
93.002
92.002
94.002
94
92.002
94
52
94.002
95.002
93.002
95.002
89.002
93
84
95.002
95
94
95
91.002
95
93
91.002
94.002
93.002
92
90.002
87
65
47
95.002
94.002
73.002
95
95.002
95.002
95.002
94
95.002
91.002
90.002
95
92
78
40
91
95.002
91
95
44
93
52.002
46
95.002
94.002
95
88
94.002
95
95.002
95.002
93.002
42.002
95.002
95
62.002
94
89
90.002
95
86.002
93.002
92
91.002
95.002
84
79.002
89.002
59.002
94.002
95.002
93
95.002
35
95.002
94.002
25
26
24
95
25
25
95
94.002
94
43
95
90
35
95
71.002
87.002
42
95.002
29.002
24.002
95
24.002
94.002
95
26
26
26.002
24.002
24
24
95.002
24
95
24.002
23.002
31
91
94.002
85
94.002
90.002
25.002
65.002
93
95.002
93.002
33.002
55.002
24.002
38
85.002
94
25
25
88.002
24.002
23.002
94.002
23.002
46.002
25.002
24
92
94
89
73.002
95
91.002
87.002
74
95.002
93.002
79
95
82
94.002
94
95.002
23.002
22
24
93.002
26
95.002
25
25
22.002
23
24.002
25
24.002
26
26
24.002
24.002
95.002
25.002
95
25.002
92
90.002
94
43.002
21.002
23
26.002
21.002
26
26.002
23.002
33
95
23
95.002
52
27.002
26
25.002
93
85
65.002
36.002
87.002
33.002
93
95
23.002
58.002
92.002
25
26.002
95
95.002
89
23
95.002
24.002
21
22.002
94
26.002
42
95.002
94.002
73.002
26.002
92.002
75
93.002
78
20.002
95
91.002
94.002
36
25
83
35.002
93
95.002
24.002
24.002
36
26.002
87
28.002
20.002
34
23
61.002
34
91
85
92
49
28.002
44
25
91.002
95.002
95.002
53
94
80.002
25
27.002
21
29
69
26.002
22.002
88
30.002
25
95
20
29
26.002
64
93.002
33.002
32
91.002
92.002
35
95
61.002
24.002
95
95.002
70.002
93
24
95.002
38
92.002
31
26.002
25.002
94.002
95.002
95
43
93.002
92
24
47.002
95.002
93.002
46.002
23
94
68.002
89.002
50.002
91
20
22.002
83.002
35
23
91
90
22.002
85.002
79
73
77
94.002
91.002
22
22.002
49
76.002
27
30
94
27.002
24
26.002
48
95.002
24.002
88
91
26.002
64
24
93.002
95.002
95
31
78.002
23
18
90
96.002
22.002
81
94.002
25.002
95.002
96
25
58
41
26
33
52.002
20
22.002
95.002
61.002
91
87
95
67.002
74.002
88
35
24
95.002
89.002
26.002
22
25
92
24
93
92
27.002
23.002
34
94
29.002
95
95.002
95.002
93
94
90
74
26.002
67
38.002
23.002
95
22.002
81
46.002
83.002
89.002
94.002
89.002
23.002
71
93
31
19.002
75.002
16.002
35.002
49.002
84.002
91
27
28.002
46.002
23
21.002
85.002
27.002
94.002
32.002
22.002
61.002
91
27
89.002
91
39
36.002
33
22.002
43.002
87
78.002
95.002
88
95.002
93
21
27.002
18.002
94
88
56
72
37
35
88
43
95.002
25.002
28
78
49.002
86.002
22
92
96
24
94
90
30
40
27
22.002
62.002
94.002
32.002
95
95
87.002
95.002
96
89
97.002
96
23
52
92
93.002
23.002
20.002
23
43
45.002
75
92
68
94.002
40.002
88
97.002
96
79.002
91.002
36
24
83.002
26.002
24.002
61.002
89
23
38.002
93.002
46
46.002
28.002
19
24.002
95.002
18
22
27
93
94
70.002
83.002
24
90
24
49
22.002
87
71.002
91.002
25.002
90
94.002
30.002
95.002
22.002
25
23.002
22
92.002
34
29
77
86
31.002
24.002
95.002
95
44
80.002
86.002
30
38
44.002
94
93.002
53.002
35.002
86.002
96
25
29.002
90.002
86.002
28
40
22
92.002
51.002
41
26.002
23.002
15
34
87
96
88.002
98
22.002
72
95
51
97.002
91.002
85.002
27
93
31
27
93
58.002
71
84
23
89.002
88
91
26.002
96
18.002
94
96
23.002
24
33
80.002
27.002
28.002
96
63.002
59
95
27.002
95
23.002
96
22.002
26
35
35.002
95.002
60
38.002
77
94.002
96
79.002
15
45.002
58.002
89
96.002
48
26
86.002
24
96
28.002
90
36
85
88.002
26.002
85.002
97.002
26
73.002
91.002
92.002
16.002
20
86
43
28
29
84
23
33
39.002
68.002
27.002
94
23
87
95.002
46
34.002
27.002
32.002
53.002
26.002
93.002
23
23
44
92
30
96.002
51
95
26.002
41
49.002
35
94.002
63
91
90
30
31.002
26
36
96.002
27
82
22
85
43.002
25
96
29.002
95.002
84
28.002
34.002
94.002
93
24.002
96.002
61.002
26
96
25
30
30
23
24.002
96.002
91
84
83.002
27
76.002
63.002
16.002
77.002
96.002
40
37
97.002
38
86
70
48.002
45.002
75
27
44.002
30
22.002
94
89
24
24.002
29.002
68
96
23
23.002
22
27.002
87.002
23
24
30
35
23
26
56
88.002
85
92.002
26.002
96.002
93.002
61.002
90
27
89.002
24
95.002
26.002
62.002
66.002
27.002
46.002
96.002
96
32
79.002
30
23
84
50
82
95
23
22
86
25
91.002
87
37.002
27.002
78.002
48.002
96.002
25.002
25
34.002
27.002
26.002
82
49.002
40.002
52.002
23
16.002
21
90.002
93.002
23
92
25
22
43
95
89
94.002
46.002
82.002
83
28
33.002
72
50.002
87.002
59.002
24
53
83
84
21.002
68.002
66.002
27
25.002
92
26.002
61
94.002
23
96.002
85
23
96
22.002
48
93
23
96
22.002
66.002
28
37.002
83.002
27
96.002
96.002
79
87.002
84
95.002
96
44.002
32
34.002
74
23.002
75
34.002
82
94.002
85.002
86.002
30.002
82.002
26
93
23.002
96.002
52
95.002
25
90.002
28
24.002
89
24.002
96.002
28
26.002
95
33
77
24.002
28
43
46.002
54
80
29.002
25
97.002
26.002
96.002
80
96
23
24
64
26.002
49
31
92.002
27
23
31.002
60
72
76
91
90
27
24
34.002
28
94
27
89
24.002
91.002
59
42
67.002
85.002
87
83
95
23.002
82.002
94
84.002
81.002
53.002
24.002
82
26.002
30.002
27.002
96.002
43.002
29.002
25.002
13.002
24.002
24
23
93.002
83.002
40
86.002
97
23
51
92
96
83.002
16.002
26
96.002
96.002
23.002
78.002
65
65.002
95.002
31
31
26
55
24.002
26
34
70
26
81.002
59.002
34
27.002
45
36.002
51.002
64.002
23
23
96.002
54
24
26.002
40
42
38
96
96.002
94.002
23.002
23
25.002
85.002
52.002
68
25
74.002
27.002
48.002
96.002
27.002
89.002
90.002
21.002
33
87.002
76
27
41
88
93
25.002
95.002
56
92
93.002
53
64
23.002
89
73.002
25
82.002
92.002
95.002
25.002
21
53
33.002
94.002
82
39
25
85.002
84
96
25
79
82
21.002
83.002
81.002
23
80
96.002
23
24
83.002
43
94.002
90.002
96.002
20.002
27
85
26
50.002
81.002
30
29
95.002
72
96
26.002
93
26.002
24.002
23.002
23
41.002
25.002
20.002
26.002
23.002
30.002
25
77
84.002
21.002
51.002
30.002
26
40.002
67.002
30.002
36
28.002
26
23
37.002
26
82.002
96
63.002
90
20
94.002
87
45
88
46
95.002
33
27
74
44.002
35.002
29.002
26.002
89.002
86.002
86
79.002
76
92.002
57
91.002
23
26.002
26
92.002
82
93
83
88.002
27.002
75
96
51
93
60
54.002
31.002
20.002
24.002
88
81
64.002
27
52.002
91.002
69
22
83
28
26
23.002
26
84
95
39.002
94.002
22
94
49.002
31.002
28
82
26
96
26
28
27
96
29.002
23
90.002
64.002
94.002
80.002
77.002
43.002
24.002
81.002
25.002
37.002
26.002
71.002
95.002
82.002
82
33.002
89
30
27.002
25.002
24
23.002
27
42
84.002
91
94
31.002
47.002
97
26
66
79.002
25.002
26.002
32.002
38
23.002
75.002
80
23
28
86.002
86
84
82.002
43.002
93
83
28.002
28
67
45.002
92
73
40.002
43
95
89
29
26
23.002
67
25
27
94.002
38
84.002
27
22
26.002
24.002
91.002
27
25
24.002
28
82
52.002
24.002
83.002
31
35
90.002
27
24
95
43
77.002
63
62.002
27.002
27.002
58
84
73
36
26.002
31
48
31
37
81.002
33
94.002
53.002
68.002
26.002
51.002
23.002
94
57.002
86.002
21.002
90.002
26
92.002
25.002
49
39.002
94.002
87.002
90.002
82.002
62
93.002
89
86
31
25.002
25.002
70.002
79.002
82.002
84.002
89.002
92.002
94.002
88
80.002
27
46.002
41
26
91
23
81.002
23.002
23.002
85
80.002
27
92
23.002
44
75
92.002
73
25
41
24
33
89
82
76
23
94
45.002
27.002
27.002
28
58.002
52.002
23.002
92.002
94
38.002
29
26.002
83.002
24.002
23.002
65
26
79
40
25
66.002
83
90
82
32
27
88.002
85.002
63
43
20.002
55
63.002
83.002
69.002
88
26
20.002
20.002
36
24.002
36
35.002
77.002
29.002
23.002
91.002
41
31
49.002
89.002
32
63
85.002
90
50.002
23
29.002
28.002
26.002
83.002
49
48.002
24.002
82.002
81.002
33
33.002
86
27.002
83
28.002
68.002
84
26
59.002
81.002
87
77
42.002
88
83
75.002
80
45.002
23.002
92.002
89
73
71
54.002
92
25.002
75.002
85.002
92
25.002
26
53.002
38.002
83
22.002
92
61.002
20
44
26
51.002
82
90
88.002
79.002
88
87.002
25.002
23
26
37.002
24.002
23
28
83.002
37.002
28
91
28
86.002
34
89.002
81.002
26.002
91.002
26.002
90.002
27.002
84
27
23
63
23.002
23.002
26.002
28
88.002
88.002
30
83
80.002
88
40.002
85
91
27
37.002
81.002
82
22.002
25
23.002
36.002
25
81
25
46.002
77.002
61.002
43.002
55.002
45.002
24.002
81.002
25
22
82.002
83
91
83.002
26
29
89
66
82.002
51.002
81
27
24
75
82.002
63.002
87
81.002
42.002
28.002
26
82
32.002
39.002
25
39.002
23.002
21
85.002
58
45
83
83
84.002
25.002
88
74.002
87.002
35.002
23
81
26
91.002
69
74
32
80
27
89.002
23
36
82
36.002
81.002
81.002
81
81
79.002
88
78.002
82
41.002
23
38
76.002
31
26
72
54.002
82
54
27
83.002
85.002
76
23
48
24
70
86.002
23
13
85.002
24.002
38.002
88.002
28.002
25
26
36
26.002
32
37.002
54
79.002
81.002
79.002
81
23.002
81.002
90
86.002
78.002
26.002
87
84.002
73.002
89.002
50.002
25
30.002
21.002
87
26.002
27
24.002
67
23
81.002
60
89.002
75.002
37.002
25
82.002
21.002
25
24
43.002
70.002
87.002
80.002
74
24
27
81.002
82.002
88
57
37
34.002
85
85.002
27
40
87
21.002
65.002
82
27.002
82
82.002
27
76.002
82.002
49
82.002
26.002
26
65
26
24
75.002
55
82.002
66
34.002
24.002
71
82
78.002
72
81
38.002
82.002
24.002
42.002
86
21
82.002
82
83
23.002
81.002
88
87
69.002
24
32.002
25
53
28
25.002
23.002
88.002
25.002
82.002
88
63.002
55.002
24.002
81
45.002
19
87
30
80
65.002
68.002
83
12.002
23.002
24
66.002
83.002
23
42
27.002
63.002
82.002
54.002
31.002
70.002
86
26
81
74.002
25.002
32.002
26
40.002
75
82.002
52
27
86
25
62
25.002
79
86
50
82
25.002
85.002
23
28
27
38
22
81.002
81
26.002
82.002
81.002
82.002
23.002
27
27
60.002
33.002
29.002
34
83.002
27
24
73
24
57
24.002
65.002
21.002
47.002
43.002
36
52
32
26
26.002
83
57.002
82.002
58.002
23.002
82
39
80
86
28
59
75
40.002
57.002
76
85.002
26
82
29
86.002
47.002
82.002
59
22
31
81.002
84
26.002
27
81.002
84
23.002
85.002
55
80.002
35
81.002
82.002
75.002
23
23
81.002
27.002
85.002
82
81.002
82
20.002
86.002
21
81.002
38
81.002
34
24
25.002
22
81
22.002
32.002
81
23
22.002
33.002
23
26
67
64.002
81.002
51
23.002
42.002
17
53
26.002
25.002
81.002
83
31.002
27.002
26
81.002
18
23
79
24
87
28
26
81.002
31
72
77
55
55
59.002
68.002
83.002
84.002
39.002
22
82
25.002
21
86
63
41
82
82
61.002
21
65.002
20.002
81.002
40
79.002
23
45.002
25
45
71
26
84.002
53
53.002
70.002
37
26
25.002
80.002
23
42.002
58
52.002
80.002
82
34
[truncated: 9,600 more rows]

## Sheet: Freewall_Source
ActivationTime_ms
60.002
74.002
108
77.002
94.002
103.002
48.002
68.002
84
45
106
58
114.002
94
61
69.002
116.002
113.002
117
111.002
115
117.002
87.002
46
111.002
115
110
84.002
115
41
116.002
118.002
104
46
51
43
113.002
113
65.002
116.002
87
116.002
113.002
60
111.002
113
113
119
101
56.002
71.002
112.002
114
110.002
110.002
84.002
41
116
111.002
44
112
54
83.002
117.002
110.002
109
47
110
86.002
109
117
45
64
110
60
116.002
37.002
111
43
67.002
38.002
112
108
49.002
106.002
72
114
65
73.002
109.002
108
72.002
108
64.002
41
113.002
109.002
108
89.002
91.002
111.002
107
87.002
58.002
115.002
109
61
39
109.002
115.002
116
45
117.002
108.002
85
113.002
116.002
114
110.002
114
59.002
75
63.002
111
115.002
36.002
118.002
43
106
98
116
109.002
112
106
116.002
60.002
71
86
114
81
41.002
64
116
112
98
113.002
106.002
106
113
118
67.002
107
109.002
34
118.002
105.002
58
102
42
35
111.002
105.002
112.002
113.002
114.002
110
113
40
117
39
108
64
38
106.002
109
112
62
75
112.002
112.002
117
79.002
40
104.002
110.002
107
111
58
109.002
118.002
91
60
110.002
64.002
112.002
111.002
99
111.002
114
39
109
117.002
104
104.002
105
94
111
113
34.002
63.002
106
59.002
107
36.002
107.002
117
40
31
111.002
112
107
108.002
69.002
112
105
115
106
104.002
109
108
109.002
106
67
109.002
64
63.002
109
107.002
114
87
63
113
37
7.002
115.002
109.002
109
107.002
81.002
58.002
61.002
110.002
58.002
37
94
115
114.002
103
111
93.002
39.002
102
107
103
106.002
106
104
103.002
109.002
63.002
33.002
111
104.002
113
105
66
64
64
109.002
103.002
110.002
112
39
79
112
40
105
103
104
113.002
108.002
108.002
87.002
107
85.002
62.002
99.002
106
34
106
113
106
28.002
104
111
106
106.002
113
104.002
106
63.002
70
40
97
102.002
105.002
64
59.002
109.002
105.002
93
37.002
107
106.002
61.002
69.002
110.002
79.002
108
38
64
103
104
110.002
102.002
33
102
40
112.002
78.002
112
109
110.002
98
60
39
64
102
63.002
102.002
109.002
31.002
100.002
85.002
110.002
6
105.002
64.002
103
106
108
112.002
73.002
61.002
36.002
106
64.002
111.002
105
103
112.002
106
107
102.002
64
103
105
39
83.002
12
107
110.002
105.002
102
67
105.002
105.002
111
104.002
106
96
90
61.002
63
102
104.002
103
64
41
112.002
41.002
104.002
102
101.002
73.002
111.002
108
36.002
110
38.002
88
99
108.002
108.002
83
61
91.002
41
62.002
65
63
112
111.002
64
37.002
30
102
102
112.002
31.002
111.002
102
68
105
111
65
104
109.002
102
104.002
85.002
63
103.002
88.002
64
69
40.002
104.002
105.002
101.002
108.002
102
104.002
101.002
101
97
107.002
35.002
90
81.002
98.002
110.002
63.002
111.002
113
40
101.002
42.002
113
100
107
89
61
108
101.002
68.002
41
112.002
112.002
112.002
66
107
41.002
105.002
111
28
112
88.002
104
113.002
63.002
103.002
92
85.002
91
109.002
110.002
39.002
103.002
102.002
104
100
71
65
80
104
113
104.002
65.002
98.002
66
42.002
110.002
106
101.002
64.002
104
102
42
81
63.002
104
41
87.002
39.002
94.002
105
112.002
43
110
36.002
43
91.002
107.002
63.002
114.002
114
103.002
41.002
114
108
101.002
35
63
114
101.002
34.002
100
104.002
101.002
68
80
93.002
112.002
101.002
109.002
115
97.002
38.002
102
115
83
64.002
66
72.002
101
108
114
110.002
113
91.002
66
115
100
42
92
101.002
43.002
102.002
102.002
65
89.002
41
67
84
116.002
113
105
64.002
101
104
41.002
88.002
104
43.002
108.002
106
84.002
44
104
101.002
94
106.002
112
91.002
101.002
107
41
102
115.002
113.002
117
103
43
116
43
103.002
102.002
104.002
110
108.002
76
93.002
34.002
110.002
47.002
101.002
41
100
117.002
95.002
99
115
38.002
96
44.002
117
42.002
81.002
116
107.002
115
66
115.002
116.002
70
96.002
93.002
41.002
68
66.002
111.002
39.002
90
65.002
102
99.002
64.002
87.002
44.002
114.002
102
43.002
105.002
104.002
95
94
107
111.002
108
91
99.002
100.002
67
93
82
117
104
82
66.002
105.002
45
44
43
67.002
101.002
43.002
114.002
115.002
64
37
114
108
42.002
104.002
110
45
104
105
89.002
94.002
103.002
97
101.002
112
106.002
99
69
103
115
103.002
73.002
113.002
117
110
44
116.002
117
114
45
109.002
83
114
100.002
100.002
116
97.002
95.002
106.002
42.002
103
44.002
93
104
99
110
45.002
102.002
75
43.002
69
97
45
102
42
85.002
44.002
44.002
109.002
95
83
42
65
66
102.002
103.002
112
68
105.002
94.002
106
105
101.002
116.002
114.002
96.002
103
45
49.002
46
42.002
113
109
90
68
45
70
76.002
93.002
104
90
112.002
45.002
76.002
69.002
44.002
110.002
115
101.002
108.002
102.002
106.002
114
100
98
98
109.002
100.002
96.002
71.002
109.002
64.002
96
70.002
104
103.002
94.002
110.002
108.002
102
97
44.002
104.002
105
44.002
100
104
46.002
45.002
94.002
44
45
86
103.002
102
106
94
106.002
114.002
46
82.002
46.002
103
46.002
67.002
102
112.002
46.002
90
45.002
103
107
77
93.002
102
96
45.002
88.002
104.002
47.002
99.002
45.002
71.002
109.002
108
90
91.002
73
96
97.002
104
97
65
47
99
108
68.002
113.002
109.002
46
98
104
47
91.002
104
113
101.002
75
92
63
95
98.002
102.002
72
103.002
70
104.002
46.002
103.002
101
106
95
47
47
105.002
101
47
96.002
105
72.002
100
97.002
107
101.002
47
104
97
110.002
46.002
47.002
68.002
66.002
103
79.002
47.002
67
47
91.002
109
100
99
75
103.002
86.002
103.002
102
93.002
97
48
46
90.002
90.002
47.002
97
64
47.002
46.002
46.002
104.002
101.002
98
95.002
95
85
107
91
97
103
102
73
97.002
76
67
103.002
96
83.002
98.002
49
93.002
98
74.002
51
98.002
46.002
48.002
50
97.002
94
105.002
60.002
72.002
48
48
99.002
103.002
97.002
84
64
77.002
80
100
101.002
78.002
104
104.002
93.002
106.002
76
47.002
105.002
100
88
48
106
87
95.002
92.002
105.002
94.002
81.002
96
97
71
104
105.002
67.002
63
96
102.002
104
90.002
69.002
80.002
98.002
103
101.002
90.002
102
52.002
105
67
94.002
48
90.002
89.002
89.002
50
101
50.002
105
103
97.002
103.002
92.002
98.002
47
49.002
102
95.002
98.002
99
72.002
89.002
92
95.002
50
88.002
47.002
79.002
100
86
100
90
103
98.002
48.002
51
75.002
75.002
96
96.002
75.002
47
48
50.002
96.002
49.002
92.002
85
100.002
61
89.002
50
97.002
94
97
87
57
70.002
49
48
93.002
59
103
53.002
63.002
99.002
85.002
86.002
94
89.002
49.002
85.002
87
50.002
99
46.002
100
79
86
90.002
97.002
83
100
93.002
99
88.002
46.002
71.002
97
97
86.002
72.002
99
69
90.002
87.002
99.002
101
103.002
59
91.002
97.002
98
100
77
48.002
98
98.002
100
79
98
97
98
88
91.002
97
46
99
93
89.002
83
96
50.002
83.002
103.002
49.002
47.002
101.002
86
104
95
96
97.002
99.002
83.002
85.002
103.002
48
52
46
83.002
51.002
79.002
75
97
89
75.002
73
80
91.002
100
104
69.002
49.002
66.002
102
53
47.002
102.002
95.002
102.002
99.002
59
77.002
54.002
97
50.002
51
79
52
77.002
98.002
82.002
55
98.002
75.002
80.002
94.002
56
50
89
86.002
100
93.002
52.002
45.002
94.002
85
99
56.002
93.002
101.002
45.002
96
99
102.002
52.002
46.002
95.002
62.002
99.002
95
100
73
84.002
81.002
91
45
49.002
42
87
75
96
99
88
46
84.002
91
96
45
52
51
81.002
85.002
97.002
95.002
98
95.002
99
48
52.002
97.002
98.002
84.002
98.002
94
49.002
88.002
85
100
51
83
85
84
80
47
64
85.002
47.002
95.002
86
100
100
102
80
81.002
41.002
96
100
98
78.002
93
94.002
81.002
94.002
43
96.002
95.002
63.002
45.002
47.002
44
90
84.002
60
43
71.002
45.002
84
44.002
100.002
49.002
98
42
100.002
50.002
48.002
44
51
81
42
102.002
54
100
70.002
100.002
98.002
44.002
84.002
97.002
100
53.002
93
41
84.002
43
74
98.002
79.002
51.002
92
91.002
61.002
92.002
103
100
75
97
41.002
47.002
95
48.002
95.002
90.002
45.002
52.002
83
101.002
52.002
94
77
100.002
74.002
95.002
99
86
50.002
45.002
48
99.002
90.002
87
100.002
93.002
49.002
80.002
100
94.002
101
49
83.002
86.002
81
40.002
56
99
95.002
43
41.002
43.002
56
52.002
94
96.002
98
47
53.002
42
88
100
41
51.002
84
100
98.002
102.002
77.002
75.002
44.002
90
101
101
92.002
77
92
100
95.002
70
44
41.002
100.002
59
43
42
84
60
46
64.002
84
82
43.002
88
80.002
40.002
84
53
100
99
102
51
75
101.002
86
46.002
94
100
92
83.002
42.002
41
41.002
51.002
80
41
84
42
97
54.002
43.002
101.002
41.002
100
52
93.002
40
57.002
41.002
81.002
86
94.002
44.002
40.002
81
93.002
96.002
91
79.002
90.002
50.002
52.002
101.002
91.002
55.002
91.002
54
97.002
94.002
80.002
100.002
52
95.002
101.002
51.002
45
100.002
80.002
41
92.002
100.002
84
91
96.002
40
90.002
48
84.002
64.002
82
100.002
84
48.002
64
83
93
41
99
101
41.002
87
89.002
41
94.002
85.002
42
91.002
39.002
43
42
69
92.002
40.002
87.002
39.002
96
41
101
87.002
42.002
82.002
45
89
99.002
93.002
82.002
91
90.002
50
98
50
71.002
83.002
101.002
52.002
41.002
98
46
76
54
100
83
49
42.002
45.002
51
101.002
100.002
72.002
84
42.002
99
49
40.002
101
85.002
101.002
48
88.002
44
76.002
42.002
54.002
59
77.002
81
86.002
78.002
71.002
89.002
48.002
80
52.002
41.002
78
57.002
76.002
40.002
94
99.002
90.002
41.002
52.002
101.002
97.002
100.002
40.002
97
94.002
53.002
52.002
99
100
99
54
99.002
89.002
93.002
40
63
101
44.002
38.002
84
83.002
82
56.002
98.002
50
48
43
82
97
63.002
79
52
89.002
79
45
85
90
55
41
52.002
39.002
80
80.002
90.002
85
39
53.002
47
84.002
90.002
94
102
80
98
47.002
52
100.002
83
40
80.002
38.002
90.002
101
57
93.002
54
80
102
90.002
91.002
52.002
95
99
40.002
42.002
94
84
101.002
95
40
39
101
84
90.002
97
38
51.002
61
41.002
101.002
42.002
77.002
41.002
89.002
52
38.002
50.002
92.002
85
42.002
80.002
68
84
91.002
79
89
84
52.002
51.002
50
82.002
90.002
55.002
43.002
43.002
53
101.002
100.002
84.002
97.002
99.002
80.002
48.002
59.002
58.002
95.002
53
91
40
92.002
68
101
38.002
77
101.002
40
73.002
98.002
53
49
53.002
94
88.002
91
77
54.002
56
40
94
84.002
38.002
99.002
46
94
73.002
85
90
83.002
76.002
81.002
102
88
74.002
89.002
101.002
85.002
66.002
82
78.002
87.002
87
38.002
96.002
97.002
38.002
82
80
40
86
74
84.002
41
102
97
89
60.002
96
85.002
84
52.002
80.002
97
63
84.002
101
94
45
84
83.002
80.002
85
46
53
38.002
78.002
45
54
66
96
77
55
101.002
47.002
53
82
65
61
78
53.002
37.002
38.002
50
40.002
39
83
84
90.002
89
37
94
101
53
79.002
60
93
48.002
90
54
89
56
82.002
98.002
40.002
50.002
85
91.002
80.002
97.002
49.002
54
88
86
51
63.002
37.002
57.002
88.002
93.002
90
91
89.002
43.002
94
65
91.002
98.002
90
84
53
41.002
47
53
91.002
98.002
89
45
101.002
50.002
80
37.002
78.002
94.002
58
55.002
101.002
97
38.002
50.002
69.002
53.002
36.002
54.002
102
86
48.002
100
37.002
79
95.002
79.002
98
86
97.002
55.002
91.002
98
54.002
91.002
90
41.002
91.002
53.002
80.002
85
95.002
100
62.002
52.002
75
47
77.002
86
37
92.002
102.002
86.002
90
78.002
37
96
86
95
92
78
42.002
99
95
73.002
93.002
57
84.002
57.002
37
98
55.002
86.002
88.002
58.002
53
39
97.002
102
53.002
92.002
84.002
98
79.002
84
81.002
53
75
50
85
64.002
64
37.002
73
59
83
88.002
82
101.002
83
74.002
81.002
98
60.002
84
67.002
102.002
86.002
66.002
94.002
77
36.002
83
38
84
53
75.002
56
82.002
95
36
94.002
85
80.002
96
76.002
91
93
103
99.002
36
85
78
[truncated: 11,279 more rows]

## Sheet: Base_Simulation
ActivationTime_ms
121
115.002
111.002
119.002
108.002
116.002
123.002
112
106
125.002
105.002
115.002
108.002
103.002
111.002
106
109.002
112
106
103.002
111
107.002
119.002
124.002
115
109
102
99.002
107.002
127.002
106.002
103.002
100.002
125.002
121.002
128
111
110.002
102.002
101
97.002
105.002
107
106.002
109.002
114
99.002
102.002
98
109.002
99
113.002
105
112.002
112.002
95.002
128.002
104
107
123.002
116
116
119.002
99.002
113.002
111
120
109.002
94.002
97.002
101.002
124.002
98.002
118
103.002
97.002
126.002
115.002
128
107.002
129
104.002
114
117.002
95.002
94.002
95.002
101
92.002
114.002
110.002
110.002
114.002
97.002
128
102
102
109.002
99.002
92
104.002
112.002
108
106.002
96.002
107.002
102
127.002
117.002
99.002
104
115
100
93.002
97.002
97.002
102
94
104.002
100
100
90.002
93.002
108
101.002
128.002
96.002
116.002
120.002
95
98.002
118.002
102.002
111.002
95
96
98
90.002
106.002
111.002
125.002
91.002
97
101
90.002
98.002
115.002
109.002
104.002
95
88.002
116.002
120.002
125.002
92.002
114.002
102
91
123.002
123.002
103.002
115.002
109
96.002
96
103.002
97.002
124.002
90.002
114.002
105.002
97
127
106.002
92.002
94.002
89
88.002
89
97.002
93
91
119.002
113.002
100
119.002
106.002
99.002
104
91.002
88.002
91.002
102
87.002
96.002
99.002
86.002
109
94.002
123.002
102.002
88.002
112.002
111
91
88.002
111
86
126.002
88
118.002
97
113
116.002
122.002
90
120.002
124.002
95.002
97
121
106.002
87.002
95
108.002
91.002
84
109.002
108.002
105.002
109.002
107.002
89
93.002
86
85.002
103.002
105.002
85
85
85.002
93
126.002
124.002
86.002
111.002
98.002
101.002
86.002
95.002
87.002
100.002
115
118.002
82.002
88
90
113
98.002
87.002
117
89.002
91.002
114.002
104.002
122.002
116
116.002
97
85.002
117
94.002
82.002
91.002
120.002
84
83.002
87
102
109
95.002
84.002
122.002
81.002
94
119.002
124.002
111.002
118.002
88.002
115
113
80.002
102
86
83.002
87.002
107
125.002
106
86
106.002
125.002
120.002
96.002
109
110.002
90
108.002
90.002
82.002
79.002
118.002
80.002
114.002
81.002
82.002
89
93
104.002
85.002
116.002
100
112
84.002
81.002
99
82.002
104.002
122.002
81.002
117.002
123.002
84
115.002
117
114.002
119.002
86
78.002
92.002
97
95
79.002
88.002
120.002
81.002
125
79
119
101.002
124
86.002
84
94
118
103.002
76.002
124.002
81
90.002
90.002
81.002
80
115
89.002
78.002
96.002
108
122
88
116
105
111.002
80.002
121
106.002
113.002
81
126
100
84
107.002
112
75.002
114.002
112.002
98
110
101
85.002
78
84
80.002
115.002
108.002
109.002
76
114
86
115.002
112
116.002
79.002
80.002
92.002
81.002
121
92
121
82.002
125.002
103.002
97
80.002
81
83.002
118.002
77.002
77.002
73.002
96
94.002
75.002
112.002
123
86.002
121
90
116
83.002
123.002
73.002
87.002
93.002
76.002
116
82
119.002
105.002
75
81
79
80.002
77
78.002
119.002
109
103
119.002
89.002
123.002
113.002
113
117.002
84.002
105
120.002
82
78.002
77.002
101.002
72.002
100.002
87
109.002
115.002
114.002
85.002
125.002
80
79
84
99
116.002
127
118
91
93.002
97.002
71.002
100.002
109.002
107.002
82.002
124.002
91.002
78
110.002
96
75.002
115.002
74.002
73
80.002
104
96
118.002
78
112.002
86
84.002
75.002
74.002
72
112
84.002
109.002
75.002
76.002
73.002
111
90
102
120.002
71
113.002
113.002
115
76
70
108.002
108.002
76.002
109.002
82.002
104.002
93.002
112.002
80.002
112.002
114.002
78.002
105
76.002
88.002
92.002
115
116.002
99
87
120
121.002
77.002
90.002
123.002
116.002
126.002
106.002
117
69.002
119
82
101.002
119.002
98.002
94.002
75
119
118
97.002
127
70.002
72.002
74.002
125.002
79
90.002
105
82.002
75.002
72.002
86
119
106.002
72
115.002
115.002
111.002
76
69
70.002
116.002
71
68.002
96.002
89.002
85.002
73.002
83.002
110.002
107
74.002
109.002
110
100.002
104.002
73
111.002
112
123
78.002
109
96
74.002
122.002
102.002
126.002
113.002
83.002
99.002
92.002
116.002
114
89
104
114.002
117.002
108
85.002
106.002
66.002
76.002
123.002
98.002
117
119.002
108.002
74
94
72
83
98.002
112.002
128.002
113.002
87
115
71
91.002
77
81.002
66.002
97
90.002
70.002
81.002
69.002
117
70
66.002
101.002
120.002
67.002
71
117.002
128
71.002
66
113
94.002
121.002
113.002
106.002
75.002
77.002
75.002
103
78.002
105
72.002
119.002
126.002
69
72.002
119
84.002
111
65.002
126.002
110.002
116.002
102
105.002
65.002
124.002
103.002
89
93
73.002
123
95.002
103.002
108.002
110
85.002
109.002
111.002
108.002
71.002
68
114.002
80.002
123.002
98
83.002
81.002
67.002
115.002
80.002
116.002
64
96.002
87.002
101
113.002
90.002
86
93.002
105.002
100.002
68.002
91.002
73
120
82.002
70
75.002
106
111
117.002
102
65.002
115
128.002
99.002
110.002
121.002
67
118.002
67.002
78.002
109.002
119
113
63.002
101.002
116
76
72.002
128.002
121
70
68.002
119.002
83
88.002
64
74.002
71.002
108
101.002
106.002
84.002
92.002
120.002
118
112
116.002
109.002
124.002
94.002
102.002
69.002
66.002
99.002
62.002
118.002
70.002
114
63
78.002
106
62.002
66
105.002
100
88.002
126.002
87
123.002
84.002
81
128.002
68
110.002
94
81.002
66
62.002
92
66.002
74.002
127.002
113.002
116.002
63.002
97.002
104.002
112.002
76.002
119.002
73.002
112
112
121.002
118
111.002
108
109.002
121.002
103
66
100
71.002
109
69.002
95.002
86.002
117
61
113.002
121
109.002
63.002
125.002
90.002
109
107.002
98
82.002
106.002
65
61.002
82.002
71.002
99.002
61
117
115
78.002
101
65.002
94
96.002
106.002
67
60.002
69.002
101.002
86.002
65
62
108.002
129.002
102.002
61
83.002
77.002
97.002
75.002
89.002
114.002
129
119.002
85.002
121
60
104
64
121
66.002
124
117.002
92.002
63.002
114.002
103
115.002
84.002
75.002
68.002
124
110
111.002
69.002
111.002
62
100.002
127.002
129
73.002
104.002
94
106.002
116
98.002
82
106.002
119.002
60.002
60.002
72.002
110
109
58.002
99.002
58.002
80
92
76.002
64
122
62
118.002
99
67.002
82.002
116.002
93.002
65
101
107.002
96.002
61.002
109.002
97
94.002
118
126.002
73.002
67
59.002
58.002
89
113
68.002
103
126.002
58.002
70.002
107.002
116.002
92.002
80.002
112
76
114.002
65.002
122.002
108.002
114
64
95.002
112.002
121
130.002
83.002
77.002
61.002
62
106.002
105.002
95
116.002
98
61.002
58
105.002
129.002
115
68.002
57.002
75.002
115.002
89.002
85
57.002
105.002
87.002
66
62
102
81.002
99.002
67.002
64
110.002
67
120
79
60.002
58.002
120
107.002
57.002
59.002
101
125.002
117.002
63.002
57
103.002
62.002
123
91
95
74
123.002
84
126.002
65
98.002
86
130
56
118
71.002
111.002
113
105.002
67.002
80
63.002
70
104.002
106
121.002
57
75
71.002
110
60.002
82.002
65.002
116.002
93.002
93.002
59.002
129.002
98.002
123
60.002
119.002
67.002
108.002
120.002
55.002
60.002
103
68.002
111
92
95.002
108.002
93.002
110
115.002
62
88.002
57
60.002
112
67.002
62.002
123
60.002
115
105.002
104.002
106
55.002
60
119
122.002
57.002
116.002
54.002
92.002
77.002
99.002
107.002
59.002
90
114
76.002
89.002
64
54.002
57.002
81.002
90
114
68.002
62.002
79
84.002
103.002
108.002
65.002
57.002
121
118
69
55
58.002
86.002
70
128
122.002
124.002
80
67.002
67.002
66.002
101.002
107
87
73.002
71.002
53
85.002
65.002
83
97.002
54.002
131.002
92
74.002
61
96
96.002
104.002
102.002
57.002
110
98.002
105.002
122
88.002
112
76
63.002
75.002
61.002
96.002
56
117.002
91.002
118.002
98
56.002
107.002
99.002
55.002
81.002
103
53.002
103.002
56.002
93
70.002
114.002
57
102.002
126.002
108.002
110
89.002
121.002
54.002
120
70
58
112.002
120.002
56
107.002
111.002
129
117
55.002
106
56
61.002
59.002
103
54.002
62.002
113.002
104.002
59
56.002
64.002
130.002
62.002
93.002
53.002
52.002
131.002
55
88.002
127.002
97.002
55.002
68
124
118.002
85.002
123
54
118.002
77
70.002
107.002
99.002
99.002
77.002
97
94.002
70.002
116.002
110.002
72.002
67.002
80.002
103.002
91.002
52.002
54
91
114
59.002
55.002
83.002
70.002
54
66
75
123.002
106.002
106.002
57
59
86.002
66.002
79
102.002
60
101
61
100.002
55.002
96.002
93.002
53.002
63
116
121.002
66
62.002
82.002
120.002
71.002
123.002
55.002
50.002
70.002
54
70.002
57
100.002
81
76
55.002
116.002
69
54.002
53.002
125.002
69
86.002
71
91
88.002
124.002
69.002
52
83
85.002
68
123
104.002
57.002
67.002
72.002
96.002
107.002
87.002
105.002
99.002
68
113.002
119.002
130
55.002
70.002
73
86
58
69.002
63.002
109
52
70.002
89.002
70.002
108.002
59
52.002
109
85.002
87.002
56.002
83.002
118.002
61
104.002
54.002
69.002
107.002
52
89
52.002
105
100
103.002
95.002
121.002
53.002
51.002
111.002
72.002
119
131.002
66
94.002
102.002
70.002
56.002
60
130
103
67.002
50
91.002
113.002
110
51
112.002
65.002
96
50
49.002
72.002
59.002
59
52
85
69.002
68
112
112.002
72.002
107.002
64.002
85
118
73.002
92
122.002
70.002
99.002
100.002
61.002
56
117
102.002
109.002
95.002
60.002
126.002
71.002
75.002
53
78
61
122
127.002
59
74.002
124.002
53
67
82.002
97.002
114.002
83
52
83.002
129.002
78
77
52
70.002
90.002
116
64
122.002
120.002
94.002
106.002
70.002
79.002
101
50
62
75
52.002
75
71.002
76
104.002
51.002
78.002
93.002
70
117.002
119.002
78
71.002
81.002
128
109
48.002
69
121.002
82
100
114.002
50
80
61.002
52
71.002
130
80
53
89
101.002
102
73.002
77
111
50
107.002
119.002
49
101
69.002
106.002
69
73.002
96.002
56
63
51.002
72
47
63
48.002
83
54
71.002
87
104
101
53.002
55
61.002
82
85.002
125.002
97.002
47.002
59
59
116
70.002
55.002
90
77.002
129.002
120.002
85.002
115.002
72.002
90.002
74
118
46.002
71.002
93
74
74.002
66.002
63
104
59.002
86
68.002
127.002
74.002
70.002
85
85
81
88
66.002
101.002
49.002
99.002
70.002
110.002
57
129.002
97.002
107.002
105
122
88.002
65
74.002
80
91
119.002
61
127.002
94.002
88
122
102
75
64
95
70.002
82.002
47
77
109.002
62.002
51.002
114
103.002
49.002
77.002
119
52.002
76
53.002
50.002
100.002
61.002
110.002
56.002
105
64.002
47.002
114
74
71.002
60.002
73.002
121
63.002
68
108
69
114.002
98
127
65
125.002
117.002
65.002
78.002
48
56
48.002
74
91.002
74.002
91
89.002
47.002
111
112.002
85
80
74
99.002
119.002
116
47.002
104.002
90.002
51
55
96
80
120.002
78
106.002
73.002
111.002
50.002
105
78.002
71.002
103
100.002
92.002
88
44.002
74.002
48.002
110.002
77.002
95.002
121
98
73.002
49
69.002
85
65
122
120
116
101.002
74
72.002
46.002
108
128
75.002
68
58
45
95.002
65.002
75.002
51.002
58.002
65.002
80
82
68
73.002
82
124
79.002
71.002
71.002
49.002
59.002
75.002
88.002
72.002
76
44
113.002
81.002
126.002
125.002
91.002
71
52.002
77
50
105.002
104
105
83.002
46
79.002
82.002
62.002
110
65.002
66
94.002
122.002
116
48
73
55.002
49
118
86
87
75.002
115.002
117
68.002
60
108
75.002
65.002
125.002
120.002
51
100.002
111.002
69
91.002
85.002
104.002
106.002
109.002
63
44
100
54
119
93.002
43.002
47
78.002
80.002
81.002
107.002
78.002
73.002
77.002
118
74.002
66
78.002
51
85
47.002
127.002
45.002
57
119.002
124.002
70.002
86
101
49
94.002
49.002
96.002
60
73
108.002
76
114.002
128
101.002
118
93.002
74
68
82.002
98
75.002
118.002
55
90.002
88
47.002
92.002
67.002
89.002
51
102.002
86
87.002
47.002
120
48.002
119
67.002
95.002
108.002
84
116
70
108.002
100.002
66.002
70.002
53
50
71
87
46
82
77
71.002
42
67
97.002
46
123.002
44
99.002
104.002
104
78.002
121.002
98.002
68
77
62.002
94.002
44.002
45.002
112.002
65
115.002
92
80.002
108
84.002
57.002
86.002
113.002
127
72
71
73
84
77.002
124.002
83
116
126.002
80
107
78.002
57
109.002
70
119
77
61
67.002
62
110.002
52
44.002
118.002
112.002
107.002
68
109.002
47
104.002
116.002
113.002
71
117.002
76
42.002
98.002
72
57.002
50
69
124.002
118.002
77.002
75.002
58.002
77
76.002
89.002
42
80
53
89.002
113
44.002
96.002
125.002
68
52.002
112
48.002
93
107.002
92.002
56
87
75.002
76
78.002
46.002
53
107
92.002
69
115
83.002
83.002
68
118
124
126.002
110.002
98.002
121.002
67
117
54
93.002
74.002
50
91.002
69.002
114
70.002
99.002
85
78.002
66.002
101.002
79.002
116.002
109.002
43.002
101.002
124.002
47
60.002
67
46.002
58.002
111.002
64
83.002
74.002
80.002
45
99.002
77
114
88.002
86.002
74.002
116
115.002
120
105.002
57
85
45.002
43.002
96.002
115.002
120
81.002
122.002
67
80
77.002
43.002
117.002
124
41.002
40.002
71
75.002
50.002
89
107.002
[truncated: 11,279 more rows]

## Sheet: Base_Epicardial
ActivationTime_ms
42.998
35
35
38.998
41.998
35
38.998
38.998
48
42.998
32.998
40.998
42
40
36
31.998
56
31
53
44
41
46
43.998
44.998
40
30
61
38
49
33
44
47
34.998
44.998
47
41.998
46.998
47
31.998
47.998
53
47
55
62.998
52
50
49
51.998
52
52
51.998
50
36
50
45
50.998
40
66.998
52
68
35.998
48.998
54.998
52
60.998
54
54.998
61.998
54.998
54.998
60
67.998
72
48.998
29.998
37.998
56.998
31
52
42
46.998
49.998
56
44
71
70.998
56
63.998
69.998
29.998
32
37.998
74
34
40
56.998
28.998
28
53
57.998
56
76
57.998
54.998
48.998
51
56
28
39
43.998
60
57.998
76
78
57.998
78.998
57.998
69.998
75.998
52
78.998
77.998
80
29.998
34.998
55.998
57.998
57
30.998
53.998
58
25
25.998
24.998
58.998
24
25
47.998
42.998
58.998
28
39
80
27
58.998
77
81.998
49
53.998
27
24.998
51
25
35.998
52
25
25
26
24.998
24.998
25
55.998
24.998
58
24
25.998
27
78
59
82.998
45
80.998
24.998
30.998
61.998
57.998
58.998
32.998
74
25.998
27.998
83
40.998
23
23.998
83
24
25
47.998
24.998
28.998
23
24.998
74.998
37.998
82.998
31.998
59
78.998
83.998
83
54.998
59
83.998
53
84.998
50.998
59
58.998
25
25
24.998
44.998
22.998
57
23.998
23.998
25.998
25.998
24
25
23.998
25
22.998
24
25.998
58.998
24.998
59
24.998
34
81.998
49.998
59
25.998
24.998
22.998
25
24.998
24.998
24.998
25
53.998
24
56
26
25.998
23
24.998
37.998
84.998
83
40
83.998
27
40.998
54.998
25
28.998
66.998
24
22
59
58
82.998
24.998
58.998
23.998
25.998
25
59.998
21.998
26
57.998
59.998
27.998
25
42
86
60.998
86
25.998
56
34
52.998
25.998
23
85
27
47
59
26
24
27.998
25
28
21
25.998
19
24.998
30.998
27
80.998
84.998
37.998
76
26
28.998
22.998
35
57.998
58.998
83
51
86
24
25
25
24
86.998
24.998
24
83.998
19
23.998
34.998
26.998
21
24.998
28
27.998
34
28
78
72.998
19.998
55
86
23.998
59.998
58.998
31.998
67
23.998
58
48.998
48
28.998
22.998
23
54
59
59.998
65.998
61
44
23
30.998
57
50
26
24.998
29.998
31
82
30.998
40
25.998
24.998
85
27.998
24
37
34.998
26
84.998
86
87
86.998
60
46.998
25
24.998
29
32
22
21
53
24.998
23
21.998
82
59
23.998
83
80.998
24
26
23.998
63.998
59
56
19
35
24
26.998
42
36.998
25
26.998
54.998
24
41.998
58.998
22.998
30
64.998
24
32.998
86.998
26.998
24
58.998
87.998
46
83.998
57
87
26.998
34
24.998
22.998
59.998
37
24
25.998
23
49
23
52
77
25
23
20.998
61.998
26
60
58
59
32.998
53.998
81.998
32
24
26
28
23
59.998
24.998
85.998
25.998
85
43.998
60.998
39.998
23
86.998
68
25
26
86
28
42.998
86.998
84.998
32
24
20
83.998
24.998
25
84
24.998
56
27.998
26.998
30
48
24
45
80
61
17
20
24
28
34
85.998
57.998
36
59.998
52.998
25
22.998
26.998
55
40
87
31.998
20.998
24
82.998
78.998
47
24
24.998
36
31
83.998
25.998
51
59
23.998
61.998
26.998
26.998
27
24
24
30
56
32.998
60
57
37.998
59.998
58
82
41
58.998
23.998
87.998
28.998
64.998
23.998
25.998
23.998
30.998
25
85.998
76
86
60.998
72
42.998
40
59
85
78.998
50
23.998
33
23.998
23.998
86.998
46
26
22.998
54
86.998
28.998
25
28
21
58
27
25
24
69
55
31.998
84
23
48.998
23.998
87.998
24
82.998
85.998
51
26
81
56.998
21.998
59.998
24.998
23.998
23.998
24.998
52.998
38.998
21.998
85
35
18.998
23
60
57.998
84.998
84.998
27.998
22
64.998
29
63.998
30.998
87
30
37.998
58
21
26
80
41
24.998
28
28.998
74.998
28.998
79
24
24
29.998
15
44
59
47
42
24
33
60.998
87
43
78.998
83
24
54.998
29
24
68.998
86.998
31.998
83.998
23
26.998
82
51
23.998
59
26
55.998
58.998
23.998
23
26.998
84
24
24.998
59.998
86
34.998
56.998
21.998
61
23.998
58
25
22
19.998
52
57.998
29.998
71
84.998
62
58.998
32.998
28.998
87.998
34.998
48.998
41.998
87.998
23.998
82.998
23.998
59.998
22
80
29
38
81
23.998
41.998
39.998
22.998
85
52
53.998
29
25.998
44
86.998
22
25
35
23.998
25
25
85.998
24
65.998
23
46.998
60
32
26.998
24
35.998
86.998
23
55
24.998
27.998
24.998
75.998
24
58.998
87
61
23.998
84
33
20.998
56
30
78.998
50.998
27
19.998
23.998
21
58
23.998
83.998
25.998
42.998
27.998
24
59.998
20.998
57
83
24.998
49.998
62
70
23.998
59
86
23
57.998
23.998
16.998
21.998
23.998
22
59
52.998
39.998
36
23.998
32
26
28.998
84
34.998
30
24
40
72
82
85
28
33
84.998
23
88
19
24.998
63.998
80.998
23
24
21
31
58
23.998
23.998
24.998
23.998
48
23
23.998
18
24.998
23
23
86
49.998
44
54
23.998
58.998
55
34
79.998
23.998
51
24.998
60.998
23.998
29.998
85.998
25
87.998
58.998
60
34.998
84
27
23.998
42
31
83
61.998
23.998
23.998
46
19
77
81.998
26
23.998
32.998
87
59.998
23
21
52
19
23
35
27.998
85.998
86.998
23
30
28.998
52
66
24
74.998
23.998
24
88
56.998
80
63
29
37
41
24
21.998
84.998
86.998
81
85.998
21
24.998
83
82.998
25
85
30
23.998
23.998
26
23
36
56
23
58
82
23
57.998
24
30
71
23.998
57
24
35.998
22
77
43
23
58.998
58
83.998
49
44
31
60
87.998
37
20.998
84.998
21.998
37
20.998
25
42.998
46
47.998
20.998
39
21
54.998
23
59
34.998
61.998
23
78
23.998
22.998
50.998
23.998
58.998
17
23
62.998
25.998
83.998
25.998
24.998
26.998
87
27.998
83
23.998
23
49
23
57.998
33
59.998
23
24
85
24.998
87
20
26
23
23.998
12
30.998
30.998
84
76
51.998
23
22.998
55
16.998
64
23
79
23
53
28
88
84.998
81.998
80.998
42
56
21.998
40
55.998
45
36.998
86
23.998
36.998
23
21
23.998
57.998
88
27
24
31
25
23.998
23
68
82
87
48
58
23
86.998
73
57
44
28.998
23
58
59.998
23.998
83
36.998
28.998
60.998
34.998
19.998
23
34
22
22.998
21
84.998
24
82.998
85.998
25
23
87.998
76
32.998
28.998
22
23
58
27
23.998
23
31
31.998
23.998
43
58.998
62.998
23
22.998
23
46.998
30
34
23
30.998
21
86.998
57.998
23.998
77.998
52
26.998
8.998
79.998
83.998
23
25.998
49.998
54
23.998
56.998
85.998
53.998
65.998
86
85
25
50.998
84
23
42.998
71
60
22.998
24.998
27
54
55.998
38.998
86.998
26
24.998
45.998
59.998
22.998
83
41
24
44
35.998
22.998
33
58
23.998
23
81.998
87.998
55.998
75
59
23.998
19.998
81
22.998
86.998
82
21
23
42.998
84
57
23.998
36.998
23
22
23
22.998
88.998
23.998
25
25.998
31
19
23
83
46
28
33.998
31.998
22.998
88.998
84.998
26
28
25
21
23
85.998
22.998
42
57
28
52
27.998
62
48.998
25.998
78.998
87
40
27
23
30
87.998
77
23
22.998
51
80
47.998
82.998
24
68.998
30.998
72.998
21
22.998
22.998
54
38.998
64
43
77.998
17
83.998
58.998
26
55
85
85.998
24
27
22.998
49.998
34.998
84.998
23
85.998
71
84
23.998
44
22
22
24
24.998
45
59.998
88
61
23.998
55.998
86.998
40
23
40
23
57.998
22.998
23
25
58
18.998
22.998
74
28.998
56
36
83
28.998
23.998
38.998
23
24.998
22.998
84
59
81.998
41.998
58
76
32
21
19
23
22.998
23
88
46
53
60.998
23
86.998
46.998
22.998
28
32
23
16.998
10.998
87.998
22.998
83
82
22.998
23.998
48
26
80.998
42.998
25
62.998
43.998
14
25
84.998
87
66.998
83.998
88.998
33
58.998
51
28.998
26
23
23
23.998
19.998
56.998
33
80
22.998
23.998
21
23
55
23
18.998
22.998
23
40
26
23.998
44
27.998
79.998
71.998
22.998
22.998
41
87.998
82.998
37.998
84.998
23.998
23
85
45
29.998
23.998
23
23
34.998
25
87
35.998
8.998
57
85.998
84
22.998
86
22
59.998
34
49
22.998
53.998
22.998
55.998
21.998
86
88.998
57
77.998
69.998
41.998
27
46.998
73.998
79
42.998
22.998
24
83.998
31.998
42.998
45.998
30
60
57.998
51
81.998
14.998
86.998
24
22
65
22.998
38.998
25
22.998
47
38.998
23
63.998
22.998
87
83
61.998
32
20
88
22.998
61
43.998
40.998
33.998
23
58.998
22.998
23
30
24.998
23
85.998
22.998
56
58
88.998
23
22
44
24
23
39
22.998
82
88
21
84
43.998
67.998
80.998
5
22.998
52.998
48
32.998
34
18
85
38
80
28.998
75.998
22
24
24
86.998
20
50
22.998
42
35
22
55.998
24
25.998
25
71.998
57.998
84.998
77.998
55
86
21.998
20
26.998
22
45
33.998
86
22
42
35.998
9.998
23
29.998
22.998
42
23
83.998
45.998
27
84.998
39
51.998
82
87.998
44
42.998
82.998
32.998
86.998
22
56.998
54
83
83.998
25.998
59
22.998
29.998
49
57
24
22
85.998
88.998
41.998
23
57
31
24
23.998
22.998
36.998
41
63.998
38.998
81
73.998
53
21.998
20.998
19.998
27
23
22.998
22.998
46.998
88.998
20.998
61
22.998
76.998
81
55.998
36.998
22.998
58
22
56
23
78.998
23
22.998
26.998
22
15.998
22
22.998
68.998
70.998
40.998
43.998
32.998
72
88
49.998
57.998
24.998
23
39
40
23
21
23
23
22
34.998
21.998
86.998
81.998
37.998
87
85
24
23
38
20.998
24
79.998
44.998
60
47.998
16.998
31
66
84
42
85.998
80
23
22.998
36.998
41.998
84
74.998
36
30
22
22
41.998
68.998
26.998
23
88
21.998
24
52
30
86.998
45.998
43
50.998
22.998
55
34
52.998
28.998
23
33
21.998
46
83.998
82.998
22
31.998
16.998
56
22
88
41
26.998
39
37
34
33
30.998
43.998
30.998
39.998
87.998
23
33.998
30
25.998
22
83
37.998
40.998
85
22.998
48
53.998
82
22
86
22
83
54.998
22
24.998
53
22.998
88.998
63
33
22.998
22.998
22
22.998
30.998
22.998
25
30
37.998
29
32.998
21
35
54
70.998
81
22
69
77
33
56.998
36
18
52
23
73
29
23
17
27.998
22.998
39
84.998
58.998
28.998
30.998
23.998
41.998
23.998
22.998
21
87
42
67.998
29.998
28.998
22.998
24.998
34.998
42
61
84.998
89
12
75.998
47.998
23.998
87.998
55.998
25
40.998
40
23
40.998
41.998
24
81.998
43
26
47.998
22
22.998
22.998
21.998
19
27.998
31
78.998
83.998
86.998
22
27.998
45
27
27
31
88
46
21
23
55
20
42.998
39
51
22
38
59
56
25.998
24.998
25
23
85
21
23
22
57.998
21
44
57
84
29.998
23
79.998
86.998
23.998
65
24.998
27.998
38
83.998
52
25.998
15.998
21.998
27
53
21.998
87
26.998
25
49
85
21.998
83
68.998
20
41.998
82
22.998
78
21.998
87.998
25.998
42
36
22.998
71.998
22.998
25.998
21
80
56
85.998
40.998
14.998
74
21.998
22.998
22.998
88.998
22
34
29.998
23.998
40.998
37
41
20.998
23.998
23
25.998
9
45
26.998
54.998
23.998
20.998
82.998
16.998
24
23
23.998
21
86
86.998
89
85.998
6.998
36.998
22.998
77
25.998
41.998
23
22.998
42.998
88
26.998
67
33.998
40
33.998
46.998
23.998
25
72.998
22.998
39
24
62.998
23.998
53.998
84.998
22.998
65
50
55.998
22
13.998
47.998
75
22.998
69.998
23.998
36.998
21.998
46.998
41.998
81.998
22.998
21.998
44
22.998
56
37
43.998
40
21.998
59.998
26
45
88
31.998
26.998
23
20.998
22
27.998
20.998
12.998
35
23.998
20
28.998
22
21.998
83.998
83.998
42.998
26
23
34
23.998
24
22
22
51.998
55
23.998
20.998
23
52.998
25
22
24.998
22.998
58
24.998
22.998
78
23.998
23
81
84.998
22
23
83
55.998
70
87.998
22
41
20.998
23
56.998
22.998
87
42
41.998
84
18.998
23.998
18
33
6.998
79
20
32.998
20
86
29
21.998
68
24
85
82.998
89
25.998
14.998
31
21
86.998
22
24.998
48.998
54.998
88
[truncated: 9,600 more rows]

## Sheet: Base_Source
ActivationTime_ms
54
52
58.002
61
50
62.002
55
46
42.002
58.002
45.002
47.002
53
39.002
43
38
62
67.002
47
41
69
52
67
53
70.002
68
40
33.002
63
58.002
49
43.002
40.002
63
50.002
54
76
74
32
47
35
47.002
53.002
36
75.002
77
49
50
45
43.002
29
79.002
50.002
82.002
82
36
54
53.002
50
66
77
49.002
71.002
55
83
84
52.002
73.002
40.002
52
56
53
27
76
31
57.002
63
82
51.002
51.002
56.002
55
87
55.002
55
33.002
58.002
45.002
38
85
85
59
87
28
51
58
59
80
48
48
65
88
65
34.002
61
57.002
40.002
52.002
84.002
60
69
60.002
58.002
59.002
39.002
46
67.002
62
59
59.002
29.002
41.002
29.002
71
71.002
57.002
47.002
58.002
77
37
61
83
59.002
89.002
42
29.002
32.002
49
76
69
51
32.002
48.002
77
57.002
59.002
88.002
88.002
79.002
50.002
39
88
81.002
65
52
89.002
31.002
41
53.002
73.002
82.002
89.002
77
61.002
53.002
60.002
60.002
50.002
53.002
66
63
29
53.002
75.002
64.002
63
34
46.002
52.002
54
58
31
59.002
90
77
87.002
83.002
34
85.002
59
39.002
34.002
60.002
37
57.002
60.002
46
82
60
49.002
86
60.002
89.002
89.002
64
59.002
79
58
62
37.002
89
28.002
76.002
68.002
82.002
62.002
54.002
74
62
61
87.002
87
46
61.002
87.002
61.002
53.002
89
86.002
88
85.002
71
30
64
41.002
40.002
62.002
64.002
62.002
41
40.002
62
54.002
80
64
84.002
64.002
88
53
32
41.002
61
77
61.002
48
64.002
63
89
61
61.002
52.002
64.002
64.002
89.002
89.002
87.002
89.002
89.002
64.002
44.002
72
62
58.002
62.002
89.002
42
46
30
62
88
64.002
65
50.002
41
63
47.002
86
88.002
89.002
63.002
82.002
85.002
48
89
56.002
45.002
64
89.002
68
89.002
65
68.002
79
89.002
61
89
89
63
82.002
64
46.002
40.002
47
55.002
89
63
32.002
36.002
62.002
89
61.002
59
83
88.002
44
43.002
61.002
49
65
56
49
89.002
89.002
65.002
89
73
88
47
64.002
47.002
63.002
68
61.002
60
42.002
51.002
50
89
34.002
89.002
63
79
64
55
65
81.002
88.002
41.002
90
65
63
63.002
47
35
63.002
63.002
52
61.002
89.002
89.002
63
87
69
87
51.002
89.002
89
54
46
87
74.002
65
71.002
87.002
44
89.002
89.002
62
89.002
84.002
63
56
48.002
50.002
88.002
80
86
38.002
46
63.002
44
89.002
89
63.002
50.002
64.002
65
73
62
59.002
52
90
66.002
69.002
48
42
60.002
48
39.002
55.002
41
62
61.002
40.002
64.002
85
63
89.002
63.002
80.002
64
90
41
63
66
54.002
89.002
64.002
89
88
52
51
64.002
48
53
55.002
55
88.002
87
89
62.002
89.002
89.002
86.002
89
62.002
70
80
54.002
52.002
62.002
64.002
43.002
63.002
63.002
55
87.002
44
63.002
90.002
64
48
47
73
88.002
90
88
64.002
61.002
62.002
45
80
46.002
77
64
89.002
61.002
50.002
89
62
43.002
89.002
58
46.002
52
67.002
68.002
73.002
64
85
62
61.002
56.002
54
42.002
89
63.002
83
57
63
56
44
62
85
89
45.002
89.002
86
51
56.002
46.002
88
54.002
55
62.002
61
87
66.002
43
63.002
81.002
46.002
51
73.002
51.002
63.002
61.002
89.002
58.002
63
61.002
89
87.002
48
64.002
89.002
89.002
90
87.002
87.002
48.002
90.002
59
65
88.002
72.002
61.002
62
84
90
62.002
90.002
47.002
57
57
89.002
63
61.002
68.002
63
54
55
63
90
51
52.002
86.002
50.002
85
62.002
48
46.002
78.002
56
48.002
62
61.002
61
52.002
60
83
58.002
57
88
42.002
80
86
57
44
88.002
89
56.002
80
70
56.002
88.002
84.002
90.002
85.002
63
64.002
61.002
89
58
64
47.002
88.002
89.002
87.002
61
74
50
55.002
90
75
90.002
88
77.002
61.002
61.002
58.002
58.002
63
87.002
90
49
63.002
78.002
56
65.002
62
62.002
49.002
62.002
61.002
56
57.002
50.002
86
55.002
48.002
66.002
89.002
51
53
87
89.002
48.002
52
54.002
68.002
88.002
68
86.002
61.002
57.002
57
84.002
62.002
72.002
58
89.002
89
53.002
57.002
90
63
84
51.002
90.002
81
90.002
46
68.002
49.002
89
57
61
61.002
50
90.002
62.002
69.002
83.002
87.002
60
46
88
76.002
56.002
53
88
56
88.002
75.002
59
56.002
53.002
86
62.002
88.002
50.002
72
63.002
81
81
65
63
62
44
64.002
55
61.002
59
89
62.002
57.002
57.002
85.002
89
87
45.002
55
85
89
63.002
56
88
53.002
89.002
53
55.002
63
89
90.002
53
56
87
61
58.002
89.002
90
49.002
51.002
87.002
57
61
48
60
58
86.002
67
72.002
63
67
89.002
88.002
79
90.002
53.002
90.002
70
82.002
55.002
51.002
50.002
49.002
90
57
87.002
55
61.002
45.002
50.002
52
84
78.002
64
88.002
60
88
58.002
62
88.002
55.002
79.002
62
54.002
57.002
48.002
61.002
49
58
90
83.002
88
56.002
74
83.002
81.002
55.002
90
58.002
87
91
89
86.002
52.002
89.002
76.002
90
78
53
64
56.002
86.002
55.002
62.002
63.002
90.002
51
85.002
87.002
62
50
88
66
77.002
73.002
48.002
56.002
85
51.002
56
55
58.002
61.002
53
86
90.002
53.002
45
51
69
71.002
70
54
48.002
58
65.002
59
57.002
49
58
88.002
81
47
62.002
60.002
55
55
60.002
89.002
89
87
63
88.002
49.002
67.002
47.002
89
55
88
89.002
61.002
49.002
87
83.002
84
57.002
58.002
55
90
83
87
54.002
91
58
78
89.002
88.002
55.002
83
62
89
87.002
63
62
50
90.002
48.002
48
56
76.002
91.002
46
78
53.002
61
61
53
49.002
87.002
50.002
87.002
74.002
52
54.002
91
50.002
51
64
80.002
62
47
59
61
55
86
88
55
53.002
55.002
49.002
64
80.002
56
80
88
46
56
69.002
89.002
66.002
52
78.002
53.002
92
49.002
88.002
72.002
90.002
55
49
90
90
88.002
56.002
59.002
45
47.002
79
66.002
68
85
71.002
48.002
44.002
66
89
83
53.002
47.002
58
87
60
62.002
46.002
56.002
63
53.002
49
86
61.002
62.002
51
46
86
48
89
51.002
56.002
46.002
87
85
46
45
77
87.002
87
47.002
44.002
64
55
87.002
64.002
61
55.002
90
62
89
45
80.002
58
88.002
49.002
91
53
91
86.002
82.002
53
60.002
41.002
54
49.002
93
87.002
54.002
52.002
53.002
73.002
44.002
53
42
91.002
60.002
60.002
46.002
88
61
88
41.002
87
54
63
90
44
46
79
47.002
75.002
56.002
76
92.002
65
87.002
81
46.002
62.002
42
37.002
91
50.002
37.002
88
44.002
90
65.002
80
55
51
41
86
89.002
42.002
83.002
46.002
60
50.002
72.002
84.002
39
60
92.002
57.002
51.002
53
44.002
41.002
50.002
62.002
78
51.002
34.002
60
54
48
69.002
38.002
54
88.002
89
51.002
41.002
34.002
57
51.002
87.002
87
89.002
50
41
44.002
51.002
60.002
61.002
61.002
53.002
52
42.002
61.002
37
61
67.002
47.002
87.002
48
51
33.002
65
59
80
94.002
43
85
85
52.002
87
58.002
86
50.002
35
55
52.002
59
34.002
86.002
63.002
90
45.002
41
94
59
42.002
60.002
76.002
41
60.002
43.002
62.002
51.002
86
41
77.002
89
83.002
91
58.002
86.002
50.002
87
49
37
75
89.002
52
88
91.002
88
91
42
81
35
35
52.002
59
36.002
33.002
90
82.002
31
31.002
51.002
87.002
33.002
46.002
48.002
43
87.002
36
60.002
87
44
47
41
87
90
51.002
87.002
38
84.002
56.002
50
63
69
57.002
49.002
40.002
79.002
18.002
78.002
71.002
51
38
49
45
58.002
44.002
48
44.002
91.002
32.002
40
51
50.002
44.002
36
49.002
87
53
94.002
46.002
49.002
55.002
50.002
58.002
68.002
30
72.002
51
91.002
31
64
57.002
37
30
89.002
88
29
33.002
49.002
86
44.002
86.002
40
40
15.002
42
40.002
42
57
60
53.002
32
81
21.002
39.002
37
88.002
27
57.002
25
59.002
57.002
88.002
21
37.002
48.002
53
28.002
86.002
63
38.002
21
42.002
84.002
57
38
86.002
56.002
17.002
85.002
89
87
36.002
47
49.002
43.002
28
50
50.002
92.002
44
16
58
24
67
44.002
33.002
89.002
59.002
59
34
60
86.002
49.002
58
36
19
50
44.002
62.002
46
77.002
44
94.002
56
86.002
32.002
40.002
72
49
88.002
87
50
60
81.002
25.002
31
42
87
75
39
34.002
71
74.002
84
37.002
85.002
27.002
56
39.002
36.002
12
30.002
39
34
36
23
22.002
90.002
90.002
50
80
35
56
89
26.002
58.002
86
19
89.002
69
47.002
35.002
86
55
68.002
41.002
29.002
86.002
48
48.002
35
56
44
86.002
88
31.002
26.002
86.002
32.002
30
34.002
63
89.002
54
33
49.002
87
44
48.002
34
16
57
89
49
86
86
82
62
41.002
48.002
49
39.002
42
51.002
26.002
41
23.002
31
85
31
28.002
55.002
33.002
83
88
48
46
34
86.002
89
35
12
88
30.002
54.002
76.002
41.002
51.002
15
27
49
86.002
57.002
33.002
57.002
75
93
43
53.002
91
38.002
92.002
84.002
31
54
39
88
49
44.002
86
32.002
48
28.002
36.002
30
44
34.002
58.002
31.002
14.002
57.002
54.002
71
29.002
25
39
48.002
61
87.002
54
35.002
17
34.002
85.002
41.002
27
57
28
86.002
87
33
79
11
38.002
47
88.002
31
19.002
57
9.002
48
37.002
41
75
34.002
55
22
86.002
48
49
51
58
58.002
67.002
49
65
30.002
66.002
41
89.002
18.002
86
48.002
65
92.002
85.002
57
23.002
51
56
77.002
85.002
37.002
87
53.002
36
86
59.002
25.002
45.002
57.002
41.002
58.002
34.002
54
68
19.002
30
89.002
51.002
29
48.002
87.002
28.002
48.002
31.002
24
91
38.002
69.002
25.002
54.002
41
29
84.002
49.002
49.002
24
45.002
85.002
37
45
79.002
48.002
88
88.002
86
47
86
87
48
55
35
15.002
28.002
46.002
44.002
8.002
55.002
56.002
30.002
90
83.002
62.002
58.002
55.002
52
84.002
88.002
29
82.002
55.002
22.002
34
59.002
57.002
86
29.002
88
16.002
71
27.002
75.002
48.002
13.002
91.002
53.002
53.002
55.002
30
44
24
82
58
84.002
85
52
21
25
9
56
45
86
85.002
86.002
50
43
48.002
32.002
89.002
85.002
47.002
51.002
37.002
28
52.002
43
48.002
18
12.002
44
48.002
57.002
48.002
8
61
86.002
33.002
42
56
26
41
50
71
9.002
59
27
74
38.002
86
86.002
54.002
49
21.002
52
24
87
76.002
64
48.002
25.002
60.002
42.002
18.002
89.002
41
46.002
53
85
84.002
24.002
59
22.002
28.002
81.002
65
55
24.002
78.002
87.002
39.002
10
65.002
45
52
86.002
84.002
30
58
88.002
49
54
55
55
90.002
89.002
49
28.002
69.002
19
84.002
50
27
26.002
48.002
57.002
48.002
63.002
61.002
44
48.002
87
49
40
48.002
22.002
53.002
20.002
85
28.002
16.002
84.002
85
11.002
56
47.002
18
54.002
23
62.002
46
44.002
79
62
88
85
71
86
81.002
61.002
49
63.002
66.002
47
84.002
37.002
55.002
56.002
23
53.002
58.002
76
21
47.002
45
71
26.002
83.002
19.002
84.002
42.002
52.002
90
51
87.002
61
66
90
8.002
14.002
34
17.002
19
57.002
22.002
56
54.002
7.002
26.002
45.002
87.002
21
85
27
56
74
90
56.002
84.002
48.002
48.002
31.002
18
52
28
25.002
82
57
86
51.002
63.002
67.002
66
13.002
69
75
84.002
49
49
49
42.002
63.002
85.002
55
83.002
84.002
48.002
84.002
36
42.002
90
49.002
83.002
49.002
16
44.002
54.002
68
23.002
19.002
82
87.002
88.002
43
80
21.002
62.002
86.002
88.002
7.002
84.002
46.002
21.002
54
63
22
19.002
62
85
83.002
49.002
64
17.002
49.002
49
75.002
23.002
57
16
52.002
87.002
20
50.002
84
47.002
18.002
77.002
17
50
63
52.002
9.002
53
46.002
49.002
57.002
19.002
27.002
76.002
53
49.002
77.002
66.002
40.002
48.002
83.002
85
84
87
66.002
83.002
8
83
40.002
52
50
30.002
81
27
82
44
89
53.002
49
61.002
44.002
49
85
89.002
17
57.002
84
27.002
55
17
18.002
49.002
69.002
59.002
55.002
48
49
25
45
64.002
86.002
56
69.002
47
84.002
86.002
83
57.002
17.002
58.002
20
24
86.002
85.002
83
49.002
83
7
65.002
49.002
19
83
84.002
24.002
23.002
64
49.002
29.002
54.002
63.002
[truncated: 11,279 more rows]

## Sheet: Septum_Simulation
ActivationTime_ms
96
98.998
96.998
95
94.998
96.998
93
97.998
92
90
91.998
99
94.998
89.998
97
92
95.998
95.998
92
90
96
93
92.998
91.998
94
95
88
86.998
94
88
92
90
87
89
95
87.998
97
96
89
87
83.998
91.998
93.998
92.998
96
95
85.998
89
84
96
85.998
96
91.998
98
98
82
86
90
93.998
88
92.998
98
90
85.998
97.998
97
92
95
81
83
88
89
85.998
90
89.998
84
87
95
86.998
94
86
91.998
99
92
81
81
82
90
79
96.998
96
92
98
83.998
84
89
90.998
95
88.998
78.998
90.998
97
88.998
92
83
94
89.998
83
93.998
86
91
86.998
88.998
80
86.998
86
90.998
81
91
87
86.998
77
80
88
90
84
85.998
84.998
88
83.998
87.998
91
89.998
96
84
83
86
77
89
85
82.998
77.998
85.998
89.998
77.998
87.998
97
94
91.998
84
75
95.998
89
84
81.998
97
88.998
80
83
85.998
91.998
98
86.998
84
85
91
85.998
81
79.998
82.998
92
85
82
92.998
80
82
76.998
75
77.998
87
82
80
81
96
88.998
93
89.998
85.998
92.998
80.998
77.998
78.998
89
74
86
87.998
75.998
86.998
83.998
79
91
77.998
95
93
78
76
84.998
75
83
74.998
94
84.998
82.998
81
86
79
78.998
83.998
83
85
90.998
91.998
74
84.998
91
81
73
92
89
92.998
87
90.998
78
81
72.998
72
89.998
89.998
74.998
74
73
82.998
81
84
76
85
87
89.998
74
82
75
87
80.998
77.998
71.998
77.998
79.998
92.998
86.998
75.998
75.998
77
80
94.998
90.998
88.998
94.998
95.998
86
72
79
83
72
81.998
91.998
72
70.998
76
87.998
90
84.998
74
78
71
83.998
76
85
91.998
94
78
81
83
69.998
87.998
74
71
76
90
80.998
90
76
88
81.998
93
85
89.998
88
80
88.998
79
69.998
68
75
69.998
93.998
71
71.998
76
82
87.998
74.998
75
85.998
86
72
70
85
71.998
86
78
68.998
94.998
89
74
93
76
91.998
75
76.998
67.998
82.998
84.998
84
69.998
75
76
68
86
68
94
85
80
76
73
83
77.998
86.998
65.998
87
71.998
80.998
81
69.998
69
73.998
79
66.998
84
88
92
78.998
80
85.998
88
68
93
87.998
72
70.998
82
84
75
86
88.998
65.998
83
86.998
83.998
87.998
83.998
75.998
68
70.998
67.998
91
86
86.998
65
71.998
77.998
72
87.998
92
70
68
81.998
72.998
77
81.998
76
72
85
84
81.998
69.998
69.998
74
73
66.998
65
62.998
82
82
64.998
71
79.998
77
92
79.998
74.998
75.998
88.998
63.998
78
80
64
81.998
74
91.998
85
66
67.998
70.998
71
64
66
74.998
86
83
91
79.998
91.998
86
87
79
75.998
83
76.998
72.998
68
69
82.998
61.998
81
78
68.998
88
70
77.998
86
72
69.998
70
79.998
89.998
83
77
78.998
80
80.998
61
81
68
83.998
75
80.998
79.998
68.998
85
80
64
83.998
67
64.998
71
81
79
74
70.998
85
77
76
64
62
62.998
85
76.998
83.998
63
68.998
61.998
68.998
79
80.998
90.998
60
85.998
85.998
71.998
65
59
84
67
67
68
74
81
78
68
73
71
69.998
70
81.998
63.998
76.998
78
84.998
72
79
78
89.998
77
64.998
76.998
90
75
87
81.998
87
59
77.998
73.998
79
89
78
77.998
68
74.998
81.998
78.998
84
59
61
63
89.998
72
78.998
79.998
74.998
67.998
60
75
79
65
65
85
70.998
83
69.998
58
63
72.998
59
60
77.998
77.998
76.998
61
76
81.998
65.998
66
82.998
66
77
79
63
66.998
83
89.998
71
80.998
75.998
66.998
88.998
78
81
82.998
74.998
77.998
77
82.998
70
74.998
63
83
82.998
81
76.998
78.998
57
69
78
75.998
75.998
86
67
68
76
65.998
75
76.998
71
85
67.998
73.998
71
61.998
74
71
73
56
76.998
76
60
74
63
73.998
58.998
55.998
77
76
60.998
58
85
87.998
59.998
58.998
68
74
87.998
69
79.998
69.998
70
68
76.998
71.998
77
64.998
80.998
88
56.998
65.998
77.998
72
80.998
57
81.998
79
75
60
64
54
87
62
75
74
59
78.998
74
76.998
67
80
74.998
64
81
78
63
62
81
73
86
73.998
74.998
74
56
82
71
81.998
54
73
70.998
75
69.998
72
71.998
73.998
61.998
74.998
60
73.998
68
80.998
70.998
65
69
76.998
69
82
59.998
60
80
86
74
66
85
58
73.998
57
71
66
80.998
71.998
55.998
60
71.998
70
66
84
76
57
55
84
74
73
52.998
69
65
77.998
74
75.998
69.998
70.998
78.998
80
67.998
74.998
64.998
79.998
70.998
73.998
61.998
54
58
52
76.998
63.998
80
56.998
69.998
61
53
54
64
72.998
69
86
72
84
72.998
69
85.998
63.998
76
71.998
73
61.998
51
72
52.998
67.998
82
77.998
79.998
58.998
70.998
74
77
70
75
68.998
78
70
79
80.998
65
66.998
75
77
61.998
58.998
72
66.998
76.998
63
71
67.998
72.998
53
69
83
65
51.998
84
68.998
64.998
74
56.998
72
74.998
56
56.998
72.998
65
58
54
79.998
72.998
71.998
57.998
55
68.998
69
73
60
50
63
71.998
71
60.998
48.998
63
84
71.998
49
67
67.998
56
69
71
70
83
80.998
67.998
78.998
50.998
71.998
49.998
77.998
62
83.998
75.998
70
52
77
61.998
77
70.998
67.998
63
79
65.998
76.998
65
69.998
58
69.998
82
83.998
68
71.998
69.998
64.998
77.998
69.998
66.998
61
74.998
48.998
47.998
67
73
67.998
46.998
58
53.998
65.998
69
70.998
55
81
56
77.998
68.998
62
70
71.998
53
59
69.998
63.998
69
47
64
56
53.998
78
82
67
63
55
51.998
65.998
74
63
70
82
46.998
64.998
71
74.998
66.998
70.998
73
70
69.998
62.998
77
71.998
71.998
60
53.998
67.998
76
82
69.998
65
45.998
52
62
61
66
76
66.998
54.998
44.998
70
82
74
64.998
49
65.998
76.998
67.998
64
47
61
64
62.998
56
60
64
68
65
62.998
73.998
65
75.998
70
56.998
48
78.998
71.998
46
45
68
82
76.998
59.998
44.998
68.998
58.998
80.998
64
67.998
65.998
78
64
80
65
57
68
81
50
73
65.998
69
74.998
70
64
63.998
63.998
65
59.998
63.998
76
52.998
69
66.998
69.998
59.998
68.998
66.998
71
66
52.998
52
81
67
75.998
61
76
64
63
75
44.998
51.998
68
67.998
70
51
54.998
66.998
63.998
65
72.998
56
63
41.998
63
67
66
66
75.998
58.998
72.998
68
60
61
51
43
76
76.998
44
73.998
48
66
69.998
65
63
60.998
65.998
68.998
63
49.998
60.998
46.998
58
67.998
62.998
70.998
64.998
66.998
62.998
66.998
58.998
68
69
54.998
74.998
74
66.998
42
63
66
64.998
79.998
77
78.998
68
69.998
68
63.998
65.998
61.998
62
63.998
66.998
44
61.998
69.998
61
63
49
79
50.998
69
66.998
62.998
65
66.998
60.998
55
70.998
56.998
60.998
74.998
65.998
72
69
68.998
62.998
59
64.998
61
74
50.998
73
54.998
56
65
65
47.998
60.998
65
42.998
66
50
61.998
66.998
73.998
45
59
79
69
67.998
49
76
51
74
68.998
42
69
75
53
63
66
78.998
71
48
67
59
42
57.998
65.998
56.998
68
70.998
60
64.998
62
61.998
78.998
42
51.998
49.998
46.998
79.998
38
60
79
54.998
55.998
70.998
78
72.998
46
73.998
39
73
61
68
66
62
63.998
68
54.998
53
65
70
67
62
72
67
59
64
47
52
49.998
68
39.998
53
65.998
62.998
55.998
71
69
73
61.998
63.998
58.998
59
64
63
60.998
58
66
62.998
59
58.998
60
61
63
54
39.998
72
72.998
43
68.998
65
73.998
72
76.998
49.998
42.998
67
57
73
61
64
59
60
58
71
59.998
59
59
77
44.998
46
48.998
59
63
77
59
40
44
64
42.998
72.998
59.998
63.998
60
74
54.998
61.998
48
61
63.998
65
71
73
77.998
44
70
68
46.998
64
62.998
61
66
48
66
63
49.998
65
61.998
54.998
63.998
58
58.998
42
58
72.998
60
64
61
63.998
62
50.998
48
49.998
63.998
57
61
62.998
71.998
35
52
66
69
72
77
62.998
59
58
48.998
35
63.998
77
62
72.998
55
49.998
67.998
67.998
54.998
69
44
61.998
44.998
41
68.998
42
65.998
58.998
47
56.998
51.998
68.998
66
61
65
70
44.998
71
47.998
58.998
74
64
57
60.998
62
63.998
71
62.998
65
55
66
76.998
70.998
68
45
58.998
63
71.998
76.998
34.998
52
75.998
36.998
38.998
45.998
59.998
70
43
38
63.998
76
41
66
49.998
66
60.998
69
62
71
71
52.998
63.998
74
65
59
48.998
66.998
59
59
39
59
43.998
59
51
51
61
39.998
70
73
40.998
71.998
46.998
76
63
51
66
74.998
51
62
67.998
46.998
41.998
60.998
56.998
60
76
57
47.998
56.998
57
59
75.998
57.998
67
45.998
63.998
71
57
61
74
61
61.998
73.998
54
33
62.998
53
38.998
53.998
65.998
42
56.998
62
67
56
60
60
41
61.998
68.998
63.998
44.998
75.998
60.998
47.998
59
66
70
36
62
56.998
58.998
75.998
70.998
54.998
68
69
53.998
37.998
69.998
51
65.998
57
70.998
68.998
34.998
68.998
61.998
33
60.998
50
74.998
69
60
61
55.998
56
46
62.998
56.998
37
58.998
75
64
56.998
75.998
57
62.998
61.998
70
60
45
37
40
49
70
68.998
75
59.998
54
73
57.998
62.998
65
57
75
42
42
38.998
63.998
54.998
33.998
68
61
48.998
65.998
69.998
42
66
33
56.998
57
32.998
64
41
61.998
33.998
56.998
68
57.998
35
42.998
72.998
70
70
34
63.998
60.998
67
55
74.998
64.998
73.998
70
63.998
56.998
45.998
57
34.998
70.998
56.998
72.998
59
58.998
39
66
66.998
43.998
39.998
35.998
59.998
70
68.998
37.998
58
55
58
32
56
55
72
64
60
68
64
47
61
63.998
67
59
58
58.998
54
47.998
73.998
54
65
37.998
52
69
59
66.998
51.998
70.998
54.998
66
73
69
68
60
76
58
43
61
73
68.998
33
31.998
51
58
68.998
67
53.998
59.998
66.998
63
54.998
61
73.998
40.998
73
65
76.998
34
43.998
31
56.998
46
70.998
35.998
52.998
65
62.998
73.998
73
57.998
58.998
60
55.998
58.998
59
58.998
64
60.998
55
38
62.998
51.998
63
70.998
64.998
57.998
71.998
67.998
49
34
40.998
32.998
68
43
53
67
67
68
74.998
63
61.998
72.998
31.998
73
68
32
65.998
64
60
54
52.998
59.998
61.998
63.998
30.998
46
57
55
68
62
50
35
63
53.998
61.998
61
36.998
76.998
65
67.998
56
72
63.998
40
58.998
56
73
40.998
58
68
72
68
57.998
58
51.998
54.998
41.998
55
30
76.998
62.998
34.998
66.998
73
57.998
67.998
50.998
33
61.998
40
55.998
70
67.998
30
57
56.998
46
56.998
31
45.998
52.998
58.998
65.998
44
33
69
57.998
69.998
69
68
61
58
67
31.998
61.998
56
71
67.998
30
50.998
66.998
56.998
56.998
52
53
73
47
65
53
51.998
71.998
44
69
59.998
58.998
52.998
71
57.998
62
68
45.998
56.998
42
37
65
30
66
53
37
67.998
40.998
60.998
42.998
64.998
72
56
57
55
70
34.998
71.998
51
66
72
60.998
60
69.998
28.998
62
57.998
66.998
65
48.998
66.998
28.998
61.998
52.998
52.998
67.998
65
61.998
69.998
63
50
70.998
66
64
75
67.998
73
53.998
73
31
57
59
29.998
71
66
62.998
33
43
66
68
44.998
51
51
51
52
64
47.998
55.998
71
63
40
68
58.998
70
60
55
63.998
51
76
63
51
42
52.998
60.998
55
59.998
65.998
39
72
62
66.998
71
71
63.998
55
70
69.998
65.998
28
52
52.998
29.998
46.998
63.998
65.998
72.998
53.998
50.998
60.998
28.998
56.998
58.998
66
61
54.998
75
71
30.998
28
65.998
40
28
62.998
28
55.998
70
57.998
32.998
56
33.998
65
54.998
41
73
65.998
65.998
69
58
59
54.998
49
37
51
65.998
69
57.998
69.998
76
35
61
45.998
65.998
71
41
47.998
29.998
68.998
50.998
53.998
59.998
[truncated: 11,279 more rows]

## Sheet: Septum_Epicardial
ActivationTime_ms
53.998
54
49.998
58
50.998
57
49.998
45.998
56.998
47.998
57.998
44
45.998
59.998
43.998
48
52.998
52
59
43.998
60.998
48.998
41
45.998
41
51.998
56
37.998
50
57.998
35.998
41
38.998
38.998
39
37.998
47
43.998
42.998
45.998
61
36.998
48
50
42
36
43.998
46.998
39
41
45
41.998
58.998
39
31
43
33
52
43
58.998
33.998
33.998
39
36.998
47.998
35
41.998
45.998
37
40
43.998
48.998
54.998
63
50
28
37
33
33.998
27.998
28
31
38.998
24.998
43.998
46.998
34.998
42
61
50
25.998
23
44.998
22.998
59.998
40.998
37
38
30
34
32.998
50
34.998
31.998
25
28
39.998
41.998
20
21.998
64.998
37
48
43
32
52
37.998
40
41.998
27
55
58.998
45.998
24.998
16.998
29.998
38.998
30
51.998
28
34
34.998
33.998
33.998
32.998
36
34
22.998
19.998
35.998
29.998
16.998
43.998
39.998
31
62
47.998
62
27.998
43
35
25.998
33.998
14
26
36
36
31.998
34
33.998
32
28.998
34
30.998
35.998
31
41.998
40.998
32
51
21
41.998
37
18
37
29.998
36
54
66.998
32
28.998
49
18
34
34.998
43
36
32.998
23
32.998
25.998
36
34
37.998
15.998
41.998
15
31
39
45.998
59
28
34.998
56
26.998
52.998
25
33
30
32
31.998
32
21
35.998
29.998
35
34.998
32
31
35
34
33.998
37.998
38.998
34
31.998
30
38
30.998
36.998
14.998
39
24.998
64.998
31.998
35
34.998
32.998
37.998
32.998
32
30
27.998
33
29
37
40.998
39
35.998
16.998
46.998
63
58.998
42.998
31
18.998
28.998
31
26.998
35.998
38
40
29.998
31
39.998
33
30.998
36.998
32
32
32
35
30
30.998
30.998
43.998
39.998
20.998
57
34
54.998
32
29.998
16.998
27
30.998
37
49
31
23
29.998
30.998
34
31.998
34
41
36
32
39.998
32
21.998
29.998
36.998
43.998
18.998
67.998
44
25.998
33.998
17.998
31
31
67
26
51
37
39.998
33
30.998
59.998
39.998
32.998
40
36
37
29
32
35
39.998
29.998
35
55
31.998
35
34
38
29
63.998
38
29
32
21
33.998
39
31.998
61
24
50
33.998
39.998
28.998
30.998
28.998
65.998
31.998
22
32.998
32.998
31
25.998
38
31.998
40.998
27
36
34.998
20.998
33
33.998
45
29.998
32
19.998
19.998
31
40.998
47.998
56
52.998
29.998
23.998
32.998
32
27
22
34
37.998
27.998
41
33
33.998
69
29.998
37.998
37
34.998
41
39
38.998
31.998
31.998
30.998
47
35.998
33
34
22
26.998
31.998
39.998
29.998
36.998
30.998
32.998
33
26.998
65
37
54
67.998
34
32.998
33
62
23.998
37
31.998
58
38
21.998
30.998
31
28.998
21.998
40
31.998
42
25.998
33.998
27
32.998
42
33
36
29
47
27.998
32.998
30.998
35
28.998
34
24
39
31
29.998
33
27.998
32.998
43.998
35
40.998
23
27.998
22
33
55.998
30.998
34.998
34
50
35
59
69
38.998
26.998
41.998
34
69.998
32
33
36.998
42
30.998
33.998
31.998
27
25
38
23.998
32
64.998
45.998
34.998
33
29.998
22.998
46
32.998
22.998
29
28
33.998
35
34
29.998
23
64
26
38.998
32.998
33.998
68
28.998
46
44.998
38
33
34.998
32
27
32
36
26
33
49
40
41
32.998
28
31
54.998
25.998
32
23
27
33.998
32.998
37
33
33
67.998
24.998
28.998
39.998
34
32.998
36
31
46.998
29.998
54.998
25
66.998
23.998
30.998
30.998
41
30
61.998
38.998
24.998
42
35.998
60
24.998
32
39.998
29
70.998
30
44
35
34
33
35
33.998
40
28
30
27
35.998
39
26
37
70
33
31
49.998
27
32.998
30.998
31.998
34.998
28
32.998
38
33
33.998
28
58
46.998
42
24
34
40
25.998
32.998
70
37.998
33.998
32
65
33.998
25
29.998
65
37
24
33.998
32.998
49
28
24
45
32
34.998
27
30
68.998
33.998
36
37
38.998
24.998
31.998
25.998
38
33.998
32
23.998
68.998
38.998
28
31
35.998
29.998
53
43.998
25.998
60
27.998
32.998
33
30.998
29
27
42.998
32.998
34.998
31
33.998
40.998
33
32.998
34
36.998
44
29
56
37.998
32
37.998
22
38
33.998
33
33
36
62.998
33
30
66.998
39
23
33
26.998
36
71.998
38.998
26
17.998
71
40
29
33
26
40
26.998
34.998
25
27
38.998
24.998
36.998
33.998
43.998
28
29
36
34
25.998
71
38
32
25.998
33
31
39.998
50
45
21.998
33
25.998
23
36.998
32.998
39
57
64
42.998
30.998
33.998
35
30.998
24.998
32.998
32.998
68
20.998
41.998
69.998
37.998
37.998
31.998
30
25.998
27
52
33.998
41
38
33.998
43.998
31.998
35.998
25
32
46
26.998
33
32.998
28
47.998
62
19
22
34
29
55
46
33
37
33.998
35
33.998
33
30.998
28.998
25.998
26
43
28
27.998
36.998
33.998
19.998
36
31
30.998
66.998
26.998
43.998
32
38
36.998
47
72
32.998
34
19.998
25
39.998
34
40.998
28
33.998
34
31
33.998
45
26.998
40
38.998
33
31
33.998
40
59.998
27
25.998
29.998
31.998
33
30.998
38.998
24
44.998
27.998
34
19.998
38.998
30.998
47.998
34
72
31.998
22.998
57.998
31
52
33.998
25.998
35
28
17
33.998
40
26
34
21.998
25
33.998
42.998
28
71
25.998
40.998
32
63
32
43
26.998
32.998
70
65.998
33
37
36.998
28.998
17
35.998
19.998
35
32
71.998
32
22.998
15.998
32.998
26
26
47.998
40.998
37
69.998
23
54
32
29.998
25.998
24
34
42
30.998
40
37
19.998
44.998
38.998
31
33.998
32.998
22
33.998
32.998
41
35
16.998
38
32.998
34
36.998
38
68
26
44.998
29.998
32
26.998
27
26.998
16.998
19.998
72.998
58.998
36.998
32.998
32.998
38.998
35
25
37
26.998
26.998
40.998
26.998
32.998
30
39
27.998
38
14
39.998
18.998
37
40.998
27.998
34
31
32
41
12.998
34
27.998
35
49
33.998
72
32.998
23
34
37
25.998
42.998
32.998
28
21.998
33.998
34
47.998
34.998
71
33
18
44
34
35.998
31
30
29.998
16
28
45.998
33.998
64
31.998
11.998
46
17.998
36
29
32.998
72
39
19.998
18
26.998
31
33
26.998
30.998
26.998
32.998
61.998
43.998
27
40
40
44
31.998
72.998
53
48.998
36.998
35
39
33.998
10.998
20
71
27
31
39
68
12.998
31.998
26.998
36
33
31.998
23.998
36.998
23.998
37
28
13
58
34.998
39.998
37.998
32.998
41.998
42
34
34.998
21
50.998
34.998
45
72.998
68
33
32
33.998
34
28.998
33
45
41.998
34
36.998
31.998
9.998
27
8.998
34
33.998
39
27
35.998
32.998
36
30.998
40
71.998
31
48
13
28.998
34
40
15.998
23.998
45.998
34
27.998
29.998
35
30.998
55
29
4.998
63.998
43
35
28
25
40
27
9
14
40
43.998
33.998
64
30
27
70.998
36
22.998
27
19
41
20.998
27
42
27
28
33.998
28.998
29.998
34
38
17
73
30
10
23
41
34.998
15
43.998
69
16.998
40
32
37
27.998
30
35
10.998
37
41
34.998
33.998
72.998
32
49
33
36
34
39.998
20
27.998
34.998
36.998
57.998
41.998
72
34.998
35.998
36.998
52
33
34
70.998
41
27
29
33
28
36.998
6
27.998
34.998
11
73
12
46.998
47
31
73
68.998
33.998
45.998
28
12.998
27.998
16.998
26
2.998
30
6.998
35.998
44
33.998
28.998
33
0
27
9.998
32.998
21
22.998
34.998
29
46
55.998
35
34
40
27.998
28.998
37.998
41
64.998
3.998
28.998
36.998
27.998
37.998
46
47
34.998
27.998
13.998
72
6
38
29
70.998
61
33.998
27.998
38.998
27
42.998
35
35.998
25
44
33.998
6
29
29
31
16.998
36
33.998
28
38
35
44.998
24
15.998
13
27.998
65.998
7.998
34.998
48
32
38.998
39.998
42.998
73
27.998
28
7
32
72.998
29.998
43
33
30
35
32.998
37
72
34.998
17.998
14
34
49
27.998
25
11
27.998
35
0
27.998
31.998
52
30
73
0.997998
19
73
32.998
17
27.998
56
36
37.998
29
33
32.998
27.998
35.998
10
45.998
39.998
41
34
27.998
48.998
33.998
40.998
40
27.998
34.998
34.998
27.998
33
69.998
4.998
45
39.998
24.998
73.998
14
33
37
48
32
46.998
27.998
32
35.998
35.998
35.998
35.998
46.998
71.998
28.998
42
25
59.998
24.998
35.998
68
40.998
9.998
36
27.998
38.998
27.998
38
27.998
55
71.998
73
23
8
5
28
34.998
32
6.998
9
62.998
41
35
20.998
30.998
27.998
27.998
23
5.998
19.998
27.998
11.998
32
73
35.998
44
5
34
28
56.998
34
27.998
33.998
34.998
1
34.998
73.998
15.998
2
33.998
45.998
73.998
39.998
67
33
28
27.998
39.998
13
32
44.998
34.998
52.998
30
64
40
24.998
16
73
32.998
45.998
28
35
34
33.998
41
12
73.998
35.998
25
28
6.998
10.998
45
48.998
27
27.998
36.998
32.998
34.998
50.998
34
9.998
33.998
7.998
44
41.998
42
71.998
36.998
53.998
32
31.998
60.998
40.998
25
35.998
36
35.998
8
66.998
32
9.998
25.998
69.998
33
36
55.998
46.998
28
31.998
72.998
35.998
28
29
43
36
25
36
33
43.998
20.998
27.998
65.998
39
28.998
27
12.998
74
33
28
13.998
30
73.998
34.998
22
26
15.998
17.998
35
10
39
32.998
27.998
20
67
44
60.998
73.998
31.998
39.998
18
36
40.998
32
36.998
34
28
7.998
22.998
10.998
10.998
26.998
41
35
43.998
36
34.998
33.998
40.998
27.998
73
48.998
7
33.998
10
70.998
22.998
29
38
13
45.998
22
44
10
50
34
34.998
34
36
43.998
39.998
10.998
10
63
28
30
11.998
74
27
16
62
36
28.998
28.998
38.998
35.998
34
31.998
41
29.998
35.998
73.998
11.998
33
74
46.998
36
35
29
40
39
11
28
8.998
27.998
31.998
59
10.998
22
28
68.998
10.998
49
51.998
35.998
28
27.998
12.998
29.998
37
36.998
43
32.998
69
36
35
74
35
41.998
26.998
30
74
28
28
27
35.998
23.998
35.998
18.998
48.998
37
30
36
26
18
13
36.998
31
35
20
34
73
28.998
36
29
29.998
30
30.998
32
21
32
28.998
74.998
36.998
32
32.998
48.998
44.998
14
30.998
28.998
57
43
27.998
24.998
12
33.998
72.998
39.998
16
24
34.998
33.998
25
38
74
12
60.998
38.998
39
32.998
46.998
34
36.998
35.998
32
29.998
33
30.998
35.998
30
19.998
15.998
11.998
47
14.998
12
35.998
18
29
34.998
66.998
40.998
14
68
50.998
30.998
34.998
40.998
29
33
13
33.998
32.998
34.998
28.998
39
37
36
74.998
30.998
14
32.998
33.998
34.998
54
30.998
28.998
13.998
40.998
74
43.998
13.998
25.998
50.998
74.998
21.998
48
28.998
29
46.998
28.998
28.998
69.998
12
28.998
31
27.998
40
36.998
30
45
35
34
38
12.998
19.998
72.998
41.998
34
28
34.998
34.998
32
74.998
28
39.998
36.998
22
38.998
28.998
29.998
26
34
29.998
14
20
35.998
63.998
36
53
62.998
36.998
33
33.998
15.998
36.998
28
17
24
36.998
36
12.998
74
34.998
15
48
34.998
33.998
16.998
25
33.998
33
39.998
35
24.998
34
75
57.998
36
27
50
37
14.998
16.998
34
32
13
36
71
45
75
36
30
32
34
16.998
38.998
35.998
69
13
19.998
71
29
31
16
34.998
39
35
74.998
43
31.998
33
53.998
29
30.998
28.998
35.998
52.998
51
35.998
36.998
65.998
45.998
23
52
36
13.998
38
36
34.998
36.998
38
73.998
75
74.998
66.998
37
74
37
15
35.998
28.998
36.998
38
28.998
75.998
35.998
17
62
28
35
49
36.998
36.998
17.998
40
30
48.998
16
36
23.998
32
40
69.998
26.998
21
48
31.998
27.998
16
34
17.998
36.998
26.998
37
28
29
13.998
38.998
38.998
28
33.998
19
30.998
28.998
29.998
38.998
16
70
28
75.998
33
36
34
37
59.998
35
35
37.998
32.998
33.998
35.998
50
33.998
50
17
20.998
28.998
32
37.998
29.998
36
36.998
45
53
25.998
21.998
32.998
37
34
24.998
47.998
34
37.998
33
16
35
38.998
16
43.998
37.998
14
42
37
31
16
21
19
75.998
37.998
29
49
43.998
18
37.998
75.998
29
29
24.998
34.998
37.998
35
32
41
15.998
36
32.998
49.998
75
36.998
44.998
19
36
59
15
74.998
58
40
33
34.998
75.998
37
36
27
22.998
73.998
[truncated: 9,600 more rows]

[truncated: 1 more sheets: Septum_Source]
