# Supplementary material for: Volumetric non-invasive cardiac mapping for accessible global arrhythmia characterization
Source: Commun Med (Lond). 2026 Jan 13;6:263. doi: 10.1038/s43856-025-01332-5 (PMC13136336; doi:10.1038/s43856-025-01332-5)
Supplement: Supplementary file 3 — Supplementary Data 2 [file 43856_2025_1332_MOESM3_ESM.xlsx]

## Sheet: FigX_BoxplotDistances
Group	Distance_mm
Base_Superficial_Euclidean	24.8091
Base_Superficial_Euclidean	21.7146
Base_Superficial_Euclidean	28.3234
Base_Superficial_Euclidean	81.1952
Base_Superficial_Euclidean	50.698
Base_Superficial_Euclidean	8.45829
Base_Superficial_Geodesic	29.9766
Base_Superficial_Geodesic	23.9105
Base_Superficial_Geodesic	35.3365
Base_Superficial_Geodesic	105.381
Base_Superficial_Geodesic	76.5678
Base_Superficial_Geodesic	8.75731
Base_Volumetric_Euclidean	9.54822
Base_Volumetric_Euclidean	13.6741
Base_Volumetric_Euclidean	11.8461
Base_Volumetric_Euclidean	6.04254
Base_Volumetric_Euclidean	14.2496
Base_Volumetric_Euclidean	8.37906
Base_Volumetric_Geodesic	11.0205
Base_Volumetric_Geodesic	16.7942
Base_Volumetric_Geodesic	18.1654
Base_Volumetric_Geodesic	9.6072
Base_Volumetric_Geodesic	18.4826
Base_Volumetric_Geodesic	10.0994
Freewall_Superficial_Euclidean	28.546
Freewall_Superficial_Euclidean	6.33177
Freewall_Superficial_Euclidean	20.9438
Freewall_Superficial_Euclidean	3.33377
Freewall_Superficial_Geodesic	34.264
Freewall_Superficial_Geodesic	8.06964
Freewall_Superficial_Geodesic	24.493
Freewall_Superficial_Geodesic	3.99003
Freewall_Volumetric_Euclidean	14.9522
Freewall_Volumetric_Euclidean	14.188
Freewall_Volumetric_Euclidean	13.1708
Freewall_Volumetric_Euclidean	7.19204
Freewall_Volumetric_Geodesic	18.1368
Freewall_Volumetric_Geodesic	16.2567
Freewall_Volumetric_Geodesic	17.4951
Freewall_Volumetric_Geodesic	9.14895
Septal_Superficial_Euclidean	43.8985
Septal_Superficial_Euclidean	38.7575
Septal_Superficial_Euclidean	25.5772
Septal_Superficial_Euclidean	25.7893
Septal_Superficial_Euclidean	30.4356
Septal_Superficial_Euclidean	38.2608
Septal_Superficial_Geodesic	54.9908
Septal_Superficial_Geodesic	67.7049
Septal_Superficial_Geodesic	37.7347
Septal_Superficial_Geodesic	45.7719
Septal_Superficial_Geodesic	35.6837
Septal_Superficial_Geodesic	67.8571
Septal_Volumetric_Euclidean	18.6716
Septal_Volumetric_Euclidean	20.0112
Septal_Volumetric_Euclidean	19.0454
Septal_Volumetric_Euclidean	1.96919
Septal_Volumetric_Euclidean	22.1049
Septal_Volumetric_Euclidean	21.409
Septal_Volumetric_Geodesic	23.4911
Septal_Volumetric_Geodesic	22.5658
Septal_Volumetric_Geodesic	24.6775
Septal_Volumetric_Geodesic	2.42338
Septal_Volumetric_Geodesic	26.6742
Septal_Volumetric_Geodesic	24.0645
