# Supplementary material for: Volumetric non-invasive cardiac mapping for accessible global arrhythmia characterization
Source: Commun Med (Lond). 2026 Jan 13;6:263. doi: 10.1038/s43856-025-01332-5 (PMC13136336; doi:10.1038/s43856-025-01332-5)
Supplement: Supplementary file 4 — Supplementary Data 3 [file 43856_2025_1332_MOESM4_ESM.xlsx]

## Sheet: LBBB_Vertices
X	Y	Z
384.409	-267.172	-248.431
384.678	-271.819	-252.682
384.848	-269.078	-251.36
384.996	-267.441	-246.352
385.143	-272.428	-249.11
385.36	-270.911	-246.392
385.382	-274.263	-254.999
385.46	-264.076	-247.598
385.488	-274.656	-250.802
385.52	-265.343	-245.179
385.574	-265.094	-250.541
385.679	-269.257	-243.657
385.727	-276.363	-253.04
385.872	-277.201	-255.72
385.945	-266.35	-241.968
385.982	-271.256	-243.163
386.108	-275.24	-247.565
386.123	-274.426	-245.062
386.329	-268.753	-240.591
386.346	-261.867	-245.431
386.368	-270.127	-254.268
386.433	-262.986	-243.204
386.479	-264.452	-240.282
386.484	-272.437	-240.775
386.684	-271.87	-255.49
386.871	-277.655	-249.805
386.942	-277.554	-246.912
386.953	-276.158	-258.248
387.188	-267.29	-253.11
387.207	-261.455	-249.57
387.232	-278.023	-244.945
387.321	-275.699	-241.072
387.326	-261.908	-239.463
387.334	-267.144	-238.235
387.395	-260.239	-243.263
387.414	-260.499	-241.084
387.453	-263.883	-251.705
387.459	-259.075	-246.773
387.475	-279.619	-256.954
387.729	-270.336	-237.933
387.753	-279.396	-251.472
387.796	-279.627	-253.52
387.812	-274.138	-257.73
388.008	-278.618	-260.271
388.089	-265.036	-237.187
388.169	-258.688	-250.157
388.187	-258.064	-244.469
388.287	-279.284	-242.371
388.3	-274.161	-237.804
388.304	-270.467	-254.851
388.345	-280.312	-249.503
388.505	-280.668	-246.448
388.689	-280.748	-244.316
388.763	-259.112	-238.51
388.781	-279.212	-240.49
388.906	-256.394	-245.39
388.913	-257.053	-242.165
388.927	-276.924	-237.919
388.976	-272.563	-236.16
389.101	-268.798	-235.744
389.118	-280.399	-259.031
389.227	-266.235	-252.331
389.235	-255.71	-248.404
389.422	-275.517	-259.712
389.584	-279.417	-262.807
389.609	-281.885	-252.104
389.614	-262.377	-236.095
389.638	-272.065	-252.211
389.671	-260.608	-251.662
389.683	-269.043	-251.541
389.703	-272.815	-255.953
389.709	-281.914	-254.713
389.81	-281.66	-241.466
389.876	-279.818	-238.083
389.911	-281.429	-261.522
389.945	-265.218	-235.136
389.967	-274.868	-254.39
389.99	-254.598	-244.705
390.031	-272.264	-248.667
390.035	-275.81	-235.141
390.063	-269.512	-248.882
390.125	-256.294	-239.034
390.142	-277.962	-235.953
390.152	-267.371	-249.663
390.235	-282.173	-257.79
390.238	-275.005	-251.051
390.301	-276.742	-262.016
390.33	-273.707	-234.182
390.365	-264.637	-248.165
390.431	-254.076	-241.628
390.449	-283.15	-248.466
390.458	-269.683	-234.054
390.491	-258.101	-251.038
390.506	-270.032	-245.621
390.545	-267.166	-246.335
390.563	-276.894	-254.485
390.613	-252.849	-247.091
390.632	-264.237	-250.733
390.658	-283.416	-244.764
390.696	-281.791	-238.248
390.75	-260.272	-235.813
390.897	-273.453	-245.981
390.982	-274.639	-257.156
391.017	-268.518	-242.802
391.089	-276.071	-249.173
391.114	-252.575	-244.143
391.125	-281.177	-265.023
391.193	-255.312	-249.587
391.201	-271.815	-242.663
391.222	-277.958	-257.035
391.273	-265.716	-243.684
391.278	-283.549	-239.726
391.311	-266.413	-233.574
391.329	-281.194	-235.667
391.335	-262.534	-234.297
391.442	-277.193	-233.098
391.465	-263.889	-245.731
391.573	-279.538	-233.9
391.579	-284.174	-250.809
391.646	-252.735	-239.221
391.697	-258.392	-235.619
391.707	-284.509	-241.538
391.712	-276.836	-246.088
391.745	-261.621	-247.665
391.753	-278.241	-252.225
391.78	-275.558	-244.182
391.822	-265.773	-241.015
391.824	-273.687	-231.913
391.831	-283.054	-263.56
391.847	-261.904	-250.639
391.871	-283.468	-259.171
391.92	-255.047	-237.28
391.925	-251.426	-242.389
391.961	-278.181	-264.79
391.966	-276.39	-259.616
392.008	-263.042	-243.238
392.028	-269.158	-239.81
392.071	-271.024	-231.793
392.108	-274.18	-241.273
392.122	-250.606	-246.42
392.2	-251.125	-250.442
392.236	-284.552	-253.961
392.31	-285.289	-246.67
392.397	-284.261	-256.928
392.403	-272.136	-240.04
392.491	-263.673	-240.645
392.538	-284.357	-236.417
392.55	-283.794	-261.299
392.554	-268.327	-231.683
392.605	-278.961	-248.527
392.612	-279.554	-254.592
392.631	-281.613	-233.191
392.653	-260.787	-244.957
392.714	-285.623	-248.824
392.733	-276.047	-241.38
392.842	-279.74	-258.496
392.884	-286.065	-244.159
392.904	-283.275	-266.25
392.935	-259.328	-247.05
392.961	-255.583	-235.437
392.976	-278.846	-231.172
393.061	-259.571	-250.543
393.117	-249.328	-244.268
393.126	-256.962	-250.753
393.153	-266.266	-238.665
393.175	-285.796	-251.145
393.193	-274.92	-239.031
393.205	-260.146	-241.652
393.218	-253.436	-251.546
393.24	-278.632	-243.466
393.264	-286.128	-238.151
393.352	-260.456	-233.037
393.4	-276.295	-230.123
393.407	-278.578	-261.089
393.453	-248.673	-248.489
393.471	-279.935	-267.312
393.478	-250.616	-238.5
393.529	-272.061	-237.572
393.57	-264.562	-231.682
393.575	-262.019	-238.881
393.608	-285.56	-255.409
393.619	-284.392	-233.581
393.643	-280.683	-251.932
393.674	-257.453	-247.79
393.69	-280.414	-246.123
393.709	-252.276	-236.769
393.738	-249.039	-241.068
393.844	-269.728	-237.304
393.856	-248.523	-251.193
393.938	-284.667	-263.179
394.112	-287.402	-240.724
394.162	-267.396	-237.036
394.197	-257.328	-244.063
394.23	-278.013	-239.41
394.251	-273.007	-229.236
394.309	-287.386	-246.378
394.311	-250.919	-253.304
394.322	-286.635	-252.874
394.332	-281.072	-230.137
394.333	-286.313	-234.894
394.368	-278.294	-264.112
394.463	-281.718	-248.841
394.489	-281.164	-256.963
394.514	-257.183	-241.572
394.573	-281.408	-243.672
394.583	-275.853	-236.52
394.609	-279.861	-240.849
394.665	-257.525	-233.314
394.69	-287.388	-249.645
394.756	-268.996	-229.426
394.759	-246.766	-246.069
394.778	-283.639	-268.223
394.832	-285.982	-258.522
394.842	-283.396	-230.726
394.91	-281.835	-254.418
394.923	-266.584	-229.754
395.091	-264.31	-236.777
395.122	-260.746	-231.409
395.143	-247.333	-253.631
395.166	-288.078	-236.837
395.172	-260.129	-238.207
395.182	-255.084	-249.132
395.216	-246.161	-248.904
395.224	-280.594	-269.891
395.251	-254.699	-245.932
395.303	-281.532	-259.551
395.344	-285.879	-231.921
395.35	-270.165	-234.942
395.358	-246.371	-242.373
395.36	-285.279	-265.211
395.373	-287.086	-255.266
395.416	-282.005	-240.906
395.451	-281.253	-262.996
395.491	-247.698	-239.163
395.512	-273.082	-234.501
395.558	-254.504	-243.182
395.563	-275.929	-228.106
395.626	-279.343	-236.676
395.653	-254.146	-233.902
395.681	-253.992	-252.86
395.682	-283.007	-246.153
395.73	-249.637	-236.532
395.798	-281.063	-238.545
395.835	-272.378	-228.257
395.882	-283.11	-252.01
395.905	-258.333	-237.93
395.934	-279.176	-228.214
395.937	-288.881	-243.434
395.942	-266.953	-234.995
395.942	-283.321	-270.902
395.973	-251.318	-235.18
395.994	-286.329	-261.209
395.994	-255.297	-240.18
396.067	-276.986	-234.418
396.093	-288.292	-250.943
396.167	-278.759	-267.834
396.169	-262.948	-230.01
396.252	-252.895	-249.286
396.264	-256.894	-232.365
396.361	-289.531	-239.605
396.372	-289.094	-245.807
396.415	-252.758	-244.061
396.46	-284.003	-243.233
396.462	-288.352	-233.641
396.526	-244.457	-247.815
396.604	-287.344	-258.276
396.665	-280.57	-265.582
396.665	-244.366	-250.73
396.681	-281.949	-228.16
396.708	-247.431	-256.128
396.759	-250.099	-255.244
396.807	-289.307	-248.18
396.816	-281.292	-272.099
396.824	-288.533	-253.342
396.858	-283.449	-255.524
396.884	-253.27	-240.389
396.91	-283.065	-257.77
396.918	-243.973	-245.318
396.974	-284.349	-249.58
396.995	-244.024	-254.593
396.999	-251.393	-251.141
397.031	-245.693	-239.094
397.085	-247.451	-237.032
397.138	-251.249	-245.958
397.142	-282.365	-263.437
397.145	-270.01	-227.639
397.17	-282.768	-260.51
397.172	-284.313	-240.341
397.208	-261.398	-235.429
397.221	-285.508	-229.403
397.275	-267.285	-228.188
397.342	-269.308	-233.043
397.356	-244.052	-241.52
397.363	-255.3	-237.824
397.405	-283.134	-236.521
397.431	-265.029	-234.03
397.455	-272.371	-232.431
397.48	-274.854	-232.598
397.525	-283.442	-272.65
397.53	-289.847	-235.679
397.536	-250.96	-242.873
397.545	-284.842	-270.011
397.581	-254.397	-232.375
397.604	-287.868	-230.854
397.658	-279.666	-271.214
397.7	-264.132	-228.764
397.706	-273.491	-226.935
397.831	-280.64	-233.82
397.845	-285.351	-244.752
397.85	-243.949	-256.485
397.86	-242.837	-252.264
397.867	-284.676	-253.317
397.87	-249.069	-235.074
397.871	-286.048	-267.662
397.889	-287.236	-262.991
397.929	-259.286	-230.166
397.942	-251.249	-233.74
398.069	-288.71	-257.083
398.127	-285.493	-248.061
398.16	-251.546	-253.608
398.171	-289.853	-251.142
398.261	-258.87	-235.361
398.285	-248.876	-256.982
398.296	-290.983	-241.733
398.301	-277.155	-226.476
398.33	-249.178	-245.111
398.363	-256.974	-230.747
398.366	-256.942	-236.187
398.376	-282.084	-267.404
398.377	-290.684	-244.996
398.382	-283.983	-227.579
398.403	-284.402	-257.409
398.416	-246.027	-258.688
398.523	-279.396	-268.578
398.562	-245.176	-237.672
398.57	-266.653	-232.589
398.581	-280.752	-226.576
398.593	-250.624	-240.673
398.641	-277.181	-231.657
398.682	-291.247	-238.434
398.686	-288.7	-258.975
398.738	-287.214	-265.362
398.77	-248.328	-249.77
398.771	-241.742	-249.445
398.777	-248.293	-252.405
398.779	-248.431	-247.447
398.789	-286.048	-238.751
398.827	-252.267	-238.36
398.869	-242.807	-258.211
398.916	-284.211	-260.186
398.924	-248.323	-243.491
398.989	-285.851	-251.4
398.993	-283.695	-262.569
398.997	-241.369	-246.627
399.042	-266.187	-227.668
399.053	-286.605	-241.584
399.054	-241.858	-242.658
399.081	-241.522	-255.104
399.096	-243.008	-239.77
399.18	-288.185	-229.496
399.222	-290.308	-232.873
399.297	-246.754	-235.568
399.306	-249.572	-254.967
399.331	-243.04	-261.059
399.347	-261.351	-228.464
399.365	-241.074	-251.957
399.381	-279.989	-273.161
399.414	-283.357	-265.134
399.414	-271.462	-231.183
399.496	-280.975	-231.956
399.507	-290.013	-255.128
399.564	-283.886	-233.45
399.604	-253.292	-231.52
399.639	-271.5	-226.358
399.697	-282.334	-275.295
399.764	-291.147	-249.275
399.784	-263.245	-232.806
399.787	-285.89	-235.739
399.818	-269.149	-226.632
399.835	-246.428	-250.952
399.878	-291.552	-247.141
399.894	-286.973	-248.143
399.911	-280.943	-269.877
399.939	-274.528	-225.874
399.957	-288.676	-262.758
399.959	-249.606	-239.226
399.962	-285.889	-255.567
400.013	-246.937	-254.783
400.037	-285.331	-273.007
400.045	-240.34	-260.559
400.048	-287.281	-245.377
400.067	-246.24	-261.67
400.072	-247.743	-241.204
400.124	-290.989	-252.015
400.145	-291.67	-235.059
400.184	-274.435	-230.542
400.199	-240.392	-257.141
400.242	-254.004	-236.097
400.281	-239.934	-248.728
400.301	-292.22	-243.955
400.314	-287.644	-267.399
400.332	-245.951	-248.186
400.338	-248.398	-256.977
400.38	-283.256	-267.811
400.414	-245.836	-246.203
400.421	-286.932	-269.772
400.439	-251.331	-231.981
400.457	-241.331	-240.155
400.474	-267.931	-231.307
400.482	-286.503	-227.136
400.491	-241.789	-264.085
400.531	-240.085	-243.543
400.561	-292.593	-240.776
400.603	-249.159	-233.095
400.706	-286.787	-253.245
400.791	-276.312	-225.317
400.805	-251.349	-237.179
400.824	-289.716	-260.677
400.829	-245.714	-263.688
400.855	-290.28	-230.336
400.883	-292.588	-237.367
400.914	-260.549	-233.057
400.931	-263.757	-227.461
400.934	-245.659	-243.328
400.959	-256.963	-234.155
401	-278.095	-230.289
401.028	-244.315	-253.828
401.062	-245.897	-256.929
401.069	-258.553	-228.767
401.076	-280.27	-274.3
401.076	-239.079	-246.214
401.083	-255.74	-229.549
401.083	-288.159	-242.087
401.094	-285.594	-261.229
401.103	-286.315	-257.833
401.133	-284.638	-264.694
401.134	-239.018	-254.586
401.198	-288.029	-238.827
401.232	-291.209	-254.339
401.246	-285.561	-233.06
401.275	-242.303	-237.791
401.39	-290.589	-257.902
401.395	-288.959	-228.097
401.428	-272.447	-225.522
401.431	-238.625	-257.625
401.445	-243.023	-267.034
401.487	-283.634	-225.361
401.539	-244.66	-235.372
401.54	-248.102	-260.284
401.562	-278.467	-224.879
401.573	-287.887	-250.353
401.625	-243.73	-257.672
401.648	-238.992	-262.991
401.652	-283.753	-231.706
401.653	-280.847	-271.763
401.705	-243.988	-247.804
401.764	-280.713	-224.845
401.774	-286.607	-272.646
401.804	-264.967	-231.38
401.834	-243.485	-251.122
401.84	-270.648	-230.196
401.845	-266.333	-226.493
401.856	-240.627	-265.799
401.887	-289.268	-265.344
401.89	-247.805	-238.921
401.902	-283.5	-269.582
401.932	-238.142	-251.497
401.975	-280.812	-276.597
401.998	-247.678	-233.119
402.017	-245.971	-266.713
402.092	-238.02	-259.697
402.123	-288.972	-243.697
402.143	-292.269	-251.339
402.177	-285.474	-275.416
402.228	-274.483	-224.885
402.266	-287.601	-235.098
402.282	-245.856	-259.767
402.311	-279.954	-229.886
402.317	-238.721	-241.79
402.319	-288.834	-247.094
402.385	-242.751	-269.133
402.434	-285.991	-225.331
402.441	-252.872	-230.131
402.498	-292.534	-232.771
402.528	-284.926	-266.795
402.537	-269.617	-225.643
402.573	-293.352	-245.85
402.593	-242.026	-254.703
402.605	-293.673	-242.439
402.624	-237.34	-248.421
402.654	-267.463	-230.44
402.679	-260.856	-227.623
402.692	-288.078	-270.402
402.71	-237.234	-253.757
402.71	-245.276	-269.806
402.71	-288.124	-253.127
402.721	-252.43	-235.273
402.751	-249.338	-237.017
402.772	-247.455	-262.005
402.78	-237.341	-244.529
402.781	-290.323	-262.935
402.806	-292.972	-249.344
402.807	-249.798	-231.419
402.808	-293.85	-239.789
402.811	-254.779	-234.089
402.812	-286.486	-262.131
402.828	-240.497	-268.794
402.855	-237.101	-255.766
402.859	-293.433	-235.415
402.9	-289.185	-267.714
402.903	-282.779	-230.16
402.909	-288.337	-226.154
402.953	-239.007	-266.517
402.962	-242.757	-245.129
402.995	-242.484	-259.585
403.032	-239.134	-239.497
403.036	-242.082	-248.413
403.051	-283.081	-277.494
403.054	-283.007	-272.135
403.146	-255.81	-228.812
403.158	-273.873	-229.206
403.21	-245.46	-239.832
403.261	-236.827	-258.422
403.325	-242.48	-271.232
403.335	-247.361	-264.985
403.343	-244.569	-234.207
403.347	-282.471	-224.256
403.351	-292.205	-255.177
403.399	-243.575	-241.61
403.418	-242.735	-261.64
403.472	-241.531	-236.332
403.501	-261.947	-231.362
403.524	-285.975	-231.353
403.53	-290.558	-227.565
403.536	-288.119	-256.018
403.546	-240.751	-257.379
403.547	-287.66	-258.756
403.577	-276.164	-228.905
403.579	-280.334	-274.267
403.596	-289.279	-237.606
403.616	-291.769	-257.709
403.644	-289.82	-240.19
403.69	-245.732	-263.296
403.776	-242.762	-263.992
403.899	-240.559	-251.716
403.943	-286.851	-274.902
403.945	-237.206	-263.431
403.966	-292.434	-229.983
403.969	-294.289	-237.232
403.991	-291.488	-260.05
404.011	-286.687	-264.622
404.022	-244.344	-273.016
404.03	-236.548	-260.88
404.083	-258.281	-232.277
404.102	-235.705	-246.859
404.208	-272.304	-224.49
404.221	-267.46	-225.557
404.222	-290.495	-265.527
404.225	-236.59	-241.588
404.249	-276.464	-223.79
404.253	-247.818	-272.282
404.262	-256.27	-232.845
404.271	-247.499	-231.921
404.278	-285.772	-267.797
404.319	-289.347	-251.784
404.333	-270.976	-229.145
404.346	-284.516	-270.798
404.357	-263.89	-226.369
404.366	-245.068	-265.288
404.387	-284.501	-223.812
404.432	-289.305	-235.553
404.481	-235.379	-250.519
404.486	-246.477	-237.762
404.493	-288.218	-232.924
404.498	-287.272	-224.27
404.513	-282.026	-279.601
404.542	-257.502	-227.886
404.546	-250.986	-230.139
404.568	-240.261	-260.634
404.571	-294.164	-247.815
404.587	-264.836	-230.383
404.64	-289.982	-249.097
404.645	-294.541	-244.642
404.661	-294.726	-240.832
404.663	-253.543	-229.083
404.673	-290.448	-244.322
404.679	-239.368	-254.795
404.728	-274.481	-223.936
404.732	-280.457	-223.352
404.791	-288.418	-272.688
404.793	-238.33	-238.02
404.845	-235.015	-253.876
404.88	-234.848	-243.883
404.893	-290.575	-241.809
404.914	-289.879	-269.094
404.918	-284.647	-280.034
404.928	-249.338	-235.927
404.954	-277.814	-228.275
404.958	-240.203	-246.362
404.984	-243.654	-266.754
405.001	-241.829	-241.913
405.02	-261.19	-226.81
405.038	-240.239	-271.338
405.044	-293.682	-231.796
405.054	-294.402	-234.082
405.068	-280.369	-276.74
405.079	-287.983	-261.407
405.09	-286.3	-278.186
405.105	-246.683	-268.205
405.114	-244.259	-275.16
405.148	-247.676	-275.364
405.166	-240.477	-244.1
405.182	-280.598	-228.199
405.196	-234.917	-256.294
405.218	-253.342	-233.638
405.269	-293.479	-253.744
405.271	-238.801	-269.182
405.273	-291.408	-263.409
405.304	-294.008	-250.96
405.322	-285.393	-229.558
405.484	-239.169	-248.281
405.501	-234.07	-247.244
405.529	-241.213	-265.133
405.531	-290.701	-246.293
405.586	-268.359	-229.272
405.589	-269.677	-224.59
405.599	-282.971	-274.453
405.63	-283.465	-228.431
405.646	-292.649	-227.84
405.681	-282.16	-222.95
405.722	-237.47	-266.579
405.778	-290.002	-224.89
405.844	-292.946	-257.516
405.844	-238.317	-251.751
405.848	-238.505	-257.774
405.852	-289.019	-258.079
405.862	-289.569	-255.292
405.993	-290.962	-238.974
406	-287.297	-230.531
406.036	-239.748	-262.559
406.037	-293.462	-255.564
406.088	-233.79	-250.821
406.092	-241.734	-273.515
406.095	-246.019	-231.919
406.122	-235.533	-239.227
406.178	-255.684	-228.058
406.191	-295.332	-237.512
406.197	-248.947	-230.468
406.237	-274.081	-227.906
406.243	-250.138	-276.228
406.252	-266.945	-225.047
406.266	-243.632	-238.84
406.272	-234.321	-258.473
406.312	-250.337	-234.719
406.36	-271.609	-228.312
406.384	-263.594	-225.897
406.449	-244.738	-277.577
406.45	-263.152	-230.292
406.482	-242.653	-233.67
406.483	-233.157	-242.38
406.491	-295.389	-243.709
406.503	-247.197	-278.634
406.518	-287.993	-223.185
406.543	-244.713	-293.548
406.56	-260.59	-230.943
406.565	-237.403	-254.764
406.581	-235.909	-263.318
406.586	-239.195	-235.691
406.612	-249.636	-273.294
406.623	-295.111	-247.798
406.646	-249.021	-270.58
406.665	-245.643	-290.343
406.728	-241.894	-266.762
406.775	-283.322	-281.897
406.777	-232.105	-245.833
406.82	-287.696	-277.097
406.831	-233.267	-254.246
406.848	-246.597	-295.126
406.849	-246.511	-269.524
406.886	-289.586	-272.903
406.975	-252.641	-228.882
406.99	-280.528	-279.317
406.999	-286.95	-269.427
407.033	-288.477	-263.659
407.036	-244.288	-268.912
407.051	-234.83	-261.316
407.059	-291.551	-243.67
407.089	-237.833	-246.201
407.1	-248.492	-292.842
407.109	-242.408	-275.191
407.152	-248.376	-235.395
407.167	-279.132	-227.105
407.182	-236.324	-237.313
407.184	-232.352	-249.26
407.188	-290.797	-252.263
407.209	-272.887	-223.275
407.241	-259.042	-226.869
407.285	-241.674	-239.677
407.287	-293.205	-259.24
407.288	-291.703	-266.314
407.325	-290.48	-233.652
407.34	-291.382	-236.999
407.371	-295.528	-233.674
407.372	-276.589	-227.148
407.375	-295.879	-240.616
407.383	-288.162	-266.082
407.419	-249.016	-291.014
407.42	-254.666	-232.577
407.43	-252.403	-233.4
407.445	-291.514	-248.463
407.466	-278.598	-222.242
407.479	-257.208	-231.746
407.5	-286.516	-280.327
407.512	-239.239	-271.022
407.548	-286.168	-272.337
407.58	-288.908	-230.61
407.619	-245.215	-236.75
407.624	-237.019	-258.148
407.637	-249.443	-281.171
407.722	-265.987	-229.274
407.726	-251.032	-278.788
407.751	-236.527	-253.402
407.757	-295.146	-250.319
407.77	-282.998	-277.532
407.771	-251.89	-276.133
407.826	-243.501	-295.608
407.838	-246.269	-286.608
407.851	-246.665	-282.389
407.857	-285.038	-227.437
407.875	-287.464	-228.736
407.88	-293.403	-226.489
407.88	-294.624	-228.858
407.885	-282.035	-226.852
407.899	-237.841	-260.669
407.907	-282.935	-221.802
407.925	-236.57	-249.879
407.971	-291.095	-269.998
407.984	-230.93	-242.655
408.004	-240.095	-264.439
408.02	-248.151	-295.636
408.032	-233.267	-239.166
408.048	-248.699	-288.252
408.059	-275.848	-222.346
408.068	-294.167	-256.534
408.097	-230.573	-248.61
408.097	-292.886	-262.495
408.101	-244.726	-279.727
408.145	-240.218	-234.165
408.16	-232.483	-256.532
408.16	-290.11	-258.288
408.169	-237.401	-243.596
408.206	-255.354	-227.731
408.207	-261.571	-225.962
408.231	-229.673	-245.794
408.288	-289.602	-261.067
408.304	-272.468	-227.435
408.305	-239.715	-240.515
408.336	-237.859	-268.732
408.352	-244.714	-292.988
408.364	-268.046	-224.129
408.394	-292.263	-240.796
408.4	-285.73	-221.8
408.509	-280.406	-221.62
408.519	-285.64	-274.754
408.551	-245.402	-297.138
408.556	-231.29	-252.435
408.594	-246.34	-270.843
408.616	-265.025	-224.89
408.622	-249.062	-284.991
408.642	-269.72	-227.975
408.647	-236.38	-266.102
408.687	-281.2	-282.528
408.715	-291.003	-255.09
408.725	-235.905	-246.605
408.755	-295.157	-253.101
408.771	-233.182	-260.154
408.781	-238.526	-262.508
408.788	-250.189	-229.359
408.841	-292.328	-246.401
408.847	-248.243	-272.241
408.853	-289.436	-222.372
408.873	-292.668	-224.781
408.912	-243.231	-276.888
408.94	-288.405	-278.021
408.941	-234.651	-263.004
408.962	-250.278	-292.925
408.966	-231.363	-254.711
408.983	-281.459	-279.107
408.984	-228.84	-250.495
409.034	-250.493	-290.146
409.048	-285.595	-282.86
409.048	-251.569	-283.426
409.106	-290.813	-231.544
409.109	-296.477	-242.826
409.121	-292.524	-243.783
409.129	-247.589	-230.267
409.161	-258.635	-226.571
409.161	-296.642	-235.018
409.175	-262.848	-229.76
409.185	-296.341	-245.771
409.186	-252.876	-280.058
409.195	-245.88	-289.903
409.201	-259.007	-230.891
409.213	-288.48	-267.946
409.264	-292.353	-237.535
409.264	-251.386	-274.106
409.279	-230.377	-240.789
409.294	-270.107	-223.289
409.296	-291.837	-251.746
409.312	-227.441	-248.028
409.38	-287.83	-271.122
409.398	-235.52	-255.844
409.417	-240.653	-272.741
409.42	-295.956	-229.714
409.438	-296.817	-238.197
409.442	-289.417	-264.726
409.449	-290.675	-273.197
409.483	-289.765	-275.888
409.536	-274.596	-226.564
409.547	-287.531	-227.389
409.547	-228.926	-242.785
409.552	-241.997	-232.721
409.554	-237.317	-235.133
409.575	-283.573	-284.403
409.597	-242.259	-237.707
409.598	-249.565	-234.081
409.625	-244.584	-231.444
409.633	-253.118	-228.148
409.634	-226.746	-250.469
409.656	-294.193	-259.698
409.687	-282.881	-226.025
409.697	-251.313	-285.946
409.751	-246.741	-235.25
409.761	-249.879	-295.858
409.798	-287.492	-280.618
409.872	-242.026	-266.57
409.875	-234.798	-247.809
409.893	-265.797	-228.744
409.902	-244.442	-282.099
409.912	-241.758	-274.623
409.965	-289.782	-228.945
409.973	-283.012	-220.938
409.976	-245.238	-269.595
410.005	-292.23	-234.276
410.02	-292.451	-268.042
410.028	-252.945	-276.107
410.053	-231.221	-257.428
410.068	-277.621	-225.935
410.093	-252.838	-232.777
410.103	-234.757	-252.204
410.109	-224.238	-251.608
410.112	-234.322	-236.544
410.133	-278.515	-221.254
410.136	-239.627	-264.396
410.181	-228.624	-253.557
410.196	-295.13	-256.529
410.21	-255.856	-231.722
410.212	-296.281	-249.678
410.219	-242.15	-297.529
410.249	-231.414	-238.629
410.271	-291.339	-257.007
410.276	-285.085	-277.896
410.3	-293.263	-264.996
410.308	-226.607	-245.438
410.318	-253.875	-283.274
410.324	-243.93	-295.054
410.33	-236.793	-241.797
410.337	-234.375	-250.04
410.379	-297.089	-240.911
410.386	-292.602	-249.629
410.427	-238.793	-270.346
410.429	-287.509	-273.206
410.435	-251.874	-287.938
410.516	-225.434	-254.114
410.524	-251.796	-290.785
410.565	-235.36	-258.475
410.586	-234.757	-243.547
410.591	-224.536	-248.097
410.626	-254.569	-279.547
410.674	-245.364	-284.676
410.686	-233.635	-245.276
410.714	-291.672	-271.998
410.726	-234.597	-264.406
410.746	-291.582	-222.322
410.758	-293.209	-239.661
410.766	-256.71	-226.818
410.766	-276.095	-221.302
410.783	-279.767	-225.578
410.797	-243.54	-279.11
410.801	-283.483	-280.675
410.808	-280.614	-281.854
410.817	-240.33	-238.398
410.832	-273.122	-222.007
410.899	-292.116	-254.414
410.91	-228.818	-255.745
410.928	-293.436	-223.449
410.932	-240.415	-233.043
410.956	-281.891	-285.655
410.959	-236.376	-260.651
411.035	-260.909	-229.94
411.035	-269.053	-227.438
411.056	-295.693	-226.151
411.074	-247.381	-297.767
411.079	-243.774	-298.241
411.132	-262.597	-224.892
411.141	-249.427	-272.685
411.155	-253.964	-285.794
411.157	-285.411	-225.741
411.187	-297.528	-232.163
411.19	-236.726	-267.793
411.199	-267.377	-223.44
411.212	-247.34	-270.952
411.218	-223.553	-254.766
411.235	-289.402	-268.138
411.239	-291.347	-259.036
411.253	-294.328	-262.217
411.253	-233.17	-247.944
411.281	-246.065	-292.6
411.289	-237.513	-240.027
411.337	-296.882	-229.088
411.343	-244.439	-235.934
411.361	-221.931	-249.74
411.386	-296.976	-246.724
411.396	-259.748	-225.725
411.437	-232.553	-261.814
411.483	-293.518	-242.342
411.511	-287.892	-220.656
411.538	-221.301	-252.572
411.54	-238.124	-233.956
411.541	-249.914	-228.855
411.618	-293.434	-236.484
411.645	-227.938	-240.428
411.651	-296.449	-252.404
411.658	-288.823	-280.021
411.668	-297.335	-243.876
411.672	-251	-233.211
411.693	-230.998	-259.905
411.707	-229.527	-258.089
411.735	-226.23	-257.438
411.741	-223.422	-246.796
411.774	-285.751	-284.515
411.781	-246.5	-287.953
411.781	-289.192	-226.942
411.787	-287.436	-275.063
411.789	-247.241	-234.645
411.841	-252.184	-294.554
411.848	-291.169	-228.83
411.857	-271.654	-226.517
411.866	-293.371	-246.735
411.872	-225.962	-243.076
411.903	-242.48	-276.131
411.92	-256.328	-282.923
411.932	-289.077	-270.726
411.947	-290.992	-262.146
411.993	-290.117	-277.796
412.007	-253.53	-288.713
412.04	-246.261	-230.105
412.048	-279.852	-285.509
412.088	-293.589	-244.4
412.093	-296.175	-254.987
412.105	-231.568	-246.252
412.121	-234.854	-241.35
412.129	-291.135	-275.425
412.145	-251.818	-274.278
412.201	-234.058	-256.931
412.202	-287.536	-282.261
412.203	-254.848	-277.717
412.219	-246.993	-290.037
412.24	-284.823	-219.975
412.253	-253.246	-291.524
412.262	-281.478	-220.186
412.274	-298.129	-235.539
412.306	-282.978	-282.278
412.31	-270	-222.345
412.336	-238.001	-263.114
412.349	-221.301	-256.672
412.36	-266.975	-227.689
412.377	-219.22	-250.733
412.39	-223.851	-258.135
412.401	-293.606	-267.249
412.406	-229.399	-238.227
412.407	-275.067	-225.502
412.445	-281.546	-224.767
412.456	-254.505	-231.822
412.478	-244.816	-282.14
412.488	-250.364	-297.372
412.528	-235.539	-234.842
412.546	-253.337	-227.535
412.551	-233.333	-254.49
412.556	-243.75	-295.812
412.612	-232.832	-251.809
412.615	-294.361	-264.559
412.625	-293.189	-269.197
412.644	-292.949	-231.601
412.646	-234.825	-259.107
412.697	-298.136	-238.67
412.704	-295.189	-223.859
412.71	-263.833	-228.601
412.718	-295.473	-259.992
412.731	-243.119	-231.305
412.736	-285.278	-280.058
412.75	-277.155	-220.482
412.775	-227.577	-259.577
412.776	-218.414	-254.979
412.786	-239.29	-238.153
412.8	-239.812	-271.578
412.802	-241.52	-297.876
412.804	-257.202	-281.151
412.82	-253.884	-276.123
412.823	-293.113	-252.654
412.855	-230.432	-248.577
412.883	-241.406	-273.976
412.885	-223.468	-244.654
412.903	-221.152	-246.338
412.949	-242.212	-236.602
412.969	-280.978	-287.607
412.976	-290.686	-265.445
413.003	-298.002	-241.395
413.006	-287.019	-277.399
413.023	-218.064	-252.498
413.041	-257.942	-230.511
413.085	-232.606	-236.134
413.085	-239.543	-232.777
413.094	-255.314	-287.882
413.094	-257.961	-225.905
413.131	-292.624	-256.515
413.143	-248.313	-270.964
413.199	-289.894	-220.25
413.207	-280.248	-283.397
413.212	-256.827	-286.484
413.239	-243.418	-279.002
413.241	-263.681	-223.961
413.243	-247.134	-294.871
413.253	-293.962	-234.498
413.255	-297.807	-228.463
413.257	-260.461	-225.026
413.292	-244.742	-298.487
413.337	-260.66	-229.522
413.359	-256.533	-279.156
413.378	-296.341	-256.92
413.385	-226.118	-240.103
413.386	-232.549	-242.51
413.392	-245.167	-268.588
413.454	-284.805	-286.378
413.469	-237.197	-268.64
413.478	-293.113	-221.545
413.484	-218.774	-247.941
413.484	-288.221	-225.399
413.495	-256.008	-226.475
413.497	-292.592	-272.461
413.503	-293.712	-249.409
413.506	-240.869	-265.732
413.532	-288.992	-272.868
413.536	-248.942	-233.707
413.541	-292.2	-259.572
413.551	-279.767	-224.43
413.586	-297.611	-247.676
413.59	-294.393	-239.485
413.599	-237.492	-233.604
413.604	-224.218	-260.684
413.624	-235.042	-266.459
413.642	-228.101	-250.249
413.737	-247.224	-286.176
413.738	-295.342	-262.41
413.75	-298.788	-233.814
413.775	-297.402	-226.207
413.777	-297.373	-250.738
413.806	-231.283	-262.342
413.806	-233.277	-264.309
413.812	-225.953	-250.483
413.818	-277.13	-224.686
413.84	-250.45	-272.609
413.844	-273.311	-221.01
413.874	-259.126	-283.021
413.882	-255.588	-290.987
413.905	-228.806	-247.187
413.937	-294.15	-245.926
413.972	-272.682	-225.616
413.973	-293.031	-229.871
413.996	-247.325	-298.245
414.01	-269.293	-226.552
414.015	-228.342	-261.79
414.037	-248.901	-291.64
414.04	-227.859	-238.118
414.056	-245.245	-235.085
414.09	-287.226	-219.34
414.096	-230.332	-251.667
414.112	-223.894	-253.134
414.129	-252.344	-274.171
414.167	-283.663	-224.147
414.177	-246.664	-284.301
414.193	-232.611	-255.818
414.196	-254.083	-294.739
414.201	-290.132	-279.357
414.23	-224.047	-255.919
414.245	-226.07	-262.104
414.277	-235.782	-261.569
414.32	-285.926	-224.337
414.352	-291.234	-226.854
414.44	-286.311	-279.693
414.494	-230.431	-243.691
414.512	-297.171	-254.122
414.514	-227.935	-253.142
414.529	-259.618	-286.447
414.563	-231.287	-253.504
414.567	-236.891	-239.004
414.578	-254.802	-231.349
414.582	-279.064	-285.542
414.587	-278.981	-288.41
414.609	-257.436	-289.482
414.62	-250.541	-228.085
414.643	-291.781	-276.025
414.651	-287.407	-284.184
414.663	-284.475	-282.642
414.667	-242.607	-266.77
414.669	-252.064	-232.34
414.676	-270.166	-221.626
414.676	-290.254	-270.017
414.712	-294.818	-237.041
414.716	-223.838	-241.065
414.726	-245.032	-281.566
414.755	-226.362	-255.371
414.769	-220.85	-255.213
414.77	-221.681	-258.352
414.782	-288.755	-274.996
414.816	-249.064	-288.152
414.821	-298.966	-230.385
414.827	-230.213	-236.621
414.839	-240.245	-272.897
414.849	-293.725	-252.812
414.874	-296.475	-223.533
414.877	-282.447	-218.984
414.93	-242.685	-277.524
414.931	-216.707	-250.388
414.933	-295.173	-265.197
414.936	-251.791	-297.369
414.939	-221.891	-261.418
414.944	-226.743	-247.634
414.959	-220.11	-244.677
414.966	-294.449	-268.038
415.008	-219.412	-257.161
415.024	-289.514	-281.216
415.042	-266.675	-227.096
415.078	-247.81	-269.997
415.08	-294.797	-243.092
415.106	-293.162	-257.481
415.154	-296.388	-260.162
415.16	-255.563	-276.969
415.167	-247.666	-228.974
415.184	-265.181	-222.978
415.187	-241.741	-231.257
415.205	-232.709	-258.242
415.219	-293.656	-271.074
415.229	-292.448	-220.007
415.231	-252.426	-227.342
415.233	-238.607	-270.291
415.258	-267.363	-222.268
415.26	-223.567	-249.667
415.265	-291.816	-264.469
415.269	-279.492	-219.245
415.277	-283.383	-288.416
415.29	-294.359	-248.401
415.302	-241.459	-275.628
415.311	-221.124	-252.007
415.316	-245.284	-296.414
415.335	-259.476	-280.564
415.339	-243.494	-298.908
415.362	-275.933	-219.949
415.375	-298.553	-244.217
415.381	-287.786	-277.845
415.382	-299.308	-237.023
415.386	-225.873	-257.591
415.389	-249.372	-271.285
415.428	-262.355	-223.883
415.453	-282.709	-284.495
415.559	-231.352	-264.298
415.56	-217.733	-253.775
415.565	-262.056	-283.954
415.574	-262.034	-287.122
415.578	-233.842	-240.129
415.586	-244.368	-230.095
415.586	-257.596	-292.912
415.638	-224.35	-263.891
415.653	-239.081	-264.508
415.661	-240.916	-236.667
415.684	-285.626	-287.047
415.685	-224.121	-258.933
415.687	-282.221	-223.559
415.693	-263.036	-228.146
415.71	-239.832	-298.994
415.729	-259.428	-224.811
415.732	-299.063	-240.735
415.751	-281.554	-289.595
415.755	-216.877	-246.869
415.759	-241.85	-296.553
415.764	-221.207	-242.813
415.802	-278.392	-223.951
415.826	-250.837	-291.555
415.83	-247.24	-233.988
415.858	-254.568	-226.478
415.864	-260.222	-289.523
415.874	-236.498	-268.29
415.886	-234.898	-234.169
415.896	-249.136	-298.219
415.926	-231.87	-241.234
415.951	-289.579	-218.827
415.955	-227.643	-245.294
416.018	-215.296	-248.607
416.021	-251.203	-272.788
416.031	-236.981	-263.231
416.045	-238.621	-232.417
416.052	-284.064	-218.491
416.078	-229.962	-255.825
416.104	-295.239	-232.408
416.117	-253.403	-274.677
416.128	-275.254	-224.438
416.133	-277.571	-285.819
416.143	-275.973	-288.162
416.164	-297.924	-252.044
416.174	-234.241	-260.91
416.183	-298.915	-227.255
416.186	-289.232	-224.385
416.211	-296.096	-263.163
416.218	-256.205	-230.513
416.257	-264.472	-287.074
416.27	-232.003	-235.419
416.337	-229.163	-243.15
416.338	-249.914	-294.762
416.359	-294.098	-228.682
416.359	-246.335	-298.576
416.369	-295.303	-221.139
416.384	-245.883	-268.519
416.403	-299.802	-233.979
416.408	-234.193	-266.57
416.41	-254.986	-295.92
416.459	-230.799	-258.422
416.46	-243.954	-235.202
416.534	-292.866	-261.759
416.559	-277.557	-289.821
416.575	-250.919	-288.07
416.584	-294.036	-254.827
416.588	-240.518	-265.542
416.594	-295.597	-240.397
416.621	-293.371	-259.225
416.627	-298.352	-224.912
416.663	-273.826	-287.236
416.667	-249.115	-284.99
416.687	-298.735	-246.427
416.69	-219.502	-250.403
416.694	-267.319	-286.485
416.71	-226.712	-264.961
416.717	-291.857	-225.598
416.734	-221.344	-249.466
416.736	-244.271	-279.633
416.741	-298.395	-249.369
416.745	-271.526	-225.255
416.753	-221.355	-263.99
416.794	-259.239	-229.297
416.825	-295.03	-246.658
416.826	-214.806	-251.039
416.835	-239.874	-273.021
416.845	-286.627	-218.186
416.846	-238.676	-237.416
416.871	-295.42	-267.269
416.871	-215.675	-253.175
416.878	-223.067	-262.118
416.879	-269.048	-221.37
416.88	-294.81	-269.487
416.883	-247.398	-296.159
416.912	-286.89	-280.803
416.916	-293.233	-274.278
416.936	-228.628	-257.555
416.936	-291.804	-267.401
416.941	-265.205	-283.891
416.944	-295.376	-243.931
416.96	-260.435	-291.531
416.966	-250.475	-232.523
416.999	-225.347	-238.235
417.016	-297.523	-256.894
417.051	-295.833	-234.76
417.052	-265.716	-226.949
417.096	-291.62	-278.408
417.096	-235.63	-238.868
417.096	-268.84	-225.965
417.107	-256.919	-225.434
417.113	-243.079	-266.898
417.131	-224.685	-247.031
417.144	-290.454	-272.496
417.167	-294.634	-251.111
417.168	-272.448	-220.384
417.211	-289.336	-275.807
417.259	-270.122	-288.448
417.26	-227.874	-236.91
417.27	-276.555	-219.35
417.292	-225.621	-261.442
417.357	-253.016	-291.559
417.395	-241.092	-299.058
417.423	-227.09	-259.914
417.46	-280.454	-285.899
417.484	-253.215	-226.644
417.487	-223.588	-265.792
417.495	-292.599	-264.671
417.502	-270.543	-285.829
417.508	-247.471	-282.349
417.512	-259.573	-293.694
417.526	-267.382	-289.254
417.529	-242.425	-277.08
417.539	-263.765	-290.051
417.54	-281.226	-218.296
417.607	-262.64	-223.274
417.615	-286.775	-223.046
417.617	-245.991	-280.874
417.624	-217.618	-244.568
417.634	-260.766	-279.245
417.664	-226.5	-244.609
417.679	-285.134	-283.423
417.695	-255.443	-275.709
417.701	-281.912	-222.932
417.729	-292.747	-276.164
417.746	-238.351	-270.537
417.753	-235.998	-268.369
417.754	-263.315	-280.858
417.768	-248.511	-270.334
417.775	-250.305	-271.755
417.782	-284.558	-222.819
417.796	-297.282	-260.029
417.801	-258.026	-277.2
417.81	-275.276	-286.095
417.833	-287.207	-286.475
417.839	-273.815	-290.058
417.848	-295.515	-230.089
417.861	-253.897	-231.053
417.867	-290.851	-280.568
417.878	-291.326	-218.307
417.893	-251.364	-294.787
417.901	-297.453	-222.27
417.904	-240.16	-297.039
417.969	-231.149	-265.818
418.007	-243.039	-230.27
418.021	-246.316	-229.088
418.03	-250.222	-227.631
418.044	-294.224	-256.442
418.054	-276.421	-223.74
418.066	-299.666	-242.47
418.071	-280.026	-291.032
418.086	-296.934	-262.522
418.108	-217.032	-251.036
418.122	-237.176	-232.572
418.152	-254.139	-289.297
418.165	-259.518	-224.289
418.175	-233.28	-239.631
418.181	-213.614	-252.582
418.193	-298.244	-253.957
418.203	-241.267	-236.004
418.209	-251.657	-286.13
418.219	-220.505	-265.756
418.22	-243.39	-298.985
418.228	-289.333	-283.664
418.24	-257.327	-295.602
418.242	-300.144	-229.781
418.261	-266.554	-221.827
418.266	-296.403	-265.344
418.279	-288.786	-217.804
418.291	-295.243	-248.67
418.296	-222.803	-247.393
418.296	-267.721	-284.22
418.303	-282.431	-285.434
418.305	-285.718	-288.076
418.306	-221.893	-239.998
418.324	-230.777	-241.082
418.358	-240.274	-231.229
418.361	-244.347	-234.701
418.376	-279.22	-218.439
418.383	-300.443	-235.991
418.395	-251.61	-297.793
418.413	-300.37	-231.771
418.432	-234.84	-262.607
418.451	-294.586	-219.381
418.454	-296.357	-238.941
418.488	-229.149	-259.651
418.512	-213.482	-248.63
418.514	-270.161	-290.152
418.516	-233.281	-234.274
418.536	-219.647	-241.667
418.55	-243.805	-296.428
418.564	-288.292	-278.859
418.57	-300.315	-238.316
418.572	-291.903	-269.349
418.578	-298.65	-251.394
418.593	-272.992	-285.914
418.617	-255.273	-225.771
418.639	-215.182	-246.487
418.666	-294.705	-253.982
418.694	-299.304	-246.6
418.713	-294.649	-272.157
418.714	-283.515	-217.691
418.717	-244.745	-279.168
418.718	-229.737	-235.748
418.77	-255.061	-291.722
418.779	-283.585	-289.678
418.799	-273.376	-224.368
418.833	-291.579	-224.064
418.835	-225.635	-262.988
418.841	-265.879	-282.252
418.849	-249.053	-296.018
418.851	-278.945	-223.05
418.859	-238.573	-264.963
418.895	-296.647	-237.006
418.897	-231.277	-261.082
418.9	-296.577	-233.164
418.91	-293.931	-226
418.922	-252.826	-273.525
418.959	-228.013	-267.019
418.974	-262.179	-227.807
418.982	-223.134	-264.076
418.989	-240.318	-274.647
418.995	-233.807	-267.575
419.018	-211.949	-250.813
419.038	-245.818	-268.455
419.099	-288.445	-222.701
419.105	-250.49	-283.611
419.113	-294.12	-259.527
419.121	-235.894	-238.171
419.133	-223.246	-267.806
419.163	-246.86	-298.652
419.188	-291.157	-272.516
419.205	-254.689	-287.387
419.206	-238.21	-299.081
419.214	-277.834	-286.66
419.23	-224.961	-244.606
419.244	-256.273	-229.868
419.299	-267.329	-226.013
419.3	-253.79	-293.794
419.341	-227.799	-242.313
419.371	-278.212	-291.431
419.382	-275.628	-291.341
419.397	-261.568	-294.156
419.411	-295.94	-245.972
419.451	-295.475	-227.884
419.454	-299.794	-225.036
419.455	-247.597	-280.892
419.517	-219.99	-248.47
419.524	-241.456	-266.399
419.531	-292.995	-266.203
419.548	-249.736	-298.173
419.554	-247.597	-233.194
419.577	-296.097	-268.461
419.583	-267.24	-291.471
419.595	-269.54	-220.645
419.62	-300.599	-227.71
419.65	-272.035	-291.385
419.667	-256.654	-289.287
419.674	-300.993	-233.652
419.698	-273.566	-219.527
419.761	-259.236	-277.003
419.787	-293.78	-262.624
419.827	-238.465	-272.198
419.833	-265.02	-226.667
419.848	-254.133	-297.321
419.849	-290.889	-281.64
419.874	-286.744	-282.475
419.9	-264.056	-293.334
419.913	-292.404	-278.666
419.926	-243.915	-267.692
419.929	-251.569	-295.363
419.934	-241.305	-299.232
419.952	-296.625	-241.905
419.964	-258.843	-228.856
419.966	-253.591	-226.202
419.977	-299.217	-249.787
420	-228.308	-262.004
420.011	-231.67	-240.08
420.037	-250.371	-232.036
420.038	-259.257	-295.663
420.061	-246.947	-228.598
420.117	-284.515	-284.481
420.118	-292.653	-217.837
420.129	-246.4	-296.328
420.143	-294.162	-274.936
420.148	-256.158	-292.708
420.152	-220.444	-267.345
420.165	-296.735	-230.882
420.175	-298.477	-255.93
420.193	-299.966	-245.069
420.197	-263.172	-278.863
420.213	-249.456	-271.09
420.236	-255.711	-275.049
420.243	-227.158	-236.64
420.259	-288.689	-285.549
420.261	-276.698	-218.604
420.262	-289.875	-217.304
420.264	-237.725	-237.083
420.291	-236.329	-269.75
420.33	-269.466	-284.433
420.338	-298.221	-258.253
420.346	-267.489	-282.14
420.347	-297.114	-220.449
420.362	-239.21	-231.361
420.406	-277.074	-223.149
420.435	-264.361	-222.138
420.438	-282.224	-222.154
420.451	-299.339	-223.025
420.496	-281.449	-217.562
420.501	-270.679	-224.786
420.511	-300.642	-240.875
420.512	-223.631	-238.319
420.518	-231.076	-267.757
420.531	-242.424	-230.187
420.535	-280.259	-285.785
420.539	-294.759	-257.448
420.567	-286.772	-217.09
420.58	-218.268	-241.843
420.584	-297.333	-264.359
420.641	-290.413	-275.906
420.645	-240.978	-276.071
420.647	-265.584	-280.38
420.648	-258.388	-289.697
420.665	-258.256	-224.308
420.668	-256.81	-296.521
420.669	-247.862	-270.069
420.694	-235.826	-232.688
420.695	-295.405	-272.095
420.73	-295.483	-251.845
420.734	-234.261	-263.507
420.735	-288.499	-279.602
420.748	-292.279	-270.748
420.752	-221.722	-246.27
420.757	-243.037	-234.796
420.796	-274.354	-285.533
420.8	-298.936	-253.376
420.811	-273.902	-223.858
420.812	-253.167	-284.163
420.825	-243.233	-277.717
420.829	-233.82	-238.693
420.856	-214.972	-251.402
420.867	-241.706	-296.169
420.873	-245.657	-298.635
420.876	-251.728	-272.523
420.882	-245.757	-233.678
420.893	-286.522	-288.071
420.894	-293.002	-267.995
420.896	-222.316	-265.689
420.903	-285.332	-221.845
420.911	-281.659	-290.466
420.933	-261.452	-223.034
420.955	-290.911	-222.764
420.96	-253.215	-230.797
420.98	-250.242	-227.299
420.986	-211.971	-252.968
421.005	-269.202	-293.043
421.018	-215.882	-244.061
421.02	-211.936	-248.638
421.028	-276.674	-291.794
421.039	-274.441	-292.631
421.046	-293.386	-223.988
421.047	-295.212	-254.601
421.054	-232.818	-233.866
421.056	-255.222	-225.448
421.073	-257.112	-287.043
421.11	-272.023	-284.449
421.123	-266.607	-294.713
421.152	-277.356	-285.468
421.157	-270.983	-219.943
421.17	-301.516	-230.343
421.175	-295.279	-225.926
421.176	-298.108	-260.436
421.184	-284.322	-217.064
421.196	-217.313	-249.585
421.2	-251.835	-298.095
421.217	-297.045	-266.707
421.29	-226.512	-263.896
421.295	-238.157	-296.952
421.301	-224.534	-269.231
421.336	-238.349	-299.265
421.353	-290.455	-283.111
421.365	-240.868	-235.587
421.439	-258.173	-292.603
421.474	-279.49	-222.368
421.486	-267.232	-221.023
421.486	-262.828	-227.169
421.501	-268.634	-225.277
421.539	-260.195	-228.091
421.55	-213.733	-246.431
421.554	-297.65	-234.745
421.59	-296.478	-227.766
421.611	-235.283	-298.638
421.627	-228.673	-241.128
421.702	-238.791	-274.143
421.707	-243.248	-298.777
421.73	-210.562	-250.064
421.741	-248.355	-296.183
421.761	-283.5	-289.927
421.762	-224.182	-265.243
421.779	-294.79	-218.17
421.794	-221.129	-269.509
421.795	-245.351	-278.556
421.804	-250.526	-281.686
421.838	-225.35	-243.004
421.859	-289.218	-221.853
421.866	-272.734	-293.704
421.869	-260.252	-291.113
421.874	-229.535	-235.232
421.889	-246.147	-269.247
421.896	-233.568	-269.323
421.922	-245.091	-296.159
421.943	-220.582	-239.888
421.954	-248.095	-280.059
421.987	-231.165	-263.198
422.036	-227.883	-269.172
422.041	-255.591	-284.922
422.091	-259.595	-288.413
422.104	-242.567	-267.459
422.104	-253.923	-294.871
422.136	-281.591	-284.889
422.15	-301.74	-235.001
422.151	-300.698	-244.006
422.153	-254.96	-274.095
422.159	-225.747	-237.062
422.165	-301.547	-237.75
422.171	-249.15	-232.188
422.179	-298.054	-262.371
422.182	-239.214	-266.156
422.184	-296.419	-248.244
422.186	-236.499	-271.475
422.198	-255.328	-297.41
422.217	-300.987	-225.131
422.225	-296.957	-244.803
422.24	-248.864	-298.451
422.246	-262.588	-277.419
422.272	-258.058	-297.01
422.289	-235.827	-237.465
422.294	-300.182	-247.339
422.308	-258.481	-275.591
422.317	-279.71	-217.582
422.333	-291.578	-274.387
422.334	-297.734	-238.527
422.346	-260.789	-296.612
422.357	-271.311	-281.995
422.389	-255.265	-229.78
422.419	-298.695	-221.14
422.428	-273.821	-219.051
422.432	-284.989	-284.075
422.451	-292.395	-280.256
422.489	-278.427	-291.208
422.5	-266.589	-225.769
422.504	-269.497	-296.07
422.505	-219.267	-247.357
422.508	-264.185	-297.093
422.519	-301.695	-227.673
422.569	-231.306	-239.468
422.577	-268.426	-280.46
422.603	-287.9	-281.582
422.633	-276.831	-218.18
422.672	-295.367	-274.123
422.676	-286.246	-216.746
422.68	-299.208	-254.477
422.692	-223.496	-244.01
422.715	-292.393	-272.487
422.759	-275.196	-283.255
422.763	-253.323	-225.912
422.778	-237.219	-231.9
422.801	-266.056	-279.008
422.822	-289.257	-284.99
422.828	-256.931	-224.447
422.839	-236.156	-265.284
422.865	-300.321	-222.762
422.879	-223.566	-238.081
422.887	-248.85	-227.634
422.889	-297.554	-229.365
422.915	-294.165	-265.195
422.917	-223.329	-271.799
422.922	-299.711	-251.38
422.929	-228.487	-264.001
422.94	-285.563	-288.844
422.954	-301.383	-241.065
422.971	-216.318	-242.745
422.988	-214.56	-244.44
422.998	-298.8	-258.101
423.002	-291.981	-216.901
423.007	-233.358	-264.574
423.026	-297.977	-232.05
423.043	-278.206	-283.758
423.044	-276.617	-222.79
423.052	-275.741	-293.847
423.053	-260.999	-276.316
423.067	-261.633	-292.39
423.082	-210.78	-253.031
423.084	-240.05	-276.254
423.098	-297.793	-265.361
423.105	-287.928	-286.69
423.107	-266.308	-297.823
423.123	-282.308	-221.585
423.131	-230.643	-269.712
423.143	-250.428	-295.966
423.147	-272.374	-223.883
423.163	-256.503	-294.184
423.172	-248.607	-270.968
423.178	-295.042	-259.967
423.185	-297.552	-219.393
423.188	-233.43	-238.3
423.189	-240.193	-230.813
423.194	-253.623	-282.932
423.196	-257.924	-228.726
423.209	-289.509	-279.107
423.213	-297.059	-268.963
423.22	-289.367	-216.583
423.226	-259.12	-293.564
423.243	-294.394	-276.875
423.283	-225.805	-265.142
423.31	-218.343	-241.156
423.311	-250.548	-271.933
423.325	-237.024	-299.846
423.331	-268.485	-220.362
423.336	-281.869	-217.081
423.343	-258.124	-285.675
423.351	-295.475	-256.763
423.438	-226.604	-271.078
423.452	-237.505	-297.112
423.458	-245.662	-298.456
423.527	-243.69	-234.168
423.53	-260.375	-223.03
423.55	-238.597	-236.119
423.56	-273.137	-281.18
423.565	-269.471	-224.711
423.593	-215.243	-250.226
423.599	-213.224	-252.181
423.604	-239.947	-299.042
423.609	-265.592	-221.277
423.641	-296.604	-225.993
423.649	-296.316	-272.181
423.656	-236.786	-273.441
423.675	-233.417	-270.69
423.726	-290.708	-283.463
423.731	-262.306	-289.237
423.735	-274.527	-223.255
423.736	-251.758	-230.981
423.743	-234.112	-233.006
423.759	-297.933	-241.133
423.767	-293.738	-268.826
423.792	-273.919	-296.461
423.821	-251.36	-298.28
423.829	-298.349	-235.822
423.844	-293.75	-223.025
423.858	-230.536	-234.521
423.863	-262.903	-222.071
423.864	-212.316	-246.89
423.912	-239.98	-296.058
423.93	-227.879	-241.078
423.931	-242.992	-277.464
423.934	-296.409	-251.204
423.935	-260.069	-286.619
423.961	-221.394	-245.174
423.965	-223.4	-267.021
423.977	-302.484	-232.31
423.98	-240.799	-235.225
424.008	-291.567	-221.883
424.035	-296.026	-253.817
424.056	-245.54	-228.713
424.088	-280.486	-291.667
424.091	-295.276	-217.702
424.13	-249.73	-280.515
424.141	-294.792	-263.102
424.143	-302.502	-229.813
424.147	-242.413	-295.869
424.189	-277.803	-293.551
424.218	-269.599	-299.832
424.241	-264.013	-293.172
424.284	-272.478	-219.147
424.304	-220.376	-271.585
424.31	-227.711	-235.896
424.318	-276.637	-295.642
424.324	-280.168	-283.097
424.324	-272.678	-298.315
424.346	-232.244	-233.728
424.393	-286.247	-221.075
424.403	-250.774	-226.69
424.404	-210.854	-248.569
424.449	-302.11	-226.072
424.45	-235.635	-237.152
424.453	-241.057	-267.456
424.478	-291.046	-277.101
424.481	-272.081	-279.16
424.486	-243.428	-229.492
424.508	-260.838	-227.513
424.521	-230.834	-265.117
424.522	-282.527	-283.596
424.527	-299.329	-256.45
424.547	-264.23	-226.314
424.561	-217.107	-248.33
424.587	-279.549	-221.906
424.645	-263.878	-276.447
424.648	-209.335	-251.508
424.661	-302.177	-238.53
424.69	-222.264	-238.667
424.695	-298.841	-260.345
424.703	-263.599	-298.766
424.704	-284.2	-216.538
424.711	-270.473	-219.684
424.714	-252.262	-281.568
424.735	-264.68	-290.62
424.742	-267.214	-277.228
424.753	-277.729	-281.868
424.764	-274.964	-280.366
424.77	-246.871	-270.391
424.829	-286.316	-282.982
424.833	-246.942	-232.681
424.856	-249.192	-231.81
424.864	-255.05	-282.95
424.867	-287.241	-216.265
424.874	-298.465	-238.967
424.906	-282.916	-289.465
424.906	-302.634	-235.165
424.911	-235.539	-298.003
424.914	-245.648	-295.976
424.914	-288.272	-281.492
424.92	-234.77	-272.157
424.932	-237.878	-275.605
424.98	-230.953	-239.17
424.985	-251.771	-295.71
424.987	-257.473	-283.974
424.989	-301.671	-223.902
425.005	-260.685	-297.385
425.009	-270.223	-277.892
425.011	-296.085	-273.982
425.026	-225.824	-236.767
425.046	-300.064	-220.774
425.047	-244.238	-269.098
425.05	-233.94	-266.017
425.065	-254.452	-295.05
425.072	-219.366	-246.496
425.074	-292.638	-273.82
425.086	-294.571	-265.873
425.09	-278.537	-217.51
425.092	-228.728	-265.478
425.099	-252.473	-272.675
425.115	-293.532	-270.874
425.116	-298.491	-263.455
425.122	-288.255	-221.088
425.134	-265.979	-300.194
425.173	-254.161	-225.134
425.193	-300.748	-248.263
425.198	-243.301	-298.334
425.23	-293.608	-279.605
425.246	-247.174	-279.054
425.285	-266.847	-292.848
425.302	-275.627	-298.735
425.303	-301.634	-243.398
425.307	-253.12	-230.287
425.308	-257.842	-297.193
425.333	-257.89	-223.676
425.339	-249.084	-295.951
425.347	-272.825	-300.438
425.372	-298.612	-230.067
425.374	-300.071	-252.619
425.38	-295.599	-259.238
425.384	-225.655	-274.063
425.385	-245.102	-278.393
425.388	-298.041	-227.646
425.394	-260.824	-294.348
425.396	-297.161	-248.982
425.411	-260.339	-274.835
425.412	-298.061	-266.532
425.452	-238.943	-267.234
425.457	-247.275	-298.261
425.496	-238.513	-231.346
425.501	-248.078	-227.585
425.514	-225.107	-242.631
425.523	-256.897	-273.811
425.599	-225.473	-266.813
425.623	-276.495	-222.496
425.628	-275.033	-218.336
425.658	-289.583	-216.127
425.704	-272.502	-223.559
425.708	-292.009	-282.289
425.724	-263.098	-287.231
425.735	-257.514	-294.421
425.743	-297.693	-246.349
425.752	-267.758	-225.028
425.76	-255.617	-229.286
425.771	-211.283	-253.416
425.776	-240.799	-277.189
425.779	-213.547	-244.724
425.784	-249.657	-298.229
425.794	-228.839	-272.457
425.8	-301.353	-245.682
425.81	-216.992	-242.049
425.818	-264.215	-295.151
425.823	-221.691	-273.097
425.849	-280.735	-281.902
425.859	-221.842	-270.331
425.86	-253.246	-297.843
425.905	-298.105	-244.185
425.918	-236.24	-274.918
425.919	-214.998	-243.519
425.925	-267.664	-303.09
425.928	-281.436	-216.815
425.937	-299.271	-258.852
425.961	-299.016	-232.626
425.973	-231.754	-271.978
425.974	-267.623	-295.927
426.029	-271.178	-302.844
426.031	-249.412	-271.577
426.036	-241.79	-230.027
426.047	-280.254	-294.349
426.05	-255.669	-297.424
426.065	-302.262	-240.601
426.091	-289.707	-285.179
426.101	-303.03	-228.333
426.108	-235.49	-300.241
426.113	-300.624	-250.24
426.143	-254.672	-272.985
426.153	-266.175	-289.433
426.157	-220.462	-239.764
426.191	-284.677	-288.232
426.191	-287.348	-287.018
426.208	-278.802	-297.485
426.225	-298.27	-218.757
426.254	-274.171	-301.884
426.273	-227.739	-240.785
426.274	-295.155	-277.081
426.284	-265.9	-275.247
426.308	-238.166	-296.542
426.317	-237.903	-236.104
426.353	-243.001	-295.827
426.383	-250.147	-280.165
426.393	-262.987	-274.787
426.397	-232.962	-238.095
426.411	-258.4	-228.226
426.429	-295.408	-262.386
426.442	-260.116	-284.373
426.49	-233.296	-299.715
426.496	-296.801	-252.62
426.498	-262.272	-226.815
426.501	-236.55	-232.039
426.511	-297.19	-271.476
426.579	-290.409	-279.388
426.595	-236.266	-267.173
426.597	-215.584	-249.253
426.632	-240.808	-234.964
426.66	-222	-244.458
426.661	-296.476	-223.927
426.664	-277.338	-279.304
426.665	-242.883	-234.205
426.676	-241.677	-298.547
426.68	-272.362	-276.692
426.688	-283.825	-220.889
426.693	-270.218	-224.178
426.696	-231.209	-266.77
426.703	-299.095	-238.104
426.709	-291.894	-276.654
426.716	-285.091	-282.051
426.752	-213.843	-250.892
426.758	-274.583	-277.599
426.764	-264.371	-221.316
426.779	-224.239	-268.904
426.787	-296.272	-256.433
426.787	-297.835	-226.137
426.791	-271.358	-219.319
426.8	-299.93	-255.423
426.801	-294.289	-222.143
426.856	-240.385	-295.937
426.864	-238.803	-299.18
426.882	-278.334	-300.543
426.9	-267.431	-220.392
426.903	-235.593	-236.959
426.909	-242.421	-268.992
426.911	-245.151	-270.062
426.928	-233.911	-233.028
426.949	-227.626	-274.666
426.95	-294.739	-267.66
426.951	-274.743	-222.81
426.962	-245.241	-233.171
426.969	-223.49	-238.002
426.995	-298.884	-240.875
427.013	-299.415	-234.414
427.021	-302.93	-237.621
427.028	-268.564	-275.095
427.041	-276.805	-302.355
427.044	-268.362	-290.881
427.047	-250.865	-226.168
427.047	-227.283	-267.389
427.055	-247.798	-295.915
427.066	-260.813	-222.447
427.069	-230.471	-234.488
427.084	-269.606	-293.461
427.112	-255.49	-281.975
427.113	-262.442	-298.322
427.118	-243.067	-278.004
427.125	-297.893	-268.943
427.168	-247.205	-270.793
427.17	-287.825	-282.003
427.181	-282.153	-292.191
427.187	-265.249	-225.724
427.204	-264.751	-299.844
427.224	-252.467	-280.822
427.25	-252.813	-295.263
427.275	-271.144	-305.553
427.275	-295.825	-217.024
427.281	-274.228	-304.303
[truncated: 10,858 more rows]

## Sheet: LBBB_Tetrahedra
tetra_data1	tetra_data2	tetra_data3	tetra_data4
9150	8016	9507	9529
3694	3839	4017	8461
5151	5292	9506	9580
4070	4208	4418	4030
8755	8763	8940	9031
3276	3454	3029	8319
3885	4217	8103	9730
8891	6408	9053	11139
5737	5599	5758	5882
8149	1022	9160	9706
863	845	816	1017
8499	7455	10753	11726
4769	5139	4849	9645
6815	6716	6842	10033
3253	3090	3162	3334
2542	2511	2659	2471
9152	8379	10282	12006
5080	4791	4937	12168
436	342	385	7997
1182	1075	1110	8831
347	378	295	8418
7455	7456	7454	7967
7097	7296	7213	10829
3595	3544	3834	3713
5897	5796	8060	8807
7765	2048	8343	9480
10388	6162	10455	11626
6745	9153	6493	6598
6961	6844	6773	9610
8841	8826	9034	9159
10031	9396	10069	10402
172	121	208	9310
318	231	274	387
1705	1836	1935	1730
6373	6407	6539	8695
8263	10968	11989	11997
3092	3326	7909	8951
73	100	112	7792
793	947	841	9397
4518	4674	4427	8322
2395	2149	8389	9893
335	441	448	10482
7119	7910	9346	9493
2084	1896	8492	9445
6569	8750	9311	11478
1483	1353	1530	1556
8153	7730	8175	8289
4414	4400	4064	4248
3160	2849	8063	11812
3032	3139	3286	10098
10538	4189	10688	11335
7508	8635	9431	11799
7596	7573	9800	11024
2092	1979	2148	8764
2202	2366	2146	9893
1421	1355	8272	9098
283	234	282	11913
8428	7638	9190	10237
8167	6739	8855	9349
4177	4319	8755	8940
5247	10160	10701	10728
7344	8018	8428	11170
1454	8527	10013	10212
4109	4228	3861	8615
7562	7574	9431	10799
871	813	9542	12267
7337	7310	7254	10149
2465	2308	2429	2212
11161	9550	11926	12188
551	436	485	9199
1507	1693	8213	8952
491	355	423	459
5289	5122	5112	9082
2732	2652	2510	7737
5514	5818	9949	9966
9225	7951	9418	9458
1042	962	8149	10265
2411	2485	8350	8352
8682	9532	9739	9924
4446	9466	10058	10060
5273	5321	5166	9734
6440	6482	6312	10305
327	373	432	12261
3372	3128	3303	3211
3007	3285	3282	3288
1165	1385	1167	1195
1280	1214	1034	1065
1499	1683	1531	10212
2601	2786	2857	10004
3447	3366	3563	9805
7409	7469	7403	9739
641	616	637	528
5306	5017	5264	8137
4286	4368	9972	10476
902	731	782	9397
226	287	277	7916
4946	5232	5123	5039
7857	8746	8786	10388
8791	7765	10875	11069
5546	5727	5440	9508
536	508	437	587
8154	8623	9074	10418
2565	2359	2375	2650
4380	4568	4521	8581
6168	9228	11324	11521
1686	1648	1637	1767
2565	2359	2542	2375
7809	239	9113	10914
8068	4123	8172	10117
1683	1735	1531	10212
83	116	7995	9280
3708	4081	10213	12615
8534	8142	8676	8709
3087	2866	3005	9101
358	366	488	437
4993	4870	8033	9656
9308	5941	9332	11956
5969	5818	5756	8157
7756	8378	9777	10274
8286	10472	11331	12719
8514	1642	10973	11125
6553	6397	7729	11351
4447	4485	4598	11253
3544	3355	3633	3678
3011	2955	2837	8063
1618	1506	1667	8333
7265	7229	7311	11350
2372	2293	8293	8942
7007	7132	7183	10984
5147	5078	8202	10062
7651	7662	7631	8559
2964	3018	8138	9787
3138	2989	3255	8551
1079	1214	1229	8439
4768	4872	4607	4608
1632	1623	1672	1470
3292	3242	3406	11854
7161	7074	9051	11130
8681	5872	9474	10464
5211	5353	5136	9713
308	7995	9217	9273
8111	9245	9277	10007
4137	4219	8437	8762
3697	3642	8346	11641
6608	6703	6710	8687
2997	2919	2801	11482
2156	8447	8502	10170
3047	3031	2886	9188
5785	5728	5503	9330
4444	4171	4384	4308
1595	1573	1671	10681
7541	7494	7447	7974
8630	4006	9597	10771
3316	3354	3215	10351
2174	2408	8299	8507
489	584	594	10555
6896	7917	8338	10829
982	887	1071	1073
8303	7746	8410	8929
2414	2306	2523	9535
5315	5202	8757	10865
4160	4046	3979	12155
3982	4069	3863	9516
5520	5541	5784	8723
2212	2308	2077	11079
4752	4959	4819	9165
3995	9754	9991	11316
3857	4011	3724	3695
568	492	602	9272
742	790	707	8827
3745	3931	3982	10680
1862	1837	2068	2025
6345	6242	6351	7787
2275	9248	11103	11512
9384	4254	11239	11998
5746	5770	7709	8218
5685	5647	5865	8483
1905	1849	1876	1829
8562	9459	3263	9503
6093	5972	8249	8611
1648	1887	1796	1822
3402	8817	10264	12349
4181	4411	9807	10082
8872	11592	11826	12602
1484	1344	1467	1438
4390	4285	8549	8675
8223	8659	10260	11047
1571	1415	1301	1403
7419	8242	8688	10751
3958	8068	10497	11684
5245	5328	5039	5287
4306	10111	10120	11535
4730	4724	5074	7811
1461	1316	1329	1358
3907	9965	11214	11782
8272	8699	9320	11485
7891	4253	8133	10245
6650	8365	9939	11407
3191	3413	12792	12815
494	545	437	587
8304	1641	10212	10556
2502	2440	2635	7802
2457	2602	2564	9087
7744	5854	9398	10130
5491	5566	5366	8740
1336	1231	1378	8474
1059	1023	929	8020
8005	3234	9561	11459
1544	1644	1435	8892
10676	9158	11848	12523
1465	1569	1613	1459
5408	8397	9677	10403
8828	7773	10137	11984
3461	3484	7723	8537
602	492	12092	12260
3431	3429	3175	10196
8442	9120	9172	10533
879	1039	1008	8699
2855	3078	2982	7880
3555	3786	3640	8141
4454	4529	8164	8183
2365	2440	2243	8799
6758	6642	8206	9169
1443	7980	8994	9700
3687	3742	9600	10048
3866	4051	3997	4194
4889	4829	10939	11363
1884	2048	1969	8281
3849	3961	8498	9711
9240	884	10204	10528
2851	2925	2783	2975
9544	3989	9741	11133
2405	2257	7918	8850
4317	4279	9441	9882
3833	3476	3620	3780
3818	3902	4091	8928
7995	206	9182	9280
4620	8107	9368	11575
860	932	981	7772
9757	7735	11312	12401
9101	3087	9879	11997
4312	9329	9788	10852
7126	7180	7192	9120
949	800	923	10548
6141	6033	6243	9053
4256	4520	4588	9107
4397	4609	4768	4608
6644	6523	7928	9478
8513	8147	9860	10975
4191	4437	4412	8572
9130	6237	10712	11801
4472	8181	8823	9807
5330	5451	11210	11373
5464	5230	5410	10822
8959	8851	10805	10834
3590	3760	3884	11199
8430	4119	8587	8967
3544	3253	3595	3334
2091	2101	8251	9941
8470	8845	9948	11070
8442	7484	10612	11555
285	252	190	230
801	9081	9319	10550
7423	7484	7505	7767
3726	8103	9730	10606
4419	4227	4033	9410
732	629	731	8339
110	85	72	39
636	541	633	637
2592	7747	9922	2421
2347	2229	8942	9035
2056	2272	2055	2181
1900	1691	1561	1887
7256	7070	7238	8032
8000	6149	8953	9906
775	809	894	773
4040	3802	3809	7963
11377	11455	11487	11875
3808	7890	10334	10887
7685	7684	8499	11216
4726	4860	5014	8201
5549	7831	8199	9138
2013	8251	8531	10187
3484	3417	7723	8537
4260	4358	4206	9665
6241	6044	6135	8953
1182	1296	1093	8831
5780	5522	5477	9166
2499	2444	8956	12059
3929	3730	4086	8967
6180	6352	6177	9550
3404	3684	8811	9461
4897	5267	5263	9112
3146	2891	7759	9457
9032	8307	10162	11401
5837	6007	8598	10759
6334	6371	6205	9099
3730	3929	3563	8349
3316	3156	3228	10818
4809	4594	4579	10059
4533	4467	4592	10619
610	657	690	7949
5501	5643	5705	8122
2514	2754	2639	8043
7279	7377	7911	10390
976	1141	1004	1123
3364	3523	3638	9547
2887	2879	2639	8043
3760	4058	3793	3884
4097	3894	4090	10889
5750	10202	10579	11871
854	739	771	8871
3325	3146	3054	8386
4280	4441	4503	8430
3795	3562	8371	9908
3002	3225	3231	8578
713	862	835	890
5319	5124	9444	9645
2782	2651	10627	10725
366	399	460	545
2318	2242	2402	8448
595	804	683	706
102	94	79	7987
2589	2856	2702	10084
7621	7590	9316	9483
2604	2499	2444	8956
3417	3484	3681	8537
10552	10808	11205	11295
2494	2621	2756	2642
771	758	8871	10307
469	526	563	9633
1019	944	862	784
4055	3743	9176	10012
585	520	483	9683
2738	2624	9376	10744
1518	1664	1721	10442
3169	3268	8222	9344
7549	7577	7581	8021
1214	1331	1127	10537
4084	4275	10680	10722
95	89	7960	10653
9821	6982	11565	11712
8152	7831	9138	9935
4876	4635	4773	8781
3485	3761	3547	11234
7333	7434	11355	12601
6377	8650	8844	10879
479	601	529	412
1906	1976	2120	10532
30	8	37	7960
3547	3438	3328	10704
7059	7163	7078	10321
3240	3353	8415	8712
2491	2593	2701	10855
72	110	96	151
736	555	572	621
1928	1850	9816	10442
10044	10928	11937	12189
9971	808	10512	10880
4616	4409	8322	8336
8239	8017	9191	11594
7026	7125	6962	11101
8035	5363	8137	9444
8185	7741	9844	11718
7816	3341	9076	9423
1029	898	973	891
8153	8175	10657	10742
3210	3092	7909	8546
286	291	379	10318
10660	5206	11429	11473
5164	5369	5299	8009
5815	5608	5675	8691
3448	3530	3388	8521
6298	6134	6076	9399
3479	3252	8459	12250
1450	1649	1564	8433
7081	7141	8478	11262
2722	2965	2749	11034
4563	4464	9968	12738
2602	2582	9583	10114
205	232	207	7792
3959	3811	8543	8620
4679	4484	8400	9548
7575	9316	10699	12516
7854	8013	8508	9107
4175	4345	10046	10087
4623	4734	11194	11493
7086	7186	7091	7813
3176	3241	3499	11823
203	144	215	151
6669	6731	11832	12265
6305	6127	6156	10712
5689	5464	5626	9482
5981	5762	5943	9809
512	534	7725	8432
3632	3463	3437	9774
7086	7091	8614	11173
2247	2452	2388	7904
8334	5864	8754	9223
4796	4982	4803	8990
7092	7149	11400	11741
371	415	535	387
8526	5687	8564	8779
5088	5358	5228	8881
5827	5631	5867	9641
999	1026	1040	1146
9112	5603	9260	11204
8052	8093	8134	11189
10323	8674	11049	11713
2031	1993	1878	7807
8104	1755	8273	8300
4359	4473	4558	8133
1837	2009	2068	1929
8111	8691	9277	9799
8432	729	8989	10861
37	8	11	7960
10397	9198	10638	12558
2822	2811	2659	2681
3515	3327	3553	10377
1858	1669	1853	8433
9672	5338	10016	10063
3055	3299	3167	8364
2649	2514	2557	8043
6310	6497	10455	10632
1623	1632	1672	1860
3398	3287	3141	10679
3938	3800	3807	9278
3146	2891	3054	7759
2283	2371	2124	2307
5960	9149	9992	10241
8892	1429	9539	12116
3122	3104	3304	8232
7800	3320	8128	8232
4478	4804	9163	10721
10126	9089	10737	11611
3405	3602	3569	8235
8772	5995	9942	10021
8465	5380	10218	10826
7230	7292	7254	12652
9235	942	9810	12565
5435	5217	10895	11100
9293	7087	12374	12405
1387	1505	1344	1379
7671	7663	7654	10877
4217	7786	7924	9095
5128	5367	5244	8205
5755	5905	7757	8006
6900	6711	6885	8908
2395	2452	2247	9893
6244	6205	9099	12101
6946	6883	9772	11414
2690	8509	9085	9496
3263	3415	3477	8562
10369	2949	12305	12402
2400	2696	2616	12304
6051	6083	7757	8006
3093	3066	3330	8546
7226	7330	8992	11623
8633	8905	9851	11750
8792	8602	10407	10487
3396	8357	9592	9994
8366	7813	9881	11635
8186	8947	11053	11350
7583	7544	7551	10641
6064	6028	9694	10021
8256	9183	8266	11073
21	70	29	9216
8540	2538	9855	10161
4558	4739	4798	8133
2617	2785	2705	2767
5833	6094	5966	9452
3668	3435	3463	9613
5649	8080	8176	9837
1234	1061	1210	1069
2896	2730	2928	8294
8689	5908	8786	8853
3058	2883	2913	9947
1446	1620	10190	10501
1776	1980	1840	8348
7658	7640	7647	9822
3109	3074	8662	9366
4260	4358	9665	10499
10729	8010	11484	12280
6832	6779	8885	9850
3426	3637	12055	12296
7602	7598	7581	8179
5000	5003	5039	4784
2808	2843	2861	3037
2822	2761	2777	2973
2283	2187	2222	2432
4685	4766	4598	8124
3774	3679	3635	10057
544	446	569	419
6651	6680	8167	9111
7356	7414	7412	9831
4733	4454	4529	8164
7719	7993	8388	10164
2889	3150	3019	8961
5798	5755	7757	8006
5684	5755	5850	8594
1782	1823	9420	9723
3455	3452	3234	8005
4887	4636	4501	8276
9723	9405	10031	10402
1205	7806	8149	8438
2753	2904	8532	9059
8929	8162	9398	10130
5138	5308	5157	7760
5939	5780	5806	9686
331	290	8570	9712
257	377	10077	10869
366	358	488	427
4468	4690	4429	8480
7867	6623	10185	10437
2964	2609	11720	2917
640	739	623	10307
1310	1350	1545	8113
6237	6272	10252	6387
9673	8573	10299	11217
2694	2754	2514	8043
6074	6255	9512	6022
3147	3313	8128	8232
9500	11200	12024	12365
2191	2037	9137	9509
620	533	7725	8424
1301	1403	1413	1571
2127	2254	2378	9100
2592	2797	2528	8756
3349	3403	3583	8192
5396	5541	5193	8076
7662	7676	7664	8105
857	828	10229	10489
4191	4412	8285	8572
9405	9063	11272	12612
2602	2728	2564	9087
6733	8517	8939	11005
589	711	12200	12360
4966	8142	8676	11012
7770	8402	8720	9220
7320	7342	7814	9684
3107	2885	3040	3061
1544	1592	7695	8798
7924	4093	8259	9730
6618	6505	8893	10210
172	101	121	9310
6261	6391	6193	9657
4191	3999	7771	8285
4518	4674	8322	8336
4946	5000	4795	5018
4823	5147	4893	10062
934	1019	862	784
6858	7012	6913	9650
2582	2720	2602	9583
3764	3574	3654	9900
1140	1135	1273	1159
8597	9485	10903	11230
4454	4241	4529	8183
845	914	882	737
3960	3737	3718	3791
1450	1440	1626	8433
1083	1198	1126	9490
6350	6188	6250	9694
1506	1606	1667	8898
5112	5122	5040	9082
3715	3888	7913	9744
875	8827	9235	9490
7361	7375	7413	10164
5409	5358	8199	10801
11333	8797	12033	12294
7091	6985	8614	8759
9755	4944	9826	10835
8947	11053	11350	11992
7148	7064	7962	8787
8319	3276	11013	12115
4655	4472	4756	9807
6151	6091	9021	11430
2712	2871	2738	8941
2110	2088	2292	10174
491	355	8399	10318
6408	8891	9856	11139
2926	2856	11352	11525
6591	6598	6424	9355
9512	6227	9552	12818
6350	6342	6188	9694
9760	9062	11739	11991
6019	6099	5897	8060
7979	8089	8617	9731
3459	3355	3208	3298
4166	4097	9022	10889
4152	4323	4200	8549
5234	4994	4992	11000
371	318	435	442
8402	10493	11418	12590
5815	8108	9799	9925
6628	6739	6609	8855
7140	7055	7121	9501
3627	3727	8313	10413
5376	5208	5195	9915
7431	7493	7402	9663
998	799	8984	9847
6348	6164	6300	8916
4386	4247	4553	8585
2037	2141	8373	9509
4923	4914	10777	10997
287	350	277	7916
6542	6526	11783	12194
4171	3974	4205	4062
3227	3164	3006	8852
231	312	387	9218
4923	5111	5183	10777
6343	6219	8236	8891
7812	9838	10039	10296
5202	5080	5315	8757
4568	7875	8581	9913
1573	1753	9381	10681
1132	1309	1212	9230
3423	3342	8903	10308
6167	6233	9007	10472
7238	7070	7815	8032
5223	5032	8205	8901
4597	4666	4333	9990
6725	6881	6842	10175
6918	7068	6940	11106
7207	7317	7228	12854
2958	3143	2952	7768
5617	5701	5605	8255
5207	5537	8463	9696
5041	5105	8997	9766
3398	3576	3287	8547
5422	5335	7926	8122
2786	9393	10004	10123
2974	2782	2860	10627
7858	8192	10316	10575
3869	4088	7953	8141
2302	2435	2253	8217
910	854	771	8871
4421	4236	8762	10026
5797	8290	9404	12719
7991	8411	9695	11429
5428	5237	5481	5287
5764	5757	5922	8144
9021	6091	11381	11430
6076	6134	8785	9399
5948	8843	10011	12233
6788	6892	6768	8119
7520	7543	7549	8500
3596	7909	10615	10626
8377	5043	11608	11667
9237	735	10525	12416
1601	1517	7981	9476
4724	4913	5074	7811
7770	8040	9220	9569
9538	10111	10120	11595
3036	3222	3186	9917
2806	3059	2967	11033
6471	6427	8722	10030
140	97	141	10492
3249	3248	3097	8852
1062	1087	1011	10524
4655	4969	4916	9740
1528	1576	1354	8165
4602	4624	4347	8064
5147	5127	4893	8673
2046	1894	10038	11994
2487	2474	10608	10664
3662	3450	8713	11888
10126	7324	11063	11611
6672	6514	9071	9545
11330	9756	11549	11771
9951	8471	11237	11531
3623	3358	8462	9835
7807	1954	8306	10820
2907	2732	8756	9922
3988	3774	9523	10057
7639	7664	7648	10090
1587	1748	1598	8333
914	980	993	1017
2811	2822	2973	2877
6212	6083	6165	8006
50	70	21	7994
5285	5468	5189	8187
3646	3609	3847	9052
9735	4899	11505	12594
1197	1216	1071	8354
265	354	278	10080
3727	3944	8313	10413
5237	5428	5481	5474
7820	8070	9124	10658
5892	5914	5698	9498
2797	2932	2759	8565
5687	5606	8564	8779
5563	5711	9295	9778
7806	1084	8438	8486
1729	1743	1565	8423
8032	7070	8159	10370
6452	6574	8658	9946
1878	7807	10226	12275
1401	1531	1504	10013
9723	1723	10402	11489
5556	5599	5438	8072
2556	2489	10966	12301
4474	4601	8244	8504
9247	3427	3628	10740
887	982	1071	10208
7382	7375	7993	10164
6808	6912	6763	7694
2026	2084	1896	8492
8440	6296	8809	10659
10024	9935	10365	10801
9093	7715	12195	12739
3002	3012	10355	11480
6684	8163	10358	10426
5882	5853	6020	10944
11200	6169	12024	12365
456	354	517	399
6208	6236	6355	10089
7434	7507	8629	11312
4204	4411	4210	10082
3268	3289	3094	8222
825	1015	892	7954
8627	8363	9517	9646
6533	6631	6459	9207
5160	8057	11426	12028
3795	3874	4073	8184
2989	8551	9085	9496
7738	5029	7892	8202
1535	1549	1352	1418
1384	1313	1512	10571
8706	11294	11393	11427
508	536	635	587
5146	7769	8638	9627
2402	2318	8448	8778
366	545	488	437
8744	10217	11318	11861
9086	9437	10886	11366
9597	4144	10890	12255
8836	10341	10839	11503
5257	5150	5480	9677
10570	10844	11553	12071
239	251	7809	9113
8154	7580	9753	10418
8279	8098	10369	10969
3725	3688	3548	10095
5288	5397	5281	10056
10752	8508	10938	11828
5175	5280	5243	8033
6948	9532	11399	11708
178	145	167	7989
10313	2593	10855	11034
392	477	543	419
2652	7737	9921	11647
1265	1260	1347	1352
10580	6958	11305	11338
4919	5133	5115	10514
7131	7176	10580	11739
7425	7427	7801	10247
5214	5184	4868	8143
7709	8218	9390	10853
6200	6354	6315	10292
1723	10402	11489	11659
786	834	740	9109
7571	7555	8021	8197
469	563	8409	9633
2324	2205	2031	8447
2223	2027	2017	8492
537	535	435	442
61	110	85	156
4888	5034	5066	9742
1119	1280	1065	1171
4705	4560	7930	8985
8797	4368	9243	10950
265	7983	9999	10080
757	825	892	8253
2234	2272	2240	2055
4018	4036	4241	8277
921	822	1000	7954
1670	1570	1705	1832
1505	1387	1636	1379
2038	2078	1910	1854
8345	8150	9309	9832
1795	1698	1566	1678
1582	1784	1703	10442
8728	2738	8941	10744
7823	10353	10979	11639
9948	9678	10793	10997
7046	7018	11225	12805
6981	8730	11421	12348
3387	3581	3545	9841
5367	5393	5244	8205
8481	5849	10301	10304
675	9392	9421	11458
3663	3675	3552	10900
1906	2061	2049	1847
7737	2318	7747	8778
4394	4397	4096	4165
3411	3503	9674	10377
7272	7402	8669	9663
6976	6920	12403	12405
5580	8334	9819	10181
6796	8023	8059	11556
4965	5253	8719	9825
9234	10049	10605	12483
6625	6655	6774	8042
8544	5539	8700	9508
5989	5889	5858	10306
6819	6871	8660	9033
3923	3852	7953	8277
8529	8379	8580	10282
488	536	437	587
7945	8491	9286	9374
7088	6943	7005	10380
3133	2969	3013	8889
6016	6120	7773	9960
10239	7714	10735	10764
5626	5796	8807	10853
7384	7360	8980	10833
313	362	498	417
4236	4282	4450	8762
8085	6184	9783	9862
10123	8644	11756	12253
4540	4399	4536	9763
366	467	545	437
1468	1431	1258	8789
635	523	579	471
8437	4513	10394	10933
333	477	364	452
8320	1287	10272	10942
4752	4959	9165	9488
2974	2860	3093	10627
369	461	9267	10000
883	1097	899	975
3900	3912	4132	8096
8117	8400	9269	9548
3561	3474	8963	10266
4589	4465	4365	10381
1710	1512	1676	9604
666	508	635	587
7298	7292	7260	8895
2217	2100	2200	2320
2013	2066	8251	10187
1134	1177	1265	1347
3042	2946	9145	9393
8414	752	10489	10490
113	179	149	9259
8997	8463	9929	11449
8963	3524	10266	12318
8630	8188	9972	10771
1701	1661	8104	8300
8597	7802	9722	10045
847	876	937	965
10783	4244	11241	11613
866	990	904	859
508	494	437	587
8430	4582	8479	9645
6073	6158	7751	8303
5868	6073	6025	8303
9042	9353	9464	11342
5995	5982	8421	11248
8934	9099	10881	11984
1246	1218	1330	8816
3143	3375	7800	8562
3479	3252	3244	8459
5332	5381	5163	10160
757	601	559	612
3153	7966	9331	10128
4411	4204	10072	10082
666	677	812	614
1369	1196	8325	10272
8247	8518	10237	11141
2736	2581	2762	2648
4284	4018	4241	8277
785	899	777	975
4888	5066	4915	9742
4111	3944	8062	8313
634	545	494	587
2187	2294	2222	2432
8207	8069	10050	10456
10660	5085	11473	11600
351	229	293	278
5859	5849	5994	10301
6847	6674	7696	8314
5849	5859	5705	10301
6966	6844	9610	11770
6479	6593	6336	9494
2039	2236	8915	9554
517	399	490	545
1497	1378	1594	8501
1503	1714	1567	10219
1183	1301	1403	1251
6040	6088	6191	9425
432	373	483	12261
9596	2024	10038	11994
3161	3276	3029	8319
9734	4793	11750	11941
3684	4000	9461	10582
3138	2989	8551	9085
523	536	445	471
4425	4266	4137	8437
1249	1177	1134	1347
8389	2352	10230	12325
2463	2224	2280	2276
1563	1641	1454	8304
3417	7723	8537	8897
7052	6953	8119	8575
4955	5063	8472	9983
2485	2411	2583	8352
6576	6603	8722	8774
7591	7605	7893	9958
8069	8356	10050	10456
1004	928	1123	1020
4758	4909	5059	8330
7966	2970	9076	10128
1750	1623	1672	1860
523	508	635	614
2365	2440	8799	9415
8353	1770	9151	10395
3955	3784	8371	10018
5780	5944	5720	11951
3519	3661	3735	9136
4934	5018	9122	11744
123	102	105	8765
1368	1540	1400	8514
854	883	777	975
7524	7468	8710	11183
2235	2135	2410	9872
1078	1073	1117	8265
7630	7614	7638	8428
7471	7509	7843	7914
3323	3235	3113	9432
814	732	902	8427
8437	4137	8762	9945
10071	6348	11959	12776
4129	4343	4100	8859
1861	7946	8506	9254
1205	1227	7806	8438
7742	4828	8124	10276
2242	2318	2133	8448
5651	5820	5811	8857
932	1084	981	7806
5116	4974	5151	9372
6928	6804	6939	8642
46	69	93	8332
2701	2739	2486	11045
2440	2635	7802	9415
8593	3120	9448	9680
5755	5798	5905	8006
71	77	68	7994
8033	5175	9656	10547
1021	900	1038	8405
7719	7645	8388	9190
6599	9427	10220	11001
5713	5586	5550	10456
4029	3750	3770	8316
7274	7378	7755	9086
1295	1183	1403	1251
2608	2302	2411	2435
5015	4861	4713	9623
4858	4953	8534	11012
2064	2001	8503	9256
656	651	568	10510
6397	6572	6429	11351
7842	8337	9931	10241
1679	1760	8466	10187
8207	9627	11927	11935
5060	5244	5307	8361
6481	6463	9153	10602
2109	2122	2323	8362
2417	2272	2333	2181
4578	4518	4343	8336
5604	5496	5393	10073
1602	8353	9151	9401
6433	6639	6513	11419
3017	3144	9582	9718
1213	1103	1122	7740
5230	5206	4950	11429
6044	6174	8000	8953
5895	5862	6026	8152
8406	7849	10699	10872
3778	7888	8030	11316
851	913	928	1088
2348	2138	2437	8503
3570	3770	3553	9674
6278	6397	11628	11653
610	7949	9246	10432
2711	2866	2864	8741
1396	9230	10639	12364
7555	7549	7581	8021
4337	4209	4573	9340
5784	5973	8337	10241
5312	5397	9255	11513
1939	8913	9509	9911
5257	5480	8397	9677
2138	2227	2437	8503
2185	1972	2231	8373
5593	7876	8239	8375
1350	1545	8113	8376
5038	5286	9072	9617
6498	6490	6686	8560
6729	6560	6609	9349
3054	2891	2904	7759
3749	3953	11795	11807
4688	4916	9001	9134
1434	1278	8333	8486
8288	9002	10145	10182
10406	615	9296	497
2473	2534	2417	2272
2272	2417	2240	2181
7395	8693	9123	9793
1015	892	7954	8020
3881	8151	11831	11870
1065	1280	1233	1171
3272	3203	3474	10266
1169	1145	1077	935
4146	4225	10115	10925
8042	6464	8236	9003
380	311	460	427
7840	8264	9416	10059
718	523	653	553
1637	1648	1796	1822
4766	4921	9630	10387
1976	2192	2120	10532
1897	2082	2124	2009
465	335	9391	11913
6350	6467	8257	10227
8108	8971	9799	11620
7704	6460	9207	9671
388	363	270	323
7630	7654	9437	11366
6442	10531	11484	12384
7037	7165	6988	7859
6179	6246	7882	8392
5110	5404	5402	12179
458	406	493	9195
929	8020	8253	8395
898	1029	1175	958
1856	1890	1888	1671
1741	1613	1625	1819
1020	1177	1249	1164
7875	4807	10324	11343
1505	1619	1675	1636
293	351	278	424
4302	4600	8709	9351
169	240	197	281
240	169	258	281
189	343	281	345
3985	3976	3821	10341
924	797	886	8405
9923	9654	12101	12308
2064	2238	2392	8503
7362	7361	7413	7973
1307	1397	1533	9873
4374	4520	9027	10064
847	787	749	965
1528	1508	7941	8408
1354	1528	8165	8408
5149	5012	10816	10982
5504	5634	5563	9778
8008	8538	9647	9689
8616	8540	9855	10994
9108	8468	9768	11295
1098	1311	1325	9967
525	543	419	499
2908	2756	2890	10362
6104	6258	8134	9463
1793	1976	1906	10532
1677	1583	9770	11332
852	693	741	8227
139	155	167	10854
3341	3331	3526	9423
1906	2188	2120	2061
20	10	8	10653
7461	7428	7495	9451
3271	7920	8927	11702
9420	9723	11067	11489
1484	1632	1394	1627
8330	7711	9408	12414
7757	5798	8006	8482
1784	1580	10166	10442
7924	4134	8259	8585
582	376	473	502
1785	1673	1834	8213
5343	5221	5028	8404
1912	1979	8764	10088
7744	5854	10130	11563
2904	3117	8147	9631
8774	8722	9038	9211
276	301	262	11160
584	549	647	638
5496	5673	5583	9693
7736	8619	10085	12381
4147	3978	3962	9317
5633	5808	8173	9334
5823	5874	7743	8619
3663	9900	10320	10900
7678	8563	12223	12800
400	330	324	10211
3222	9241	9917	11304
1387	1584	1619	1636
2201	2269	10216	10475
1408	1280	1119	1171
6870	8090	9117	11021
1791	1921	1801	8493
7884	8048	9452	11626
2108	2345	2303	2211
5039	5003	4768	4784
1850	1721	10442	10541
3239	3044	3136	9792
2733	2968	2767	2715
5153	8076	9189	11656
4972	4688	9001	10786
3509	3452	3686	8897
335	522	465	9391
2179	8293	9035	10337
3719	3445	3543	8145
5376	9295	9767	9778
6321	6429	6458	9717
5098	5308	7756	9777
4892	4638	4989	10856
2819	2832	9574	11740
846	879	801	9319
270	363	271	323
61	110	156	8443
2360	2406	9855	10540
869	1058	885	815
6744	6628	6593	9211
2721	2711	2835	10678
779	670	870	858
4328	4046	4160	8445
2205	2209	7807	8447
2209	1954	2153	7807
6991	6881	8140	10175
4236	3990	4041	4054
2452	7865	9893	10734
3514	3595	3834	3713
3020	2836	3080	8098
1860	1672	1910	1841
661	10557	594	687
2108	2020	1910	1841
8034	5698	8875	10189
2761	2977	2777	2973
887	982	893	1073
272	382	261	391
7205	7267	7325	8455
3032	3139	10098	10416
7860	3924	9317	10261
3865	4041	3781	3751
3480	3303	3456	3492
7835	11243	10372	9836
1192	1169	1145	1243
1169	1192	1275	1243
779	670	661	583
2904	7759	9342	9631
1675	1616	1738	1847
2691	2615	2555	2374
7456	7455	7432	10753
1456	1698	1566	1621
1393	1510	1556	1483
5340	5235	5483	11099
1547	1639	8310	10249
3126	3364	3072	7847
1932	1956	1959	1787
4354	4617	4556	8856
2192	1976	2120	2227
2668	2565	2542	2777
8658	6446	9525	11209
2123	8348	8407	10230
2619	2379	2587	2550
3801	7775	9776	10494
5670	5508	5536	8275
5901	5606	8564	9949
8453	8774	10437	11754
2148	2228	8764	10031
2000	1908	1778	7958
4603	4835	4895	10665
8198	5419	9112	11204
794	705	869	10222
3419	3247	3467	3251
5120	5098	8036	12415
3544	3865	3834	3713
3419	3514	3691	3467
2307	2283	2462	2432
8695	6381	10545	10797
7735	7198	9579	9728
8009	5286	8144	9072
1705	1689	1862	1832
6452	6552	9946	11171
5499	5270	5542	9458
1242	1443	7980	8994
6790	6953	6949	10410
5306	5478	5514	5318
4521	4568	7875	8581
5380	5265	10269	10826
7431	7420	7496	8478
4910	5017	4770	8479
9180	9600	9920	10048
466	519	9195	9976
8939	11005	11375	11749
1632	1394	1623	1470
2811	2597	2585	2681
7953	3869	8141	8968
3348	3216	3197	3125
3014	2861	3037	2826
2627	2641	2687	2808
8149	7806	981	8438
2251	2511	2471	2482
2437	2524	2392	2687
1448	8821	10998	11228
5454	5173	5209	8329
7141	7179	8478	8947
2751	2949	10969	11008
4008	3830	8461	9084
473	582	619	565
1698	1566	1495	1510
9722	8597	10045	10903
7039	6929	7007	10927
6683	6636	6561	8190
198	166	9209	9210
4261	4055	4034	8504
4552	4424	8745	9944
6961	6877	7000	9058
2561	2310	10148	10183
6678	6779	6874	9749
4633	4667	4438	12525
3456	3332	3492	3209
937	847	965	8323
1198	1240	1126	9490
4864	5067	5079	10282
1793	1742	1812	9256
2082	2283	2124	2009
3484	3461	3428	3745
5599	5657	5737	5481
1565	1743	1555	8423
4882	8307	10162	12249
3348	3400	3598	3394
3290	3267	3329	3086
6060	6237	6138	9130
2511	2659	2471	2482
1079	1229	1099	8494
1374	1408	1584	1387
6034	6124	5922	8598
2270	8796	11081	12773
3697	3642	3787	8346
166	154	209	9209
4188	4036	3923	8277
2209	2205	8193	8447
6759	6755	6824	11179
6784	6683	8090	8190
1661	1934	1865	8104
2197	1898	1975	8503
5909	6155	8610	9687
5229	4894	8678	5096
8719	4965	9825	10195
1341	1149	11394	12496
3290	3190	2973	3086
2154	2018	9347	10552
2511	2345	2251	2471
5804	5774	8970	10916
4942	5065	9354	9748
3011	3065	2955	3134
8046	7894	9303	9337
3765	3875	3580	9413
4551	4462	4246	11191
441	531	448	10482
8687	8685	10321	11714
3269	3245	3428	3229
8065	3426	12055	12296
10448	8312	12410	12446
3260	3218	8495	8516
5927	5837	6007	8598
1746	2015	1882	9770
6646	6535	6733	8517
7401	7269	7371	7900
413	489	10211	10555
8959	6822	8979	11025
3484	3245	3428	7723
1616	1484	1467	1627
5452	5454	8329	10056
1078	1216	1256	8527
2805	2650	2793	2777
1294	1290	1454	8527
933	1102	960	1130
5209	5014	8201	8329
2477	9515	9750	10824
5649	5527	8080	9837
6558	6531	6684	10426
3345	3057	10177	10788
4476	4792	4395	7901
5781	5598	5691	8210
5309	5096	5229	9878
9579	10298	10714	11355
765	903	866	9109
5886	5940	8664	11248
8038	7777	8229	9015
8308	9910	11413	12076
2794	2605	10335	10966
4743	4566	4657	8935
4003	4216	4289	8572
5041	5207	8463	8997
714	617	603	10186
5055	5143	5302	8262
4454	4284	8183	8535
8533	2907	9921	10772
2302	2390	2411	9765
4690	4429	8480	10764
716	7939	8339	12050
5428	5497	5245	5287
3345	3606	3656	8511
3348	3197	3394	3125
2545	2808	2843	2861
5659	7808	8088	9927
3705	3867	3931	3739
7036	7193	7900	9701
7001	7099	7971	10458
10	22	9361	10653
7697	9622	11226	11910
8904	9007	10472	11331
7446	7454	7967	11852
7786	7901	9215	9870
3158	3377	8541	9890
4256	4296	8539	9351
4315	4115	7953	8277
2545	2641	2627	2808
5924	5792	5959	9541
8311	3581	8692	8771
106	78	97	7848
1035	1127	8439	9692
5653	5535	5622	7824
5956	6047	5854	10130
7329	7374	7872	8084
3023	3037	3068	3229
9290	8148	9308	9332
10408	1491	12316	12386
4139	4076	3995	9991
8040	7883	8369	10697
1213	1105	7740	9449
7475	7478	7525	7896
3866	3740	3683	3997
3705	3629	3641	3883
177	120	133	11486
7962	7511	7969	9089
9149	8129	9992	10241
3773	3665	11102	11144
5485	5378	9696	9735
5425	5494	5615	8131
4216	7771	8285	8572
4300	4098	8081	8572
5810	5654	8290	9132
3525	3348	3598	3394
482	410	8424	8989
6153	5962	6160	8904
909	1035	1127	8439
7581	8021	8179	8576
2322	2257	8850	10414
7643	7623	7612	9591
3348	3525	3598	3641
5438	5486	5642	5328
1555	1402	1411	8474
6939	6928	8642	8976
3782	3586	3506	9206
3704	3753	3558	8701
4350	4549	4576	9988
3865	3781	3678	3751
2644	2515	2826	2799
5335	5422	5501	8122
9621	8567	10052	10719
3190	3329	3125	3086
3709	3934	3826	3737
4247	4502	4553	8585
2627	2545	2808	2843
6873	9616	10700	12428
100	9104	9182	9229
4299	4517	8470	11026
3128	3355	3460	3298
8423	1502	9173	10618
8699	8825	9098	10882
9147	9307	12223	12800
2627	2687	2955	2808
2593	2766	2701	10855
8558	8039	9175	9184
7059	6951	9973	10321
8420	9927	11121	11884
3378	3237	10386	12349
520	585	9333	9683
4726	4597	4474	8596
7995	161	9217	9273
5918	8019	9325	9426
6337	6362	6202	8169
4918	4993	9703	9759
4085	4347	4073	8231
6124	5992	5922	8598
8125	5236	8360	9912
7673	7661	8242	8977
4613	4839	9439	9639
5980	6189	8933	11606
3138	3255	8462	8551
7359	7262	7398	7970
2938	2758	2672	8530
9845	8517	11005	11375
4083	8920	10546	10765
1411	1252	8494	10205
5199	5198	7736	7824
5070	4827	7758	8606
4482	4763	9001	10647
4523	4339	4697	10995
497	398	505	9315
513	463	507	7897
6560	6729	6686	10076
7823	9142	10864	10979
2941	3083	11352	11516
1180	1351	8315	9706
3309	3180	7965	9432
3358	3623	3489	9835
2600	2566	9934	10244
1582	1703	1468	10971
3224	2941	9818	11516
2737	2508	2481	8515
2998	3053	8261	10919
3906	3989	9544	11133
3548	10083	10095	11168
5123	5232	5328	5039
1776	1840	1660	8310
3480	3756	3492	3709
112	7792	9229	11278
100	7792	9104	9229
10373	10953	11400	11623
10596	9234	10605	10831
3960	4155	4064	4154
5699	5533	11609	11779
3122	3320	3185	7768
4961	9055	9127	10610
5737	5630	5697	5928
8694	9891	11001	11712
5830	5674	9435	10451
4988	11111	11700	11918
5474	5657	5428	5481
95	7960	9318	9361
4301	4535	4277	11186
2564	2555	2364	11074
5673	5604	8822	9693
8089	5238	8617	10465
8008	7120	8995	11906
11218	5109	11390	12400
8231	4347	10003	12315
5671	5521	9507	11373
1724	1581	1504	8387
1168	1216	1073	8527
5741	5805	5929	10066
3960	3737	3791	4064
1882	9596	10038	1894
8633	7868	11222	11453
3281	3393	9994	11006
8111	9799	11028	11235
5675	9277	5470	10024
5003	5245	5039	5054
5484	5460	8866	10917
5235	5256	5475	11207
6729	6560	9349	10076
4993	5280	5370	9759
2400	2616	2537	8350
9997	9430	10252	10677
8575	7894	8884	11250
4235	4480	4664	8834
3990	3756	3626	3781
5978	6158	8162	8223
4593	4475	4341	10015
4837	5057	4858	8142
6192	6296	6394	8440
3575	3456	3492	3709
1746	1552	1777	10894
6019	5893	5980	8372
8529	7836	8580	11372
6041	6199	10434	11227
4818	5120	4877	8036
4705	4743	4915	7930
4590	4396	4360	10687
1134	1260	1208	10270
4737	4535	4686	8070
8829	2493	9846	10540
2190	8328	9137	9509
5408	5631	5494	8397
4570	4787	10735	10764
3456	3480	3492	3709
7492	7519	7437	7779
2856	2902	2702	11352
1993	2205	2153	7807
5347	5170	5467	10459
5625	5854	5634	7744
4609	4397	4768	4471
3974	3925	4171	4205
2990	2844	2768	2916
4096	3867	4165	3883
5054	5001	4843	4872
2985	2977	3290	3284
2221	2281	2084	8492
2985	3267	3261	3284
2160	2379	2301	2330
3572	3974	3712	3860
189	197	281	8412
2542	2345	2303	2375
8080	8211	8740	9969
2963	3092	3210	8546
6011	6194	8749	10912
8641	7982	11072	12113
4137	3990	4061	3826
7685	7675	8491	8499
3863	3982	9516	10710
5003	4872	4768	4608
3362	3477	7961	9567
5003	5000	4761	4784
3925	3598	3641	3883
6679	6607	6551	8209
10878	12094	12162	12244
4409	8322	8336	9896
4193	4444	4294	4171
3216	3023	3197	3125
4461	4581	4640	11058
6945	6877	6778	10203
1529	1328	1390	8816
3605	3529	3304	8128
6072	6261	6193	11324
2688	2898	2870	10188
4017	4124	3777	8461
9360	8510	9400	10666
6793	6688	8595	9699
6835	6950	6868	8605
654	691	597	8409
111	136	117	7705
7308	7289	8851	10795
1182	1276	1305	7981
6656	6818	6805	8650
6292	6506	6388	9500
5788	5976	8482	8671
2862	2614	2708	8374
3480	3372	3303	3492
3475	3436	3636	10606
4841	4729	8112	8673
629	534	632	9834
6016	5873	6120	9960
2174	2339	2408	8507
5459	5346	5240	9668
7134	7046	7191	8367
912	1043	1027	8677
3514	3371	9556	11452
5533	5446	9152	10136
4754	4476	4508	7908
6293	6187	6333	10049
7900	7269	7957	8860
3865	3903	4161	4092
3274	8702	12107	12130
231	318	266	9218
1795	2082	2009	1929
4787	10239	10735	10764
767	912	780	10650
7307	7173	7269	8860
4267	4159	8522	9084
4050	3840	4052	8326
4995	5135	5358	10593
2397	2210	2235	9357
4013	3952	10613	12687
7618	7652	8345	8688
4642	4414	4595	4248
6820	6705	8737	9502
7914	8422	8542	9926
8069	4819	9165	10989
4574	4433	4675	10110
5027	8089	9004	9170
140	7766	7848	10492
188	192	137	9520
3559	3404	9331	9461
3247	3514	3467	3371
5332	5544	5545	8583
8148	9290	9308	9875
7179	7081	7141	8478
6950	6975	6868	8605
3705	3629	3867	3739
9438	9142	9566	10979
3041	2901	10099	10422
4920	4816	4775	9944
5298	5442	8125	8171
5284	5426	11582	12452
8019	6032	9775	10002
6018	5861	5733	10585
1770	1618	1825	8353
7896	10382	11140	12454
3459	3355	3334	3208
2844	2990	2768	2850
3412	3332	3261	3284
7734	8429	9165	10989
7804	10991	12663	12816
6896	7030	7917	10829
3165	3078	2988	7880
4207	4219	4028	8529
7982	3289	8222	8641
2773	2645	2625	10775
98	124	130	8332
1632	1394	1627	1623
4669	4642	4795	4595
2981	2912	3180	8879
9654	9213	10292	11824
6894	7024	6907	10565
5257	5082	8839	10403
3450	3202	3174	7880
3090	3016	3253	3162
4607	4394	4397	4608
718	876	686	776
1850	2033	2149	8407
2952	2958	7768	7805
7808	8420	11121	11124
36	33	22	8079
6322	6408	6526	9856
2580	2853	2577	9709
5746	5499	5770	8218
7263	7262	7970	11277
3516	3705	3745	3739
2555	2691	2374	8536
7335	7324	8668	10126
7985	6516	8695	8966
3119	3240	8469	8712
3248	3126	11306	11326
1542	1424	1573	9381
7457	7438	7504	8381
10809	10624	12138	12648
408	479	529	8393
4302	4296	9351	9384
556	588	475	10368
5441	5630	8144	8613
11111	10665	11700	11918
3475	3505	3321	11013
7039	9973	10927	11832
6723	6802	9110	9555
4386	4553	4751	8585
8069	9124	9165	9488
6191	6230	6369	8026
2909	2883	7948	8189
3926	4114	8081	8121
7279	7274	7168	8724
1208	1260	1381	10705
6523	7928	8650	8808
5337	5106	7926	8548
5874	6100	5823	7743
12362	8058	12476	12826
7141	7029	7104	11262
8437	4266	9945	10394
5916	5973	6107	9931
10266	3524	10413	12318
5034	5331	9735	9742
3658	3738	9012	10029
1106	919	8395	9160
2842	8513	9059	9631
7067	8450	10259	12558
1866	2008	2053	8109
5316	5189	8187	11236
8470	9691	11822	11896
4641	4728	4935	8736
9388	11122	12333	12577
7419	7342	7389	8688
2446	2455	2660	7865
2169	2044	9035	10337
4813	4921	4766	10387
2328	2418	2433	10108
2844	2619	2768	2916
7368	7323	7417	9794
5654	5519	5797	8290
2866	2711	2679	8741
757	751	559	9414
5308	5259	9693	9777
3669	3391	3363	8847
5692	5659	5844	8746
5133	5177	5411	8866
380	388	345	9387
11234	11782	12685	12749
5113	5243	5219	4915
597	573	498	9633
3965	4092	4244	10783
8953	7822	9903	10827
65	107	134	7783
2727	2810	2918	8803
4796	4979	4803	4811
8293	2347	8942	9035
70	81	9181	9216
2333	2181	2090	2142
4119	3968	8967	10925
7051	7084	8634	9379
4931	5016	4773	7915
3090	3355	3062	3208
1135	980	992	1159
4694	4826	8027	9930
5650	5731	5840	7827
1891	1741	1819	1883
1975	1898	2001	8503
9108	8536	9894	12044
5029	5254	7738	10965
4117	4089	8151	9882
1577	1480	1474	7981
2743	2991	2828	2894
5663	5416	8716	8726
4809	10059	10904	11545
2464	2258	2282	2381
3214	3250	9720	10157
6362	6202	8169	12024
4247	4134	7924	8585
3981	3992	4116	8566
9924	9532	10359	11082
966	1114	973	1001
2807	2703	2783	2596
4315	4507	8183	8535
7067	7055	8450	12558
8054	6327	8632	9046
11443	2467	11751	12120
5446	5349	5293	9024
2373	2357	2555	2364
2355	2152	2384	2448
6328	6505	6381	8695
5650	5559	5731	7827
6212	6326	6194	8772
2571	2496	2733	2767
1047	978	1134	10285
6436	6348	6300	10071
6868	6863	8237	11399
8146	8070	9619	11810
2844	3062	3084	2850
1302	1264	1444	1362
2496	2733	2715	2507
2126	2234	2240	2055
5622	5653	7824	8619
4161	3903	4041	4074
6917	6866	7866	8774
9252	478	9817	10683
6342	6426	7883	9533
1678	1483	1656	1716
1319	1426	1288	1271
1480	1399	1182	7981
1479	1426	1514	1319
8884	7894	9303	11250
1952	1777	9609	10337
1956	2071	1897	1855
3355	3522	3459	3633
7556	7507	8011	8629
2331	2295	2113	2168
5951	6116	10560	10932
4700	4386	4751	8322
5637	5476	8613	10055
5891	5665	7876	8045
8134	8286	9463	9474
8293	2179	9100	9612
2571	2617	2785	2705
6671	6767	10962	12185
1689	1621	1837	1762
2859	2785	2930	2986
237	244	9236	11022
3206	3311	3018	8138
3362	3477	3630	7961
3090	3162	3334	3208
1461	1460	1358	1575
2636	2456	7765	8343
7780	9524	11893	11894
2162	2093	2374	2364
382	319	272	261
375	539	468	430
6467	6525	9359	10227
4514	4509	4651	11347
7593	7540	11057	11546
1613	1519	1459	1625
1064	916	999	1055
1198	1296	970	1093
3551	3614	3424	9830
7404	7341	7372	12411
953	882	737	811
7491	7418	7962	7969
1269	1204	1425	1405
1489	1461	1329	1358
6599	6648	6746	10220
5001	4843	4872	10290
4560	7764	7930	8476
1952	1792	1880	9609
3519	3308	8192	11904
788	772	891	890
1739	1836	1705	1730
8080	5527	8176	9121
2022	1901	2161	8796
7795	6609	8848	9349
518	468	474	519
9549	9953	9992	10122
5119	9440	10269	12373
1029	1108	1175	958
466	404	406	485
4066	10127	11237	11650
1198	1335	1296	1093
7239	7369	7301	12759
2451	2546	2363	2527
1335	1465	1433	1459
5630	5832	5928	8571
4298	4272	4455	8044
1228	1335	1136	1375
5543	5356	11078	11661
2106	1909	1813	1931
1843	1781	1643	1708
1437	1601	7981	9476
1649	1778	7958	7976
1425	1230	1385	1357
5692	5844	5945	8746
6464	6308	8042	8236
3226	9670	11829	12408
6696	6602	8250	9527
2002	2130	2022	1839
1097	1061	975	1069
1417	1234	1321	8806
1228	946	1136	1093
2113	1851	1883	2041
1972	8260	8373	9593
6633	6606	6721	8626
4751	4781	7727	9050
4998	5260	5130	10353
1926	2040	1921	8506
3154	2991	2999	9914
3031	3169	3094	8222
8513	2904	9059	9631
1296	1335	1433	1235
1479	1635	1708	1514
133	120	90	7919
4894	8224	8678	8919
3057	3108	3345	10177
8764	9396	10088	10327
3092	3207	3326	8951
2476	2265	2281	9486
1521	1557	9892	10200
7905	8628	9383	9514
594	472	586	10211
5815	5608	8691	9799
2373	2547	2615	2555
1608	1524	10311	12544
231	181	198	9210
5495	7760	9743	10008
7160	7274	7275	7974
1165	1269	1230	1385
35	36	22	8079
7633	7654	7851	9437
1388	1541	1447	1526
7096	7008	7199	9782
6045	6185	6165	10617
3685	3582	7950	8220
1815	1652	1733	1704
3621	9339	10348	11075
1204	1228	1136	1375
1269	1228	1204	1405
1167	1165	1195	990
9917	9434	10591	10968
1080	1033	986	1204
632	781	782	8426
9360	8226	9966	10516
8767	9386	9989	10692
7385	7497	7371	8647
4745	9377	9950	10242
5027	5153	4851	9170
5019	5266	5106	7926
8658	6452	11171	11787
5306	5264	8035	8137
7445	7434	10714	11355
5055	8262	10008	10796
939	1172	1122	7740
5841	5857	6030	11235
6647	6470	9358	11094
7708	4111	8062	8313
5932	8000	8249	9651
1301	1542	1424	1356
7065	8061	9532	10612
4204	4023	10072	10082
4543	4729	7943	10594
1019	955	944	784
5881	5996	6079	7784
676	764	608	546
3511	3289	3395	7982
3701	8245	10515	11030
2279	2102	2072	2277
1380	1409	1236	10275
595	680	683	737
1093	1296	1075	8831
8753	9019	10812	11126
1950	1781	1843	1708
1781	1463	1708	1514
7756	5308	8970	10274
1874	1815	1733	1704
1303	1292	1250	8832
6378	6282	8794	8802
8895	8247	10237	11141
6659	10354	10711	11581
8687	8177	8838	11666
7186	7123	7216	8710
1494	1560	9177	9396
7787	8926	11527	11569
7070	7128	7815	8159
5007	5050	7736	8092
5425	5246	9640	10895
1519	1696	1630	1625
8632	8054	9046	10146
2900	3034	3145	2927
3734	3897	3898	8245
1295	1082	1298	10293
2096	1905	1849	1876
8383	2740	9096	11794
2622	2704	2823	2637
5459	5240	5407	9668
1244	1326	1238	1422
911	1150	1157	1143
2923	3108	2856	11525
1264	1273	1302	1444
4564	4408	4250	7732
607	636	550	755
3037	3068	3229	10625
3971	8182	8248	9176
2719	2616	8294	8352
152	182	9244	10376
3454	3200	3410	3121
1064	1135	1238	1223
5675	5847	9925	12235
2020	2108	2211	2157
954	1064	916	992
3099	2915	8359	12542
1212	1396	1262	8416
1451	1600	9570	10312
6923	7052	6953	8119
6017	5984	8088	10506
9750	9722	10893	11384
1741	1625	1891	1819
2295	2258	2526	2331
6032	5918	8019	9325
4430	4539	4370	7742
3120	3156	2996	9680
4518	4343	8336	8859
6609	6418	7795	8848
5588	5841	5609	10007
2274	2033	2315	10230
7408	7436	7719	7801
2714	9265	9323	10343
3271	3101	3033	8565
7289	7188	7308	8851
2342	2270	2259	11081
1553	1554	1436	9020
2704	2622	2724	2541
2791	2900	9092	11017
5462	5225	9904	9912
6292	6111	7706	11721
8957	5459	10105	11091
5908	5692	5945	8853
3702	3885	8103	10606
6190	6206	6037	8129
7843	7859	10424	12291
1023	1151	1000	7713
2891	2938	8530	9457
5651	5593	7876	8857
6206	6318	8246	9549
3317	3118	7925	8858
3612	3794	3592	8182
4409	4343	4129	8859
4031	4129	4100	8859
8512	5241	9090	9202
7893	7973	10090	10972
6282	6403	6316	8750
2742	2900	2852	8923
2130	1895	2022	1839
1375	1569	1465	1459
9996	9439	10779	12441
6130	6289	11188	12141
8068	4209	8587	9340
3543	3719	8145	11368
1691	1900	1766	1839
8094	5329	10599	12312
692	8801	12200	12360
1569	1613	1459	1625
2010	1849	1876	2117
1887	1691	1796	2002
8814	8131	10895	11046
4860	4832	5047	8164
7576	7566	9753	10843
7675	7652	7661	8977
4215	4228	9025	10199
6357	6456	6392	9183
7326	7376	7703	9910
6988	7037	7859	8976
8188	8311	8950	10310
5071	4993	5370	9759
8820	8115	10770	11941
7965	3673	8341	10423
5223	5535	8901	10073
530	364	411	419
8498	3849	9711	10029
76	67	115	9411
7381	7411	7350	7863
2841	3007	2823	2834
2658	2546	2451	2527
680	715	764	676
2282	2277	1996	2041
6371	6508	9849	10881
1097	925	1068	1069
379	486	9239	11760
1908	1778	7958	8110
1022	987	852	9160
4268	4505	4103	8874
6366	6241	7822	8953
[truncated: 54,299 more rows]

## Sheet: LBBB_ActivationTimes
ActivationTime_ms
52
59
56.002
49.002
55
51
62.002
49
58
46.002
53
47
61
64
43.002
47
54.002
51
43
44.002
59.002
42.002
41
45
61.002
57.002
54.002
66
56.002
49
52
46.002
40
40
42
41
53
44
65.002
40
60
62
64.002
68
39
47
42.002
49.002
41.002
59.002
58
54.002
52.002
39
47
42.002
41
42.002
38.002
37.002
67.002
54
44
66.002
70
61
37.002
56.002
49.002
54
61
63.002
49
43.002
69.002
36.002
60
42
52
38
51
39
40
50.002
66.002
56.002
68.002
37
47
40.002
57.002
36
46.002
47
46
61
43
50
53.002
44.002
37
49
63
42.002
54.002
41.002
72
44
44
64
42
47.002
35
40.002
35.002
36
43
37.002
60
39
36.002
50
51
43.002
58.002
47.002
40
34.002
71.002
47.002
68
37.002
40.002
71
66
41
39.002
33.002
43
42.002
44.002
63.002
56
66
40.002
39.002
43
69.002
33
54.002
61.002
37
41.002
58
44
66
53.002
73.002
42.002
36
34
45
41.002
44.002
38
60.002
40
39.002
44.002
48
46
33.002
32.002
68
43.002
73.002
38.002
37.002
32.002
38
65
38.002
59
42.002
52
37
40
37
44.002
71.002
49.002
36.002
41
42
30.002
56
45
62.002
33
41
70.002
55.002
64.002
39.002
49
37.002
44.002
33.002
59.002
30
42
75
67.002
34
62
30
36
31.002
45.002
44.002
37
43
43
75
41.002
67
36.002
35
40.002
73
65
45.002
70
39
34.002
40
29
38.002
34
44.002
52.002
37
41.002
28.002
59.002
36.002
30
53
34.002
76.002
35.002
70
38.002
35
61
73.002
29.002
43
32
48.002
55.002
40.002
49.002
39.002
42.002
68
72
43.002
30
46
45.002
58
76.002
63.002
63
38.002
65.002
41.002
57
45
43.002
39
37.002
41.002
70.002
27.002
68
45.002
34
32.002
27.002
32
40
36.002
39.002
32.002
31.002
32.002
77.002
43
39.002
76
32
35
76
27.002
27
35
51.002
45.002
44
61
35.002
75
71.002
29
34
67
55.002
44.002
61.002
33.002
45.002
51.002
27
41
29.002
34.002
73.002
55
29.002
65.002
46.002
74
38
30.002
27.002
38.002
31.002
47
68.002
73.002
43
43
44
41.002
43.002
37
46
68
40
59.002
70
42
26
48
40.002
44.002
39.002
33
38.002
36.002
44.002
46.002
26
43.002
77
72
29
32.002
65.002
35
30
25.002
79
59.002
30
39
25
43
57.002
56
75
25.002
71.002
37.002
64
44.002
78
45.002
53
47.002
39
62.002
42
28.002
44.002
34.002
42.002
54
75
42
45
74
41.002
76.002
30.002
40
28.002
28.002
47
41.002
50.002
32.002
61.002
24.002
35.002
70
48
34
45.002
30
24.002
40
31.002
29
44
45
25
78
42
26
48.002
69
66.002
72
43.002
44
65
34.002
39
68
30.002
24
44
49.002
26
36.002
46.002
24.002
58.002
45
45
32
76.002
42
25
78
27.002
43
27
23
47
73.002
37.002
75.002
43
79.002
32.002
50.002
44
51
62
79.002
23
37.002
46
28
42
55
50.002
26.002
25
38
73.002
22.002
56.002
43.002
52.002
42.002
26
22.002
77
43
53
61.002
32.002
35.002
47
42.002
72
60
27
49
30.002
70
48.002
43
42.002
75.002
29
27.002
46
41
45
42
42
80.002
77.002
22
26
38.002
43
52.002
49
34.002
24
66
40
45.002
39.002
25.002
31.002
29.002
65
44
67.002
26
78
42
68
46
47
46
42.002
79.002
43.002
33
45
70
72.002
56
43
25.002
42.002
21
20.002
74
44
21.002
57
26
25.002
74.002
60.002
24.002
76.002
20
48
24
38.002
42
36.002
34
25
81.002
19.002
20
44
58.002
24
57.002
55
50
19
52
42.002
21
22
78.002
44.002
42
44
48.002
76.002
82
32
25
41.002
47.002
40.002
19
49.002
36
40
80
70
81
51
58.002
61
41
25.002
42
25.002
64.002
46.002
72.002
62
28
41.002
43
45
54
22.002
19.002
79
26.002
30
21.002
43.002
25.002
68
42
42.002
67
64.002
44
30
43.002
66.002
42
53
21
47
16.002
45
16
22.002
63
18
37.002
41.002
26
22
17.002
62
21
31.002
46.002
53.002
64.002
23
93
20.002
41.002
42
42
58.002
58.002
54.002
86.002
46
83
44
81
41.002
96
51.002
79
14
81.002
76
72
49
41.002
51
41.002
91.002
55.002
26.002
23
47
42
61
18
15.002
38.002
69.002
75
34.002
40.002
39
22
49.002
74
88
19
20
57
19
19
82.002
47
78
30
31
41.002
69.002
19.002
67
41
61.002
81
63.002
97
77.002
70
25
27
27.002
31
23
42
19.002
41
77.002
47.002
43.002
97
49.002
81.002
18
67.002
43
72
64.002
35
40.002
67.002
42.002
12.002
15
45
70
20
40.002
44
92
16
46.002
20
18.002
80
100
41
52
15.002
75.002
19
42
83.002
64.002
41.002
64
40.002
42.002
8
54.002
55
21.002
25
58
81.002
40.002
92
40.002
81.002
42
86
84
74
31.002
52.002
51
5.002
12.002
41
17
56
70
85.002
16.002
75.002
41
60
50
15.002
61
44
77.002
40.002
48.002
32.002
46
73
79.002
81
19
24.002
48.002
24
41
84.002
32.002
16.002
11.002
8.002
42.002
70
21.002
78
21
98
83
44.002
41
17
67.002
51.002
27
17.002
49
35.002
76
63.002
39.002
19
13.002
40.002
43
47
16.002
42.002
40.002
67.002
14
60.002
101
50.002
66
81.002
74
47
75.002
97
42
41
49.002
58.002
44
79
81.002
41
87.002
40.002
43.002
45
70.002
73
43
79
40
21
44.002
9.002
15.002
19
60.002
83
83.002
34.002
15
63.002
40
23
28
85.002
40.002
14.002
16.002
26.002
102
102.002
12
55
79.002
21
36
41.002
13
51.002
41
75.002
68.002
72
41.002
92
39.002
31
22
44.002
57
10
39
48.002
18
43
34.002
1.002
39
52
63.002
83
53.002
9
39
39
39.002
47
85
80
23.002
80.002
13
96.002
26.002
16
54.002
50.002
53
77
77.002
71
82
83.002
7
85.002
51.002
66
43.002
43
81
59
39.002
84
67.002
86
16
90
15.002
41.002
84
13
41
41
14.002
44.002
39.002
76
51.002
16
18
9.002
66.002
101.002
40.002
3
39.002
99
40
74
77
31
39.002
46.002
23
13
70.002
17
83
14
38.002
42.002
33
44.002
102.002
75
63.002
62
42
48
49.002
48.002
24.002
86.002
73.002
50
81.002
43.002
10.002
46.002
28.002
83.002
7
66
51
17.002
84.002
82
58
10
97.002
35.002
30
8.002
103.002
11
71
68
53.002
44.002
46
86
40.002
19.002
47.002
20.002
4.002
79.002
58
42
79.002
6
69
16.002
58.002
44
34
38.002
39.002
41.002
76
72.002
38.002
26
62
38
38.002
42.002
15.002
54
12.002
79
89
44
53.002
14.002
27.002
103.002
13.002
37.002
90.002
52.002
11.002
15.002
40
41
58
17
71.002
38.002
97.002
83
39.002
37.002
39.002
18
23
83
45.002
65.002
39.002
84
39
36
5.002
86
87.002
87
1.002
81.002
85
84.002
42.002
3.002
11
77.002
39.002
54
64
39
41
39.002
81
81
32.002
48.002
44
62
22
13.002
52.002
46
74.002
102.002
38.002
44.002
51
76.002
40.002
84
11.002
48
49.002
67
71
66
7
9
22.002
38
78.002
17
0
41
9.002
44
73
13
87.002
56.002
48
43
101
76
105
12
54
82.002
43.002
38
50.002
7
85.002
37.002
43
82
86
40.002
16
93.002
37
40
24
86.002
38
15.002
9.002
105
4.002
49
88
49.002
101.002
53.002
14
90.002
7
0
88
39
39
104.002
43.002
15
46
48
53.002
39
31
13
38
32
59
13
86.002
88
63.002
38
27.002
18
73
4
86.002
44
46
98.002
25
105
18
44
38
38
100
37.002
15
71
89
81.002
64
40.002
45
68.002
23.002
87.002
74.002
56.002
44.002
86.002
36
20
45
57
60
12
37.002
6
54
46
42.002
13
29
76
44
37
9
77.002
101.002
84
81
37
75.002
83.002
50.002
91.002
2.002
53.002
68
35.002
9.002
83
36
10.002
1
41.002
46
79.002
60
10
81.002
88.002
50.002
11
36.002
91
106
36.002
86.002
0.002002
36
73.002
86.002
67
95.002
89.002
49
90
11.002
5
15.002
61.002
53
75
47.002
85
62.002
14
82
39.002
38
79.002
46.002
50
14.002
71
68.002
87
86.002
89.002
27.002
0.002002
84
14
99
19
103
36.002
22
14
5
66
12
51.002
89.002
72.002
45
34
86
2
39
45.002
65
22
78.002
36.002
106.002
85
100
31
7
75
13
56.002
47
85
86.002
87.002
56
43
28.002
15
11
41
104.002
34
37.002
15.002
42.002
36
49.002
90.002
40.002
56
102.002
83
45
77
62.002
87
0
51.002
63
57
80
11.002
54.002
46.002
92
88.002
11
17
35.002
82.002
102
12.002
38.002
39
36.002
32.002
20
54.002
35.002
5.002
36
42.002
36.002
48
42.002
15
72.002
69
33.002
35
106.002
79.002
82.002
106.002
87.002
48
0
8.002
97.002
46.002
90
90.002
96.002
53
23
22.002
63
47
39.002
74.002
106
8.002
77.002
92
7.002
27.002
91.002
87.002
37
9
69
72
39
6.002
104.002
84.002
85
95
83.002
40.002
101
107.002
47
1.002
1.002
60.002
35.002
40.002
4
100
14.002
86
13
103
81.002
95
35.002
28.002
67.002
54.002
76.002
46
59.002
49.002
86
9.002
12
29.002
37
86
69.002
83.002
16
31.002
11
4
12
19.002
10
9
48.002
53.002
35.002
25.002
87
67
11
56.002
74.002
82
43
80.002
89
0.002002
103
43.002
37
80
60.002
36
84
78.002
48.002
19.002
87
64.002
10
75.002
47.002
36.002
46
103
107.002
49.002
13.002
87.002
76
35
12.002
89.002
2
15
1.002
8
46.002
94
55.002
50.002
91
92
16.002
64
41
0.002002
84
86.002
96.002
87
7
31.002
19.002
71
10.002
47
106.002
76
34.002
104.002
34
108
85.002
23.002
95
11
5
4
7.002
1.002
53
34.002
22
107
43.002
38.002
108
50
104
89
34
13
34.002
50.002
67.002
47.002
13.002
93.002
92.002
45.002
41
35
104
56
59.002
35
34
79
88
38.002
101
86.002
38.002
53
54.002
50.002
43.002
7.002
73
37
56
36
105.002
22
51
108
73
104
32.002
57.002
63
9
81
41
102.002
84.002
0.002002
16
7.002
86
84
90.002
5.002
97.002
49
101.002
26.002
39.002
82
85
8
81.002
10
66
48.002
80
86
3.002
35.002
78.002
86.002
0
35.002
18.002
52.002
13.002
24.002
74
33
62.002
34
88.002
48.002
57
55.002
69.002
11
35
30
86.002
9.002
93
68
95
47.002
39.002
75
87
101.002
10.002
34
104.002
8
100
42.002
69.002
14
36
31.002
73
0
84
78
10.002
98
83
33.002
56.002
45
109.002
5
9
83
66.002
33
105.002
108.002
19.002
1
28.002
84.002
6.002
47.002
46.002
109
3.002
19
80.002
35.002
34.002
85.002
91
8.002
4.002
39.002
45
77
96
108.002
35.002
14.002
43.002
2
53.002
104.002
43.002
43.002
59.002
86.002
49
33
34
25
13
63
22.002
90.002
12
62
72.002
30
104.002
92.002
102.002
96.002
6
33
47
94
86
98.002
41.002
11
10.002
52
22.002
33
36
83
82
26.002
1
34
86.002
68
2.002
49
9.002
71
50
44
53
71.002
105.002
9
5.002
68
93
76
85.002
84.002
39.002
86
14.002
10
74.002
9
41
89
38.002
107.002
105.002
85
34
35
39
105
79.002
19.002
105
79
81.002
49.002
15
37.002
34
103.002
49.002
81
74.002
7.002
33.002
46.002
78.002
74
11.002
106
4.002
58.002
109.002
84
50.002
96
97.002
52
3.002
106.002
0.002002
106
101.002
25
63.002
69
32
45.002
20.002
100
56.002
61
76.002
34.002
109.002
34.002
18
46
52.002
33
8
6.002
9.002
7
85.002
89
102
53
4.002
1.002
47
38
56.002
110
32.002
55
56.002
100
32
85.002
32.002
109
50
33.002
56.002
108
8
70
30
33
99.002
105.002
41
30.002
92.002
108
47.002
86.002
26.002
111
61
47.002
92.002
54
88.002
87.002
95
12.002
102
42.002
83.002
70
106.002
30
106
59.002
64
36.002
0
72
83.002
110
61.002
1
37.002
80
84.002
33.002
49
26
48
15.002
84
23
110.002
78
9.002
5.002
33
39
83
85.002
48.002
80.002
2
32
66
18
5
67
13
106
111
98
3.002
33
35
36.002
40
31.002
76.002
7
19.002
51
44
33
42
72
100.002
94
13.002
32.002
107
0.002002
43.002
96.002
73
107
39.002
78.002
37.002
85.002
91
2.002
107.002
66
106
108.002
10.002
105
[truncated: 10,858 more rows]

## Sheet: PVC_Vertices
X	Y	Z
224.978	-228.612	-130.264
225.281	-229.835	-129.194
225.376	-227.03	-128.818
225.416	-228.418	-128.659
225.486	-230.829	-130.751
225.497	-232.308	-131.71
225.52	-225.943	-128.311
225.602	-229.263	-127.939
225.63	-226.268	-129.957
225.694	-227.435	-127.098
225.707	-232.592	-130.04
225.729	-231.211	-128.474
225.77	-233.373	-132.974
225.828	-225.466	-126.834
225.916	-228.693	-126.222
226.004	-234.134	-131.193
226.008	-230.648	-132.513
226.029	-225.842	-125.569
226.057	-229.36	-131.705
226.086	-230.53	-126.697
226.12	-232.48	-128.471
226.125	-224.527	-127.961
226.16	-232.181	-133.429
226.189	-227.628	-125.083
226.207	-227.467	-130.803
226.222	-223.939	-126.098
226.294	-234.415	-134.212
226.302	-233.888	-129.469
226.31	-234.863	-132.41
226.323	-224.78	-124.631
226.409	-222.531	-127.354
226.417	-229.64	-125.041
226.421	-232.404	-126.931
226.456	-235.897	-133.363
226.522	-223.568	-124.716
226.558	-222.304	-125.894
226.574	-226.628	-124.047
226.577	-223.35	-128.349
226.634	-231.798	-125.569
226.721	-235.104	-130.156
226.738	-233.791	-127.454
226.792	-225.481	-123.321
226.808	-236.229	-135.048
226.812	-224.502	-129.81
226.84	-221.095	-125.212
226.844	-222.004	-124.041
226.877	-233.396	-134.735
226.957	-221.316	-126.802
226.958	-229.907	-132.476
226.978	-233.302	-125.398
227.004	-228.386	-123.546
227.061	-236.354	-131.379
227.135	-219.736	-126.586
227.142	-221.544	-128.139
227.144	-235.389	-128.626
227.144	-236.875	-133.274
227.146	-232.421	-124.571
227.205	-220.161	-123.735
227.215	-219.557	-125.136
227.23	-231.059	-123.847
227.232	-237.607	-134.863
227.254	-223.111	-129.542
227.258	-227.213	-122.611
227.268	-223.31	-122.815
227.293	-229.699	-123.374
227.366	-225.452	-130.646
227.378	-235.045	-126.634
227.391	-232.383	-134.647
227.447	-234.857	-135.748
227.469	-236.374	-129.345
227.557	-218.933	-127.581
227.564	-228.466	-132.09
227.619	-233.703	-124.271
227.679	-237.429	-135.982
227.68	-234.936	-125.214
227.686	-226.286	-122.029
227.687	-218.023	-125.95
227.708	-224.713	-122.017
227.754	-237.657	-131.545
227.764	-237.335	-130.336
227.787	-218.096	-124.441
227.79	-220.148	-128.427
227.8	-237.444	-137.315
227.842	-221.422	-129.151
227.903	-236.837	-127.425
227.905	-235.881	-137.004
227.906	-238.29	-133.337
227.907	-231.037	-133.686
227.911	-218.502	-122.868
227.918	-221.607	-122.267
227.935	-230.964	-122.555
227.941	-236.515	-126.207
227.977	-229.284	-122.185
228.026	-232.432	-122.985
228.05	-238.556	-136.754
228.054	-226.725	-131.726
228.055	-219.897	-122.139
228.073	-237.49	-129.03
228.221	-222.998	-121.568
228.224	-227.604	-121.383
228.255	-229.867	-132.785
228.268	-235.712	-124.653
228.279	-234.358	-123.517
228.281	-216.457	-125.343
228.29	-217.233	-123.328
228.351	-238.989	-135.006
228.378	-238.643	-138.155
228.381	-216.306	-126.543
228.388	-238.494	-130.274
228.402	-217.216	-127.998
228.418	-217.772	-122.007
228.422	-218.182	-129.115
228.452	-225.515	-131.414
228.514	-224.056	-130.859
228.52	-226.003	-120.88
228.532	-222.28	-130.209
228.535	-215.773	-124.424
228.536	-238.085	-127.943
228.628	-230.01	-121.422
228.629	-221.513	-121.303
228.642	-239.156	-132.775
228.664	-237.852	-126.304
228.687	-233.299	-135.681
228.692	-220.273	-129.765
228.701	-227.869	-131.184
228.74	-228.697	-120.971
228.761	-215.52	-123.012
228.809	-237.207	-124.892
228.813	-231.939	-134.504
228.832	-215.357	-127.469
228.832	-219.054	-121.284
228.837	-239.76	-136.497
228.903	-235.769	-123.294
228.921	-239.405	-131.609
228.935	-216.137	-122.043
228.956	-239.135	-128.778
228.992	-236.887	-138.165
229.001	-214.593	-123.922
229.006	-224.073	-120.465
229.022	-214.643	-125.624
229.055	-231.873	-121.266
229.094	-239.549	-130.142
229.115	-226.43	-130.928
229.151	-234.437	-136.406
229.244	-229.445	-132.08
229.256	-220.614	-120.504
229.263	-233.656	-121.623
229.301	-237.772	-139.201
229.303	-227.686	-120.151
229.329	-240.208	-134.714
229.381	-215.967	-128.565
229.388	-239.936	-138.2
229.389	-213.578	-124.498
229.417	-234.923	-122
229.426	-222.224	-120.174
229.469	-239.113	-139.592
229.481	-239.497	-126.75
229.504	-226.054	-119.705
229.513	-225.011	-131.089
229.535	-240.149	-129.343
229.542	-217.366	-120.855
229.607	-231.575	-133.631
229.609	-230.857	-120.292
229.627	-237.577	-123.49
229.637	-213.572	-127.395
229.679	-213.645	-122.548
229.707	-238.938	-125.182
229.727	-240.549	-132.514
229.751	-218.413	-130.172
229.808	-212.736	-125.861
229.819	-229.633	-119.828
229.821	-212.426	-123.783
229.826	-236.661	-122.421
229.89	-223.089	-130.106
229.9	-232.573	-120.339
229.911	-219.132	-120.046
229.929	-216.577	-129.659
229.931	-240.782	-135.763
229.932	-229.091	-131.12
229.969	-223.975	-119.38
229.979	-214.473	-121.342
230.044	-227.754	-130.156
230.065	-240.627	-127.706
230.083	-215.862	-120.726
230.105	-230.924	-132.109
230.116	-240.88	-137.395
230.119	-220.398	-119.691
230.122	-241.06	-130.863
230.124	-227.889	-119.209
230.128	-214.571	-128.706
230.208	-236.457	-139.091
230.234	-233.708	-120.229
230.251	-239.061	-124.017
230.29	-240.428	-126.174
230.295	-235.539	-120.997
230.3	-212.802	-128.351
230.301	-221.753	-129.855
230.309	-239.467	-140.386
230.323	-232.853	-132.324
230.344	-225.941	-130.47
230.351	-238.032	-122.55
230.364	-224.161	-130.179
230.387	-232.945	-135.307
230.392	-232.371	-130.725
230.416	-227.492	-128.989
230.437	-225.307	-118.76
230.438	-233.74	-133.746
230.449	-230.776	-130.517
230.461	-212.176	-122.576
230.471	-240.785	-138.638
230.478	-235.485	-137.838
230.489	-241.471	-129.502
230.5	-211.554	-126.998
230.507	-229.681	-129.398
230.519	-237.776	-140.174
230.539	-241.49	-133.205
230.597	-225.71	-129.247
230.597	-219.933	-129.467
230.603	-228.292	-127.945
230.625	-226.466	-118.613
230.626	-231.054	-119.075
230.638	-222.774	-118.899
230.691	-226.649	-127.689
230.723	-240.46	-124.944
230.728	-241.501	-136.141
230.748	-236.733	-120.949
230.772	-231.839	-128.984
230.775	-228.976	-118.585
230.783	-230.32	-127.841
230.79	-232.65	-119.116
230.824	-210.699	-125.088
230.84	-212.748	-121.256
230.84	-223.928	-118.534
230.842	-212.965	-129.423
230.85	-225.504	-127.552
230.856	-234.8	-132.634
230.871	-227.455	-126.441
230.871	-234.347	-135.228
230.872	-221.596	-118.842
230.872	-211.423	-128.793
230.887	-241.601	-127.413
230.888	-224.292	-128.424
230.923	-217.94	-119.263
230.925	-234.462	-130.997
230.932	-228.852	-126.174
230.944	-240.702	-140.651
230.959	-225.998	-126.171
230.969	-240.042	-123.388
231	-241.874	-134.438
231.012	-239.046	-122.323
231.023	-233.681	-129.576
231.024	-222.908	-128.942
231.047	-219.692	-118.92
231.056	-242.104	-131.607
231.068	-235.817	-134.033
231.072	-210.411	-123.718
231.106	-214.913	-129.492
231.113	-231.714	-127.231
231.114	-216.161	-119.692
231.131	-224.428	-126.407
231.144	-217.043	-130.194
231.173	-211.317	-121.987
231.175	-223.241	-127.47
231.204	-218.274	-130.593
231.233	-230.961	-126.014
231.239	-214.464	-120.004
231.245	-209.967	-126.473
231.258	-228.207	-124.943
231.265	-235.366	-119.5
231.287	-226.403	-124.736
231.296	-235.982	-132.198
231.301	-241.851	-126.208
231.308	-238.302	-121.021
231.316	-224.851	-124.946
231.321	-233.305	-127.75
231.321	-242.298	-128.591
231.362	-238.938	-141.702
231.448	-229.643	-124.689
231.453	-241.978	-137.589
231.458	-234.92	-136.484
231.461	-210.064	-127.955
231.477	-221.789	-127.638
231.479	-220.909	-128.761
231.48	-241.594	-139.373
231.49	-222.516	-126.39
231.501	-227.363	-117.722
231.506	-232.523	-126.265
231.528	-223.452	-124.926
231.543	-209.407	-124.433
231.545	-242.612	-129.866
231.56	-236.021	-135.466
231.603	-224.124	-123.73
231.609	-225.466	-123.515
231.609	-219.197	-129.295
231.625	-233.887	-118.39
231.625	-227.699	-123.585
231.653	-222.841	-117.897
231.679	-231.679	-124.878
231.689	-234.621	-127.7
231.692	-235.268	-128.938
231.716	-237.067	-134.065
231.722	-211.708	-129.836
231.723	-235.995	-130.241
231.759	-242.763	-133.025
231.761	-211.612	-121.014
231.783	-241.19	-123.236
231.789	-236.545	-139.547
231.798	-231.805	-117.737
231.799	-213.411	-130.228
231.821	-210.073	-129.442
231.836	-236.987	-119.45
231.842	-240.016	-121.601
231.863	-220.839	-118.039
231.865	-208.69	-125.715
231.869	-242.559	-135.405
231.907	-234.034	-126.247
231.92	-230.637	-117.361
231.923	-237.29	-141.087
231.952	-233.241	-125.13
231.954	-218.055	-129.473
231.956	-208.974	-127.417
231.968	-230.366	-123.871
231.983	-225.445	-117.266
231.999	-210.09	-121.711
232.012	-212.584	-120.032
232.026	-221.516	-124.413
232.05	-242.041	-124.198
232.051	-218.792	-118.177
232.054	-241.689	-141.301
232.067	-220.603	-125.955
232.08	-208.691	-123.134
232.095	-243.146	-131.33
232.104	-219.856	-127.539
232.104	-235.783	-137.269
232.118	-229.096	-117.156
232.122	-222.526	-123.178
232.124	-242.631	-136.548
232.124	-237.224	-131.747
232.128	-242.983	-127.372
232.153	-240.428	-142.415
232.16	-215.514	-118.998
232.162	-208.116	-124.582
232.197	-242.743	-125.859
232.231	-243.1	-134.084
232.231	-236.98	-135.717
232.235	-216.229	-128.94
232.248	-224.427	-117.124
232.262	-238.096	-134.605
232.282	-228.953	-122.786
232.285	-232.637	-124.171
232.298	-235.75	-138.598
232.324	-226.021	-122.482
232.332	-235.708	-127.076
232.374	-242.544	-138.319
232.425	-207.911	-127.063
232.431	-234.651	-125.239
232.432	-232.999	-117.183
232.443	-234.89	-117.775
232.479	-220.125	-124.06
232.488	-231.089	-123.054
232.497	-224.233	-122.383
232.515	-227.461	-122.111
232.518	-243.556	-128.774
232.519	-226.839	-116.676
232.525	-238.18	-133.322
232.526	-237.59	-130.482
232.548	-208.452	-128.836
232.566	-218.181	-127.788
232.567	-215.117	-129.878
232.569	-217.057	-118.25
232.572	-220.912	-122.89
232.575	-239.128	-119.758
232.578	-209.563	-130.277
232.583	-218.901	-126.302
232.584	-237.099	-128.633
232.593	-236.147	-118.08
232.628	-210.859	-130.46
232.66	-219.037	-124.469
232.663	-207.314	-123.588
232.677	-212.154	-130.643
232.68	-207.127	-125.922
232.686	-211.231	-120.05
232.773	-234.196	-124.04
232.793	-208.166	-121.835
232.805	-236.047	-125.756
232.814	-214.127	-118.891
232.817	-237.235	-136.991
232.854	-241.96	-122.013
232.876	-229.695	-121.933
232.882	-243.386	-135.836
232.887	-217.847	-124.086
232.893	-209.628	-120.82
232.914	-238.417	-136.006
232.921	-243.955	-130.821
232.941	-228.416	-121.502
232.951	-242.717	-139.825
232.989	-206.961	-127.639
232.991	-237.644	-141.957
233.003	-217.682	-125.821
233.004	-219.946	-117.219
233.023	-223.229	-116.644
233.028	-221.994	-116.799
233.036	-222.058	-121.817
233.046	-206.118	-125.164
233.047	-235.368	-124.422
233.1	-207.85	-130.31
233.104	-238.466	-142.93
233.129	-223.561	-121.509
233.134	-243.291	-137.587
233.165	-227.801	-116.076
233.176	-238.77	-118.792
233.182	-238.908	-134.459
233.185	-233.264	-122.766
233.195	-213.766	-130.621
233.208	-230.02	-116.134
233.223	-217.062	-127.685
233.225	-227.01	-121.238
233.271	-225.418	-121.319
233.282	-244.236	-132.753
233.288	-231.408	-116.048
233.298	-231.32	-121.69
233.299	-243.59	-124.518
233.305	-206.89	-129.291
233.309	-237.575	-127.112
233.312	-236.489	-140.022
233.337	-206.579	-122.645
233.337	-238.888	-131.371
233.337	-219.03	-122.398
233.342	-244.212	-127.935
233.347	-243.118	-122.776
233.364	-240.214	-143.671
233.399	-244.164	-126.13
233.42	-241.26	-120.341
233.436	-234.428	-116.616
233.444	-225.923	-115.97
233.455	-237.636	-117.843
233.463	-238.666	-129.44
233.491	-218.356	-117.247
233.515	-236.148	-117.121
233.548	-243.36	-138.805
233.574	-216.193	-126.392
233.577	-244.175	-134.743
233.59	-236.345	-124.088
233.595	-235.151	-122.95
233.595	-205.323	-126.295
233.61	-216.013	-124.891
233.623	-242.887	-141.501
233.627	-208.486	-120.796
233.63	-207.405	-121.412
233.634	-237.367	-138.763
233.637	-206.569	-130.405
233.656	-211.922	-119.004
233.664	-241.949	-142.835
233.682	-238.552	-128.232
233.695	-229.019	-120.634
233.695	-216.467	-123.705
233.723	-238.965	-137.561
233.743	-209.352	-131.081
233.765	-215.299	-117.838
233.781	-216.922	-122.521
233.788	-224.499	-115.853
233.797	-237.602	-125.447
233.812	-205.605	-127.953
233.813	-220.053	-121.436
233.824	-239.461	-133.12
233.827	-233.268	-115.893
233.839	-205.265	-123.712
233.851	-204.665	-124.743
233.871	-244.051	-136.685
233.872	-227.66	-120.425
233.905	-215.409	-128.121
233.922	-223.319	-120.608
233.949	-244.807	-131.636
233.949	-207.631	-131.131
233.962	-221.751	-120.838
233.966	-226.147	-120.426
233.969	-240.357	-118.555
233.984	-239.51	-136.119
233.995	-229.057	-115.457
234.002	-244.863	-129.58
234.003	-210.988	-130.854
234.025	-239.138	-144.237
234.053	-230.49	-120.442
234.057	-210.216	-119.404
234.096	-232.884	-121.065
234.1	-239.186	-117.809
234.116	-234.795	-121.863
234.137	-206.28	-121.526
234.148	-215.012	-123.051
234.165	-244.938	-127.804
234.167	-220.389	-116.288
234.179	-215.27	-130.337
234.222	-214.647	-126.424
234.231	-238.82	-126.722
234.247	-239.863	-134.711
234.251	-243.034	-120.989
234.276	-205.4	-129.75
234.296	-219.187	-116.477
234.311	-231.923	-120.484
234.347	-214.343	-124.206
234.372	-227.271	-115.253
234.381	-204.1	-126.382
234.383	-236.274	-122.313
234.386	-213.163	-118.012
234.44	-224.706	-120.041
234.44	-240.09	-130.301
234.444	-237.852	-142.64
234.453	-217.163	-116.841
234.463	-244.296	-137.728
234.474	-238.003	-123.945
234.477	-218.153	-121.139
234.479	-214.206	-128.255
234.489	-235.228	-115.956
234.49	-245.155	-126.281
234.499	-244.436	-122.904
234.499	-239.914	-128.831
234.502	-244.918	-124.572
234.511	-206.28	-131.253
234.521	-205.028	-122.266
234.522	-241.652	-144.107
234.527	-237.015	-116.407
234.53	-204.476	-127.97
234.532	-214.198	-130.003
234.555	-212.96	-130.621
234.605	-242.292	-119.882
234.611	-222.149	-120.015
234.618	-237.925	-141.022
234.649	-243.765	-140.533
234.681	-245.274	-133.727
234.681	-222.92	-115.494
234.693	-240.522	-145.274
234.7	-232.412	-115.082
234.718	-203.312	-125.53
234.723	-219.886	-120.325
234.735	-240.397	-131.859
234.741	-238.594	-116.831
234.743	-221.516	-115.659
234.749	-237.648	-122.822
234.75	-213.357	-125.841
234.76	-239.244	-125.243
234.76	-244.829	-136.297
234.787	-239.02	-139.348
234.798	-211.039	-118.449
234.798	-207.007	-120.452
234.832	-228.335	-119.409
234.867	-240.231	-117.537
234.891	-203.638	-123.485
234.913	-226.65	-119.346
234.922	-213.318	-129.06
234.935	-239.912	-137.839
234.938	-217.036	-121.02
234.945	-213.177	-127.395
234.95	-234.78	-120.451
234.951	-215.543	-121.568
234.959	-241.551	-118.775
234.963	-230.844	-114.831
234.966	-225.51	-114.894
234.978	-212.627	-124.897
234.986	-245.66	-131.023
235.021	-233.76	-115.133
235.092	-214.2	-122.217
235.098	-242.889	-143.262
235.113	-239.056	-145.741
235.128	-236.385	-121.095
235.144	-244.395	-121.504
235.152	-203.123	-127.019
235.177	-243.426	-120.271
235.179	-223.876	-115.02
235.216	-240.495	-127.698
235.22	-208.195	-119.409
235.237	-208.506	-132.489
235.266	-245.881	-126.861
235.267	-238.743	-144.308
235.272	-229.516	-118.932
235.275	-204.685	-130.731
235.294	-245.221	-122.945
235.319	-232.819	-119.269
235.323	-240.603	-135.996
235.342	-216.374	-116.423
235.346	-203.571	-128.957
235.354	-245.485	-135.388
235.357	-241.019	-129.127
235.361	-203.788	-122.244
235.378	-240.977	-133.986
235.388	-239.204	-123.339
235.389	-244.68	-139.126
235.401	-231.182	-118.888
235.408	-223.413	-119.122
235.413	-246.077	-128.3
235.439	-209.649	-131.667
235.446	-211.784	-126.427
235.446	-212.113	-129.346
235.457	-218.3	-120.099
235.458	-246.018	-132.565
235.475	-241.398	-145.5
235.491	-202.329	-125.161
235.494	-212.55	-123.51
235.51	-207.12	-132.495
235.517	-228.097	-114.5
235.539	-237.883	-115.694
235.545	-240.656	-126.43
235.569	-243.917	-142.015
235.585	-205.585	-120.383
235.603	-241.372	-130.512
235.605	-218.615	-115.649
235.617	-211.144	-125.178
235.637	-237.408	-120.995
235.647	-246.248	-129.701
235.654	-214.051	-116.841
235.686	-220.644	-119.23
235.712	-245.31	-137.479
235.715	-212.238	-117.388
235.716	-225.224	-118.676
235.731	-220.48	-115.228
235.778	-234.681	-114.778
235.797	-241.706	-118.044
235.798	-245.963	-124.529
235.806	-202.788	-122.994
235.816	-229.183	-114.282
235.826	-239.241	-140.881
235.833	-211.153	-130.652
235.841	-222.307	-114.903
235.841	-238.522	-121.583
235.851	-216.297	-120.236
235.854	-239.256	-116.123
235.885	-211.08	-128.101
235.89	-228.268	-118.389
235.904	-212.8	-122.177
235.916	-243.268	-119.099
235.919	-202.427	-127.955
235.931	-238.651	-142.395
235.947	-210.617	-126.434
235.964	-209.339	-118.329
235.965	-205.512	-132.434
235.976	-236.229	-119.749
235.982	-214.791	-120.802
235.984	-240.381	-138.803
236.026	-235.025	-119.247
236.048	-203.228	-130.211
236.063	-226.752	-114.182
236.075	-233.821	-118.745
236.082	-204.236	-120.882
236.083	-219.568	-119.153
236.126	-246.607	-131.275
236.136	-241.393	-135.513
236.139	-242.895	-144.614
236.145	-211.381	-123.168
236.153	-221.871	-118.653
236.179	-240.899	-124.503
236.181	-245.434	-121.55
236.193	-239.578	-146.85
236.202	-241.879	-132.371
236.209	-241.665	-127.575
236.222	-239.959	-140.144
236.241	-246.7	-126.675
236.288	-244.368	-120.009
236.298	-201.517	-126.765
236.301	-203.716	-131.521
236.307	-241.472	-146.919
236.321	-241.953	-129.38
236.322	-206.505	-119.35
236.335	-245.106	-140.197
236.336	-239.715	-121.896
236.358	-213.508	-120.788
236.369	-235.929	-114.719
236.377	-209.57	-125.628
236.407	-242.433	-145.922
236.411	-241.251	-137.271
236.412	-246.491	-134.261
236.419	-210.19	-123.957
236.42	-246.116	-122.814
236.425	-225.012	-114.214
236.431	-243.768	-143.656
236.434	-246.102	-136.204
236.437	-240.994	-116.895
236.438	-231.49	-114.021
236.453	-238.249	-143.801
236.476	-217.641	-119.304
236.494	-233.137	-114.159
236.509	-227.02	-117.847
236.521	-231.859	-117.766
236.533	-209.665	-127.731
236.557	-201.414	-124.137
236.57	-238.455	-144.957
236.574	-210.481	-117.404
236.593	-217.288	-115.307
236.601	-204.207	-132.928
236.614	-224.831	-117.977
236.62	-200.898	-125.762
236.624	-210.302	-129.433
236.635	-237.104	-119.389
236.641	-223.734	-114.269
236.665	-213.263	-116.357
236.672	-229.522	-117.702
236.686	-201.731	-128.89
236.703	-246.93	-132.286
236.706	-247.121	-130.118
236.716	-241.906	-125.894
236.721	-238.518	-120.251
236.723	-220.868	-114.577
236.726	-206.672	-133.217
236.735	-222.93	-118.003
236.749	-240.816	-122.79
236.761	-210.092	-131.131
236.763	-208.102	-118.253
236.768	-242.52	-131.037
236.787	-202.675	-121.387
236.807	-204.97	-119.722
236.823	-211.854	-121.297
236.831	-247.226	-128.905
236.834	-242.727	-117.732
236.846	-237.392	-114.787
236.857	-207.909	-133.452
236.884	-208.408	-124.793
236.889	-214.587	-119.977
236.907	-245.868	-138.668
236.928	-201.418	-122.94
236.956	-208.529	-126.193
236.961	-239.865	-141.646
236.963	-242.425	-127.705
236.976	-247.189	-125.389
236.999	-239.258	-115.478
236.999	-211.884	-116.581
237.002	-246.804	-123.606
237.008	-241.876	-148.092
237.01	-242.719	-146.786
237.026	-202.493	-131.176
237.044	-215.166	-115.601
237.046	-233.791	-117.808
237.047	-228.429	-113.598
237.049	-208.897	-132.221
237.062	-240.594	-147.752
237.097	-238.16	-146.373
237.121	-242.133	-135.867
237.132	-230.226	-113.619
237.141	-244.351	-118.793
237.15	-203.141	-132.566
237.156	-210.041	-122.187
237.165	-242.785	-129.368
237.173	-221.067	-117.89
237.176	-218.228	-118.562
237.19	-226.372	-113.663
237.193	-218.972	-114.596
237.214	-235.612	-118.144
237.252	-240.973	-140.01
237.27	-215.646	-119.267
237.272	-209.094	-129.515
237.277	-243.883	-145.087
237.32	-245.125	-141.793
237.327	-201.557	-130.309
237.333	-239.612	-120.404
237.35	-228.138	-117.106
237.362	-203.569	-120.274
237.363	-222.531	-114.034
237.364	-242.255	-124.276
237.376	-219.549	-118.096
237.387	-209.17	-117.39
237.39	-199.801	-125.54
237.397	-241.82	-138.106
237.404	-247.069	-134.786
237.419	-213.084	-120.158
237.43	-242.7	-134.002
237.436	-224.017	-117.308
237.436	-200.605	-128.561
237.466	-239.514	-147.997
237.482	-207.147	-124.378
237.483	-208.973	-122.927
237.493	-245.434	-119.769
237.505	-238.341	-119.136
237.514	-207.831	-127.775
237.559	-244.522	-143.975
237.56	-205.268	-133.776
237.584	-247.485	-132.683
237.597	-243.1	-132.362
237.606	-246.638	-137.349
237.607	-206.144	-118.606
237.617	-239.561	-142.737
237.623	-234.755	-113.771
237.623	-199.891	-127.45
237.626	-207.209	-126.2
237.638	-237.223	-118.376
237.642	-216.935	-114.756
237.643	-241.17	-121.473
237.662	-200.093	-123.9
237.668	-246.699	-121.773
237.672	-232.693	-117.124
237.692	-247.737	-126.114
237.709	-242.492	-116.745
237.73	-222.822	-117.133
237.733	-247.74	-131.149
237.739	-231.091	-116.95
237.758	-246.179	-120.64
237.758	-229.787	-116.845
237.798	-224.643	-113.524
237.8	-236.598	-114.049
237.824	-240.958	-115.803
237.842	-207.859	-129.279
237.849	-247.047	-136.255
237.875	-211.016	-120.826
237.882	-206.961	-134.161
237.885	-210.259	-116.603
237.89	-201.487	-121.382
237.901	-213.617	-115.522
237.904	-216.469	-118.515
237.914	-201.897	-132.608
237.921	-201.318	-131.593
237.922	-243.216	-126.96
237.939	-225.405	-116.902
237.944	-220.479	-113.858
237.956	-203.384	-134.112
237.965	-208.521	-130.55
237.982	-243.547	-130.476
238.016	-246.115	-140.393
238.017	-241.022	-148.734
238.017	-248.023	-127.574
238.063	-248.093	-129.525
238.069	-213.756	-119.388
238.07	-228.413	-113.114
238.077	-220.318	-117.493
238.09	-198.892	-126.004
238.094	-242.201	-122.703
238.102	-212.158	-115.822
238.145	-233.222	-113.338
238.15	-240.657	-120.297
238.152	-245.038	-118.599
238.158	-209.071	-131.797
238.178	-241.536	-140.794
238.182	-238.258	-114.32
238.194	-243.577	-146.932
238.197	-243.342	-125.881
238.204	-206.794	-128.591
238.214	-207.265	-117.671
238.226	-208.148	-122.535
238.254	-200.117	-129.817
238.264	-206.241	-127.56
238.273	-239.036	-144.591
238.313	-205.704	-125.47
238.331	-243.754	-128.374
238.362	-218.886	-117.622
238.373	-243.959	-117.291
238.385	-214.871	-118.681
238.387	-202.545	-120.138
238.392	-207.999	-133.271
238.397	-235.127	-117.251
238.415	-198.835	-124.413
238.419	-214.524	-114.954
238.423	-199.63	-122.741
238.429	-222.539	-113.498
238.44	-242.42	-138.681
238.448	-206.836	-129.966
238.456	-204.219	-119.003
238.479	-243.37	-135.065
238.523	-248.061	-124.259
238.564	-245.962	-141.88
238.565	-201.743	-133.749
238.578	-241.311	-142.11
238.597	-242.805	-148.377
238.602	-208.809	-116.721
238.615	-218.374	-113.87
238.626	-231.34	-112.973
238.627	-221.787	-116.843
238.646	-228.9	-116.296
238.649	-199.004	-128.486
238.66	-247.665	-122.625
238.662	-242.98	-116.241
238.664	-209.326	-120.936
238.669	-243.149	-136.948
238.671	-216.211	-114.367
238.675	-239.54	-118.938
238.678	-241.963	-121.108
238.697	-205.582	-123.691
238.713	-236.872	-117.485
238.732	-244.778	-145.016
238.732	-198.455	-127.063
238.747	-225.391	-113.023
238.756	-239.051	-148.989
238.762	-217.737	-117.588
238.778	-226.657	-116.283
238.779	-205.234	-134.351
238.783	-243.639	-124.42
238.793	-243.059	-123.181
238.8	-248.546	-126.105
238.809	-238.183	-147.526
238.812	-245.464	-143.434
238.813	-205.173	-127.413
238.814	-223.721	-116.435
238.816	-206.797	-122.766
238.83	-234.012	-116.688
238.846	-247.071	-138.781
238.866	-244.115	-132.092
238.868	-243.926	-133.629
238.881	-207.36	-131.587
238.886	-239.81	-114.579
238.889	-235.116	-113.134
238.896	-200.43	-132.919
238.906	-212.086	-119.56
238.911	-232.048	-116.295
238.917	-237.934	-146.239
238.957	-247.033	-120.588
238.967	-240.787	-143.689
238.984	-199.839	-131.481
239.017	-203.337	-135.486
239.04	-205.416	-129.385
239.053	-248.248	-133.772
239.054	-213.985	-118.558
239.057	-241.457	-115.111
239.058	-248.439	-132.203
239.061	-200.3	-121.192
239.068	-248.774	-128.793
239.085	-216.191	-117.785
239.101	-238.514	-117.983
239.108	-211.501	-115.46
239.113	-232.754	-112.814
239.124	-207.849	-121.522
239.135	-204.369	-126.39
239.155	-237.575	-113.509
239.157	-227.226	-112.691
239.162	-247.946	-135.7
239.174	-239.936	-149.664
239.188	-240.541	-119.216
239.196	-210.491	-119.915
239.206	-219.903	-113.391
239.217	-201.59	-134.89
239.226	-244.528	-130.31
239.228	-205.769	-117.703
239.244	-244.431	-126.977
239.264	-248.847	-127.619
239.268	-223.635	-112.93
239.273	-198.742	-129.701
239.28	-201.08	-120.249
239.286	-245.314	-117.796
239.296	-241.375	-119.9
239.298	-204.323	-124.74
239.304	-197.509	-126.229
239.335	-243.553	-147.872
239.342	-206.871	-134.282
239.347	-197.585	-125.021
239.352	-230.278	-115.89
239.378	-205.349	-130.769
239.379	-248.782	-130.481
239.39	-247.769	-137.1
239.409	-246.505	-119.298
239.419	-240.7	-144.9
239.424	-230.012	-112.556
239.426	-244.708	-128.891
239.466	-224.821	-115.939
239.477	-197.956	-123.161
239.489	-198.009	-128.376
239.508	-236.212	-113.049
239.524	-241.399	-149.549
239.547	-202.589	-119.177
239.557	-220.199	-116.643
239.56	-204.453	-134.693
239.561	-244.455	-146.666
239.58	-242.463	-141.052
239.581	-247.927	-121.931
239.59	-204.002	-127.797
239.65	-199.246	-132.352
239.658	-239.478	-145.784
239.663	-241.796	-142.714
239.665	-207.731	-132.854
239.666	-204.431	-123.505
239.684	-244.382	-134.378
239.695	-248.857	-124.801
239.697	-246.843	-141.461
239.698	-247.218	-140.116
239.715	-212.739	-114.828
239.721	-221.462	-112.994
239.724	-204.346	-129.643
239.731	-209.101	-119.957
239.738	-243.976	-136.605
239.742	-243.295	-121.714
239.749	-206.878	-116.816
239.755	-218.562	-113.411
239.792	-244.59	-125.461
239.804	-209.836	-115.665
239.805	-215.606	-114.045
239.814	-239.471	-113.79
239.82	-248.615	-123.235
239.829	-198.495	-121.952
239.832	-203.089	-136.648
239.86	-238.911	-147.762
239.862	-242.246	-120.328
239.863	-228.707	-115.649
239.872	-205.967	-132.27
239.899	-238.256	-146.666
239.903	-244.795	-132.575
239.904	-245.736	-144.348
239.942	-243.321	-139.309
239.979	-244.715	-116.752
239.981	-198.419	-131.139
239.982	-203.114	-125.905
240	-235.676	-116.375
240.004	-218.334	-116.745
240.005	-239.756	-118.066
240.013	-221.88	-116.114
240.014	-249.185	-126.287
240.016	-231.55	-115.623
240.017	-197.146	-127.658
240.018	-216.873	-117.027
240.027	-200.062	-135.201
240.046	-210.512	-119.113
240.054	-233.877	-112.413
240.056	-208.451	-116.001
240.063	-196.782	-124.043
240.064	-214.414	-114.251
240.071	-242.901	-115.241
240.075	-215.254	-117.494
240.104	-240.468	-150.722
240.12	-243.738	-138.263
240.156	-216.764	-113.614
240.16	-233.462	-115.721
240.172	-224.634	-112.464
240.176	-201.005	-136.271
240.198	-206.251	-121.61
240.2	-243.148	-149.299
240.205	-241.355	-114.267
240.206	-223.274	-115.758
240.209	-199.327	-134.155
240.216	-203.926	-118.008
240.23	-237.399	-116.754
240.239	-203.31	-129.209
240.244	-199.679	-120.388
240.248	-249.323	-129.94
240.255	-249.408	-128.127
240.263	-248.986	-133.074
240.269	-245.17	-131.214
240.28	-213.496	-117.989
240.286	-196.295	-125.996
240.287	-241.832	-143.617
240.292	-205.235	-122.107
240.321	-244.201	-122.982
240.33	-245.313	-127.114
240.338	-203.911	-122.795
240.361	-206.232	-134.08
240.372	-238.7	-149.558
240.373	-237.85	-112.911
240.38	-245.323	-130.023
240.383	-228.633	-112.129
240.391	-248.111	-138.221
240.401	-203.549	-131.005
240.404	-211.75	-118.526
240.456	-241.932	-150.604
240.479	-244.769	-124.22
240.479	-204.637	-135.6
240.49	-204.384	-132.374
240.501	-201.201	-119.231
240.504	-247.607	-120.068
240.511	-202.165	-137.668
240.518	-245.535	-145.468
240.537	-246.577	-143.141
240.541	-207.415	-120.47
240.544	-231.359	-112.108
240.545	-202.517	-127.573
240.554	-249.37	-131.673
240.558	-226.111	-112.17
240.565	-197.259	-129.827
240.58	-245.502	-128.604
240.583	-225.802	-115.376
240.586	-246.731	-118.563
240.587	-202.802	-124.204
240.589	-211.037	-114.893
240.612	-244.5	-147.522
240.629	-248.952	-134.731
240.668	-204.942	-117.184
240.689	-219.782	-112.856
240.7	-248.586	-121.919
240.709	-197.292	-122.131
240.72	-227.342	-112.017
240.732	-204.721	-133.825
240.746	-198.126	-132.662
240.761	-248.644	-136.639
240.779	-249.314	-123.906
240.795	-247.444	-141.451
240.797	-224.189	-115.423
240.829	-219.37	-116.163
240.829	-240.895	-145.597
240.84	-241.506	-118.668
240.916	-222.656	-112.383
240.924	-195.871	-126.978
240.927	-206.727	-116.234
240.928	-245.547	-132.214
240.931	-202.049	-118.477
240.941	-242.88	-142.229
240.95	-238.979	-146.903
240.956	-244.963	-135.445
240.964	-198.104	-120.882
240.983	-202.309	-130.218
240.986	-243.491	-140.709
240.987	-239.424	-112.943
240.988	-238.692	-116.927
240.991	-243.921	-121.31
240.992	-201.909	-125.558
241	-240.129	-117.679
241.003	-235.694	-112.22
241.008	-230.127	-115.119
241.017	-245.367	-133.652
241.022	-196.284	-122.846
241.064	-204.132	-121.995
241.069	-230.328	-111.855
241.084	-247.931	-140.326
241.089	-198.796	-135.038
241.101	-203.886	-137.103
241.115	-235.325	-115.643
241.12	-242.855	-114.341
241.129	-217.902	-113.01
241.14	-243.076	-120.119
241.147	-246.338	-117.433
241.174	-249.896	-128.72
241.194	-220.818	-115.783
241.196	-240.6	-151.658
241.222	-203.465	-117.552
241.223	-238.249	-148.19
241.229	-203.415	-133.489
241.248	-232.344	-111.839
241.249	-197.11	-131.28
241.254	-246.251	-144.888
241.26	-242.931	-150.444
241.261	-244.64	-137.603
241.261	-213.697	-113.887
241.265	-195.139	-125.934
241.267	-239.26	-150.626
241.272	-198.062	-133.993
241.285	-209.043	-119.152
241.285	-199.241	-136.122
241.299	-232.074	-115.084
241.302	-212.089	-114.31
241.314	-201.516	-129.184
241.326	-227.884	-114.917
241.369	-195.279	-124.484
241.383	-195.819	-128.49
241.411	-249.822	-125.657
241.425	-245.737	-125.441
241.437	-237.948	-149.766
241.447	-210.719	-118.371
241.456	-244.265	-139.306
241.47	-249.628	-133.16
241.48	-215.419	-116.724
241.485	-245.157	-123.477
241.491	-214.129	-117.126
241.498	-244.648	-115.561
241.499	-250.029	-127.023
241.513	-201.897	-131.756
241.518	-203.185	-138.465
241.518	-250.075	-130.374
241.527	-237.474	-112.253
241.533	-221.201	-112.335
241.539	-222.54	-115.352
241.555	-202.414	-122.646
241.566	-223.598	-112.019
241.569	-224.887	-111.868
241.579	-240.865	-113.152
241.58	-200.581	-138.071
241.605	-247.386	-118.64
241.605	-215.436	-113.349
241.608	-201.658	-124.048
241.61	-240.026	-146.772
241.637	-236.968	-115.874
241.639	-246.136	-130.29
241.651	-201.678	-139.019
241.666	-209.068	-115.037
241.672	-200.927	-127.134
241.679	-249.211	-136.17
241.686	-234.467	-111.73
241.692	-203.535	-135.136
241.695	-216.96	-116.265
241.72	-233.683	-115.014
241.721	-199.541	-119.271
241.725	-212.407	-117.646
241.733	-247.596	-142.303
241.753	-207.43	-115.571
241.758	-245.598	-116.309
241.768	-216.835	-112.994
241.779	-239.24	-147.736
241.797	-196.185	-130.495
241.806	-205.069	-120.81
241.817	-248.944	-121.237
241.824	-249.589	-134.612
241.826	-248.47	-139.588
241.844	-206.578	-120.02
241.847	-245.667	-146.687
241.847	-200.915	-130.267
241.906	-218.317	-115.849
241.908	-242.173	-144.694
241.913	-224.779	-114.917
241.915	-226.153	-114.784
241.956	-195.37	-122.665
241.964	-210.49	-114.493
241.974	-196.982	-133.123
241.999	-249.592	-122.704
242.01	-244.5	-148.875
242.02	-246.273	-127.057
242.024	-200.463	-125.191
242.032	-204.827	-138.03
242.033	-229.681	-114.657
242.085	-196.307	-121.247
242.087	-201.932	-117.76
242.087	-242.833	-143.767
242.101	-249.018	-137.853
242.121	-239.912	-116.813
242.129	-199.546	-137.996
242.132	-204.718	-116.479
242.139	-241.118	-117.478
242.139	-245.48	-136.09
242.15	-200.393	-118.53
242.155	-231.282	-111.426
242.158	-238.195	-150.935
242.164	-203.231	-139.832
242.168	-247.181	-143.866
242.17	-194.371	-126.973
242.178	-201.362	-122.792
242.179	-242.983	-119.118
242.18	-248.286	-119.534
242.186	-200.348	-129.008
242.195	-203.664	-136.936
242.197	-203.377	-121.427
242.202	-197.44	-134.807
242.214	-227.838	-111.377
242.216	-242.174	-151.769
242.22	-246.235	-132.47
242.221	-244.875	-138.677
242.23	-243.961	-141.746
242.241	-245.879	-134.656
242.245	-200.855	-131.958
242.26	-245.194	-147.918
242.268	-244.986	-121.945
242.268	-240.787	-152.443
242.306	-229.783	-111.308
242.328	-242.254	-118.183
242.339	-236.151	-111.598
242.341	-238.489	-116.099
242.343	-239.127	-112.146
242.353	-243.465	-150.87
242.354	-239.174	-152.009
242.357	-202.5	-135.841
242.393	-246.56	-128.279
242.401	-243.902	-119.993
242.401	-248.303	-141.262
242.401	-250.479	-129.553
242.407	-196.076	-131.825
242.411	-200.448	-123.859
242.418	-241.43	-146.227
242.421	-201.437	-133.878
242.425	-194.872	-128.942
242.432	-243.61	-114.021
242.433	-193.851	-125.277
242.446	-197.545	-120.011
242.446	-219.699	-115.447
242.452	-226.219	-111.384
242.466	-242.104	-113.145
242.467	-246.402	-125.639
242.513	-197.879	-136.17
242.518	-244.548	-140.495
242.523	-243.598	-142.923
242.53	-219.382	-112.251
242.538	-250.155	-124.253
242.551	-250.406	-126.043
242.594	-250.346	-131.818
242.604	-246.766	-145.428
242.611	-203.144	-116.929
242.614	-217.825	-112.486
242.621	-205.51	-115.892
242.63	-245.103	-115.161
242.651	-238.445	-149.024
242.654	-201.109	-140.698
242.66	-193.899	-123.603
242.668	-210.308	-117.923
242.68	-245.54	-137.13
242.694	-246.152	-123.865
242.716	-208.163	-118.772
242.722	-199.925	-139.877
242.722	-198.266	-137.145
242.727	-214.69	-116.408
242.758	-199.735	-130.402
242.77	-212.587	-113.568
242.775	-232.702	-111.2
242.776	-227.128	-114.37
242.781	-249.992	-135.13
242.784	-214.379	-113.123
242.791	-199.48	-128.291
242.795	-202.809	-141.196
242.811	-199.456	-124.737
242.813	-221.183	-115.04
242.817	-231.294	-114.357
242.818	-222.881	-114.791
242.824	-196.218	-133.377
242.824	-249.681	-136.485
242.83	-204.363	-140.869
242.831	-199.354	-126.584
242.859	-247.574	-117.789
242.861	-224.192	-111.445
242.885	-211.953	-117.241
242.89	-246.756	-116.683
242.907	-204.311	-120.323
242.928	-250.715	-127.774
242.93	-202.712	-137.238
242.93	-228.503	-114.236
242.95	-250.299	-133.249
242.953	-235.701	-114.763
242.96	-234.715	-111.192
242.964	-233.492	-114.43
242.975	-237.787	-111.558
242.985	-195.23	-131.1
242.996	-217.71	-115.58
243.002	-195.335	-121.103
243.012	-222.496	-111.604
243.025	-246.76	-131.662
243.037	-249.009	-139.641
243.041	-240.752	-112.261
243.042	-209.497	-114.351
243.05	-205.392	-119.748
243.083	-203.864	-138.67
243.135	-200.015	-132.975
243.146	-249.796	-121.632
243.156	-213.329	-116.65
243.168	-215.793	-115.978
243.172	-246.11	-147.235
243.184	-229.968	-114.155
243.185	-242.715	-145.14
243.189	-246.967	-130.117
243.208	-216.099	-112.608
243.223	-201.913	-121.531
243.225	-220.687	-111.796
243.231	-208.145	-114.698
243.234	-201.44	-136.196
243.236	-194.108	-122.002
243.247	-196.591	-135.311
243.252	-249.052	-120.011
243.255	-244.284	-150.343
243.261	-244.673	-120.236
243.261	-193.52	-128.23
243.264	-196.355	-120.292
243.281	-237.286	-115.115
243.288	-250.749	-130.83
243.295	-192.962	-124.187
243.296	-201.674	-142.279
243.298	-200.302	-117.905
243.306	-199.927	-141.281
243.326	-239.363	-152.772
243.347	-206.515	-115.196
243.348	-198.506	-118.855
243.367	-198.296	-138.91
243.368	-248.314	-142.475
243.37	-192.963	-126.153
243.371	-247.498	-144.537
243.393	-230.508	-110.889
243.412	-247.078	-126.398
243.412	-240.783	-147.975
243.445	-242.652	-112.903
243.449	-246.729	-133.73
243.482	-225.924	-114.177
243.483	-223.822	-114.404
243.499	-249.632	-137.903
243.502	-198.679	-130.14
243.516	-245.545	-138.952
243.542	-239.598	-149.07
243.551	-199.034	-131.525
243.56	-250.64	-124.558
243.562	-195.359	-132.815
243.572	-200.195	-134.889
243.578	-206.855	-118.813
243.584	-202.343	-138.088
243.633	-243.62	-118.658
243.634	-210.388	-113.835
243.644	-245.187	-140.47
243.663	-198.36	-125.56
243.668	-240.641	-116.149
243.679	-200.674	-122.01
243.679	-245.764	-121.506
243.69	-195.68	-134.12
243.695	-245.012	-114.331
243.699	-238.83	-111.35
243.702	-202.703	-120.622
243.715	-227.434	-110.785
243.727	-241.817	-153.191
243.731	-246.3	-122.737
243.736	-248.401	-118.394
243.74	-247.276	-128.775
243.75	-246.414	-135.888
243.753	-239.303	-115.603
243.759	-201.574	-117.082
243.765	-198.149	-127.407
243.783	-203.837	-116.016
243.788	-240.701	-153.297
243.788	-250.521	-123.173
243.793	-237.885	-151.647
243.801	-198.195	-128.899
243.814	-244.905	-141.953
243.831	-246.104	-115.191
243.834	-203.286	-142.729
243.845	-244.319	-143.258
243.858	-193.117	-122.571
243.869	-232.77	-113.988
243.873	-193.706	-129.854
243.882	-232.253	-110.699
243.883	-251.092	-127.139
243.889	-208.691	-117.945
243.89	-198.445	-124.026
243.894	-192.055	-126.984
243.911	-246.977	-146.457
243.914	-200.696	-143.34
243.918	-212.912	-113.073
243.927	-191.796	-125.065
243.934	-247.356	-127.582
243.935	-201.034	-137.062
243.941	-235.912	-110.823
243.943	-243.583	-144.556
243.95	-224.609	-110.969
243.953	-242.176	-116.942
243.978	-229.102	-110.657
243.98	-196.837	-136.738
243.987	-196.89	-119.411
243.997	-199.399	-122.951
243.998	-218.204	-111.925
244.009	-248.812	-141.749
244.027	-243.406	-152.136
244.044	-211.499	-116.837
244.045	-233.472	-110.66
244.055	-216.908	-115.369
244.056	-199.771	-142.371
244.075	-197.335	-137.934
244.084	-220.147	-114.744
244.086	-245.435	-149.209
244.11	-200.295	-136.117
244.118	-250.695	-134.065
244.124	-250.348	-136.078
244.132	-211.591	-113.334
244.14	-193.947	-121.036
244.146	-238.313	-149.997
244.149	-218.708	-114.964
244.155	-204.138	-119.65
244.168	-249.252	-140.521
244.171	-202.664	-116.364
244.177	-247.069	-124.689
244.181	-247.556	-116.678
244.187	-194.477	-132.131
244.196	-246.305	-137.297
244.204	-222.4	-114.309
244.212	-249.746	-138.739
244.214	-251.085	-125.629
244.241	-230.488	-113.706
244.256	-242.296	-146.94
244.26	-193.897	-131.019
244.27	-244.269	-113.352
244.272	-249.908	-120.753
244.285	-237.544	-110.888
244.31	-251.33	-129.125
244.311	-199.148	-133.989
244.315	-205.274	-115.277
244.333	-240.214	-111.473
244.343	-226.203	-110.641
244.346	-214.59	-112.535
244.35	-199.068	-117.936
244.351	-197.83	-129.843
244.355	-247.327	-132.645
244.386	-239.808	-154.019
244.399	-234.156	-113.856
244.399	-192.465	-128.791
244.405	-191.911	-123.085
244.415	-198.04	-131.326
244.417	-201.411	-138.298
244.437	-190.801	-125.744
244.452	-208.945	-113.971
244.456	-244.646	-150.756
244.464	-247.566	-129.658
244.465	-198.396	-132.71
244.49	-202.618	-139.221
244.502	-214.256	-115.839
244.502	-195.289	-120.007
244.505	-249.327	-119.428
244.523	-204.669	-141.686
244.526	-222.964	-110.955
244.531	-239.901	-150.235
244.537	-250.48	-121.979
244.537	-197.604	-124.513
244.546	-225.27	-113.835
244.548	-235.925	-114.142
244.554	-202.037	-143.909
244.558	-198.399	-140.778
244.582	-219.318	-111.505
244.599	-221.484	-111.149
244.633	-205.658	-118.687
244.661	-216.347	-112.032
244.662	-251.23	-131.877
244.668	-200.352	-117.191
244.668	-244.365	-118.645
244.671	-228.824	-113.499
244.674	-203.945	-139.936
244.675	-237.986	-152.838
244.715	-245.054	-142.938
244.717	-210.045	-117.056
244.721	-246.86	-115.309
244.724	-191.088	-127.686
244.731	-240.352	-115.468
244.731	-190.902	-124.097
244.731	-197.135	-125.928
244.737	-207.046	-114.47
244.743	-215.613	-115.422
244.746	-242.176	-111.95
244.76	-245.378	-119.928
244.761	-234.466	-110.37
244.775	-227.196	-113.558
244.778	-195.783	-135.98
244.788	-246.448	-121.864
244.816	-245.69	-141.041
244.822	-246.149	-139.215
244.83	-243.226	-146.058
244.862	-246.643	-147.856
244.87	-221.091	-114.283
244.884	-247.241	-134.885
244.885	-248.65	-143.477
244.89	-212.659	-116.188
244.893	-238.71	-114.712
244.916	-240.968	-154.576
244.916	-200.077	-137.578
244.94	-241.566	-115.954
244.951	-243.105	-153.098
244.951	-251.166	-124.096
244.965	-247.738	-131.018
244.997	-230.788	-110.172
245.005	-236.546	-110.425
245.014	-241.051	-149.369
245.016	-202.881	-119.776
245.04	-198.668	-142.385
245.053	-232.691	-110.178
245.073	-247.743	-126.148
245.076	-200.736	-144.459
245.078	-196.945	-128.689
245.08	-250.473	-137.302
245.083	-242.048	-148.237
245.105	-193.697	-132.235
245.107	-196.69	-127.445
245.133	-199.081	-135.657
245.141	-191.709	-129.095
245.152	-201.314	-120.513
245.166	-192.729	-130.715
245.169	-199.385	-143.435
245.169	-243.104	-117
245.173	-212.576	-112.708
245.177	-251.199	-133.746
245.183	-223.761	-113.751
245.183	-243.51	-112.408
245.194	-247.936	-128.537
245.199	-244.648	-144.159
245.2	-247.614	-133.536
245.201	-197.682	-118.2
245.202	-194.434	-134.071
245.211	-251.597	-130.516
245.213	-192.046	-121.77
245.216	-197.184	-139.113
245.22	-197.23	-131.047
245.23	-206.863	-118.032
245.268	-248.223	-144.965
245.272	-203.586	-144.523
245.274	-245.853	-149.573
245.288	-194.186	-119.997
245.297	-189.933	-127.445
245.302	-204.524	-143.065
245.308	-196.365	-137.71
245.312	-200.979	-139.097
245.315	-231.842	-113.311
245.32	-189.8	-124.683
245.329	-197.401	-132.512
245.34	-205.565	-114.762
245.356	-245.456	-113.653
245.367	-238.698	-110.626
245.372	-227.847	-110.134
245.382	-248.031	-127.398
245.384	-246.81	-137.589
245.385	-202.422	-140.301
245.403	-196.157	-118.899
245.407	-192.794	-120.831
245.409	-246.04	-120.363
245.413	-225.779	-110.256
245.426	-248.874	-117.642
245.428	-249.942	-139.958
245.445	-199.693	-121.449
245.471	-219.372	-114.379
245.478	-202.368	-144.899
245.478	-249.368	-141.973
245.486	-237.148	-113.945
245.503	-214.667	-112.092
245.51	-247.879	-132.275
245.51	-197.999	-133.916
245.515	-249.927	-119.654
245.526	-220.16	-111.001
245.526	-210.612	-113.087
245.561	-251.839	-128.453
245.567	-229.776	-109.929
245.568	-248.001	-116.219
245.578	-235.493	-113.533
245.601	-250.704	-121.393
245.611	-247.402	-147.098
245.612	-247.41	-123.512
245.616	-199.443	-117.158
245.619	-189.16	-126.211
245.635	-190.689	-122.334
245.642	-198.124	-122.521
245.645	-222.537	-110.59
245.651	-251.655	-125.997
245.654	-244.643	-151.678
245.656	-203.566	-115.351
245.66	-218.133	-114.546
245.663	-251.109	-135.549
245.676	-217.519	-111.437
245.678	-209.001	-117.073
245.692	-190.572	-129.127
245.703	-205.099	-118.46
245.709	-251.131	-122.942
245.71	-224.117	-110.324
245.727	-247.825	-125.188
245.766	-242.932	-147.542
245.769	-196.524	-129.761
245.791	-195.834	-124.81
245.791	-201.409	-116.199
245.793	-248.157	-129.759
245.796	-244.361	-145.258
245.798	-239.657	-154.702
245.818	-196.462	-123.756
245.824	-191.65	-130.321
245.826	-241.48	-111.186
245.837	-245.946	-141.891
245.843	-234.046	-109.895
245.856	-230.376	-113.021
245.864	-195.773	-126.209
245.865	-204.903	-144.908
245.872	-246.865	-121.607
245.872	-198.066	-141.801
245.873	-238.35	-154.378
245.877	-228.822	-113.005
245.879	-204.119	-140.794
245.885	-218.894	-111.106
245.918	-197.278	-140.159
245.929	-238.7	-151.449
245.934	-240.872	-115.111
245.935	-208.698	-113.505
245.939	-195.258	-119.007
245.946	-250.474	-138.681
245.969	-193.433	-133.327
245.971	-235.398	-109.964
245.984	-206.871	-114.051
246.003	-237.619	-110.211
246.007	-189.624	-123.295
246.013	-210.801	-116.336
246.014	-247.527	-135.72
246.015	-214.076	-115.37
246.022	-246.471	-140.438
246.033	-225.407	-113.218
246.048	-233.353	-113.075
246.065	-227.209	-113.034
246.071	-220.6	-113.936
246.077	-201.801	-119.727
246.079	-238.516	-114.06
246.088	-245.496	-118.906
246.102	-212.394	-115.841
246.104	-215.985	-114.88
246.131	-195.218	-136.665
246.133	-245.719	-150.473
246.149	-239.617	-114.401
246.165	-199.026	-136.922
246.166	-188.866	-124.383
246.167	-222.399	-113.586
246.17	-242.493	-154.526
246.185	-251.952	-127.192
246.185	-188.983	-128.109
246.201	-193.723	-119.522
246.225	-247.962	-134.271
246.228	-205.616	-142.061
246.243	-248.286	-131.46
246.246	-250.923	-137.425
246.272	-242.071	-149.489
246.272	-244.381	-117.463
246.277	-195.678	-127.897
246.284	-200.104	-138.399
246.306	-243.675	-153.361
246.311	-203.067	-119.054
246.315	-203.517	-145.957
246.317	-201.484	-145.859
246.322	-194.504	-135.642
246.332	-247.787	-115.279
246.336	-199.981	-144.621
246.359	-242.952	-116.155
246.374	-244.712	-112.416
246.394	-231.818	-109.585
246.402	-243.928	-146.722
246.416	-191.804	-131.88
246.419	-201.214	-139.773
246.428	-188.085	-125.642
246.434	-251.867	-133.019
246.434	-212.006	-112.402
246.44	-198.672	-143.106
246.466	-240.014	-110.459
246.492	-215.717	-111.489
246.501	-243.225	-111.579
246.503	-246.99	-114.248
246.505	-190.489	-130.626
246.518	-249.093	-143.987
246.526	-247.023	-139.048
246.53	-245.738	-143.298
246.533	-240.96	-155.472
246.533	-250.096	-140.91
246.54	-242.83	-148.655
246.555	-250.458	-139.652
246.555	-237.387	-152.666
246.558	-198.573	-121.47
246.569	-252.079	-131.388
246.572	-224.671	-109.897
246.579	-205.921	-143.584
246.583	-240.589	-151.003
246.589	-245.191	-144.399
246.594	-221.273	-110.397
246.608	-205.105	-146.005
246.61	-198.253	-135.82
246.615	-187.696	-127.328
246.637	-196.325	-131.577
246.639	-236.54	-109.796
246.648	-248.596	-128.3
246.656	-196.821	-133.199
246.698	-252.228	-129.923
246.706	-232.991	-109.456
246.721	-235.141	-112.994
246.744	-204.842	-114.444
246.748	-248.302	-146.213
246.751	-198.343	-117.093
246.759	-188.892	-123.238
246.767	-200.19	-120.198
246.772	-195.003	-126.765
246.78	-194.556	-125.278
246.786	-220.046	-110.534
246.792	-246.855	-149.007
246.8	-192.512	-119.946
246.863	-195.677	-130.005
246.872	-246.447	-119.934
246.88	-196.805	-122.537
246.882	-197.271	-134.451
246.883	-196.224	-139.043
246.891	-188.892	-130.17
246.897	-248.914	-116.254
246.907	-196.332	-117.936
246.912	-250.188	-118.846
246.913	-249.622	-142.925
246.916	-248.51	-126.689
246.927	-245.686	-112.854
246.936	-231.223	-112.606
246.938	-203.009	-115.067
246.943	-218.454	-110.774
246.957	-206.215	-117.557
246.962	-190.063	-121.445
246.966	-195.422	-137.971
246.985	-187.914	-124.373
246.986	-223.969	-113.022
246.989	-207.952	-116.944
246.997	-251.783	-124.114
247.009	-251.376	-122.155
247.03	-236.431	-113.041
247.03	-248.489	-132.886
247.034	-201.991	-140.211
247.035	-187.317	-128.99
247.059	-247.643	-137.473
247.06	-248.677	-130.54
247.062	-203.381	-140.868
247.064	-191.32	-120.49
247.066	-242.449	-115.342
247.066	-239.512	-155.789
247.069	-245.458	-151.592
247.07	-240.634	-114.3
247.071	-193.53	-135.013
247.084	-190.117	-131.478
247.113	-244.825	-152.577
247.114	-200.126	-116.133
247.115	-223.211	-109.879
247.116	-251.581	-135.859
247.12	-192.302	-133.507
247.125	-209.592	-116.338
247.126	-206.109	-145.232
247.129	-204.425	-118.178
247.133	-226.013	-109.544
247.139	-252.356	-128.357
247.149	-248.403	-124.946
247.152	-238.598	-152.442
247.16	-217.55	-114.164
247.161	-247.935	-123.123
247.167	-195.193	-123.743
247.168	-230.5	-109.258
247.18	-229.005	-112.471
247.208	-194.765	-118.474
247.219	-213.652	-111.691
247.221	-244.876	-145.65
247.225	-243.554	-154.018
247.234	-246.561	-141.813
247.267	-219.281	-113.747
247.267	-238.182	-109.798
247.289	-251.857	-134.688
247.295	-237.495	-154.182
247.295	-252.195	-126.077
247.304	-207.938	-113.233
247.308	-212.823	-115.288
247.312	-245.133	-117.506
247.319	-210.233	-112.562
247.322	-211.434	-115.698
247.334	-234.095	-112.655
247.335	-228.745	-109.225
247.343	-186.908	-125.877
247.345	-250.986	-120.108
247.349	-247.086	-140.264
247.35	-205.308	-147.101
247.354	-202.167	-162.189
247.355	-227.222	-112.511
247.362	-234.895	-109.348
247.373	-237.531	-113.164
247.374	-186.183	-127.889
247.383	-197.627	-141.652
247.393	-249.918	-117.812
247.397	-188.016	-131.036
247.423	-199.341	-138.016
247.434	-206.274	-113.682
247.436	-220.704	-113.405
247.444	-242.02	-110.655
247.45	-251.081	-138.624
247.467	-188.779	-122.09
247.473	-202.246	-147.04
247.474	-242.48	-149.886
247.474	-201.722	-115.349
247.479	-222.571	-113.065
247.483	-244.008	-148.082
247.496	-194.647	-127.88
247.497	-194.281	-136.646
247.498	-248.37	-135.029
247.52	-227.286	-109.271
247.529	-199.599	-144.37
247.537	-248.939	-129.313
247.543	-252.417	-131.028
247.549	-214.786	-114.674
247.573	-198.238	-120.953
247.581	-186.221	-130.551
247.585	-204.058	-147.77
247.594	-246.803	-113.334
247.603	-237.991	-155.772
247.608	-244.025	-111.495
247.617	-248.094	-136.49
247.628	-190.545	-132.7
247.639	-250.25	-141.862
247.642	-185.335	-129.426
247.645	-203.173	-118.487
247.647	-201.621	-119.184
247.665	-216.002	-114.339
247.667	-194.802	-129.087
247.679	-240.022	-152.03
247.686	-217.041	-110.754
247.702	-247.847	-147.884
247.722	-240.663	-156.501
247.731	-241.066	-151.364
247.734	-242.723	-155.145
247.734	-247.415	-120.904
247.744	-195.958	-132.653
247.753	-246.335	-150.772
247.756	-239.635	-113.579
247.788	-246.189	-118.635
247.818	-211.828	-111.95
247.82	-188.786	-132.386
247.823	-224.827	-109.396
247.847	-202.085	-163.779
247.878	-207.016	-144.432
247.879	-193.983	-126.58
247.881	-200.554	-139.236
247.902	-205.299	-148.859
247.911	-193.144	-118.867
247.914	-252.432	-132.683
247.926	-204.588	-141.563
247.93	-205.944	-142.482
247.932	-244.212	-116.227
247.938	-197.188	-135.557
247.943	-249.143	-145.37
247.948	-233.05	-112.317
247.962	-249.534	-116.507
247.965	-244.747	-146.879
247.966	-200.4	-145.61
247.97	-206.216	-148.114
247.974	-184.824	-130.527
247.994	-194.216	-124.486
247.995	-249.732	-143.753
248.012	-187.765	-122.609
248.026	-251.744	-136.728
248.028	-197.978	-136.736
248.033	-193.692	-125.472
248.038	-221.136	-109.832
248.048	-236.841	-109.299
248.048	-247.213	-149.384
248.054	-252.006	-123.308
248.074	-195.229	-131.258
248.081	-249.063	-131.649
248.085	-225.252	-112.443
248.085	-245.325	-112.041
248.089	-203.442	-163.231
248.091	-196.679	-140.349
248.099	-250.646	-118.695
248.1	-249.127	-128.315
248.11	-191.733	-134.274
248.123	-206.953	-116.882
248.132	-186.456	-132.553
248.135	-201.344	-146.468
248.147	-196.097	-121.899
248.15	-198.875	-116.229
248.152	-203.735	-161.798
248.155	-233.366	-108.942
248.159	-197.19	-116.962
248.162	-231.753	-108.872
248.162	-185.094	-132.079
248.17	-240.613	-109.961
248.172	-250.794	-140.67
248.173	-241.948	-155.844
248.182	-239.308	-109.618
248.183	-246.356	-143.371
248.194	-245.827	-144.573
248.2	-239.217	-152.876
248.2	-198.503	-143.04
248.201	-218.367	-110.297
248.203	-208.996	-116.159
248.214	-248.271	-114.52
248.22	-218.1	-113.639
248.221	-243.513	-149.17
248.234	-197.195	-121.148
248.245	-184.634	-128.162
248.25	-252.728	-129.882
248.251	-203.688	-114.272
248.265	-230.836	-112.07
248.283	-248.838	-125.331
248.305	-248.857	-134.092
248.34	-223.305	-109.375
248.344	-210.621	-115.582
248.346	-203.114	-159.786
248.346	-241.204	-113.814
248.35	-186.542	-123.899
248.351	-245.555	-152.355
248.354	-247.914	-138.56
248.361	-215.609	-110.802
248.378	-248.702	-146.773
248.379	-204.995	-113.763
248.38	-184.065	-129.462
248.381	-221.958	-112.825
248.39	-219.851	-109.939
248.391	-203.783	-149.391
248.403	-216.889	-113.845
248.41	-199.601	-119.78
248.415	-251.555	-120.718
248.42	-235.187	-112.266
248.421	-185.09	-126.531
248.439	-196.107	-134.127
248.445	-191.521	-119.368
248.455	-204.68	-151.169
248.461	-207.297	-145.53
248.462	-207.283	-146.832
248.47	-204.829	-160.727
248.471	-189.464	-120.651
248.473	-195.873	-117.402
248.479	-206.402	-150.511
248.483	-242.909	-114.83
248.495	-237.031	-153.452
248.518	-237.33	-154.774
248.528	-197.527	-141.748
248.546	-189.244	-133.545
248.554	-244.143	-154.206
248.561	-247.122	-141.628
248.563	-187.065	-133.64
248.568	-185.395	-125.153
248.583	-203.033	-148.247
248.588	-192.618	-135.793
248.589	-207.124	-149.126
248.593	-195.298	-138.662
248.597	-213.668	-114.596
248.606	-242.932	-110.577
248.612	-204.563	-159.517
248.619	-237.224	-156.013
248.62	-190.507	-119.863
248.636	-252.019	-122.176
248.639	-248.136	-121.774
248.661	-252.547	-125.223
248.662	-200.88	-164.758
248.662	-183.59	-131.198
248.665	-234.847	-108.858
248.677	-202.161	-140.283
248.679	-247.112	-119.304
248.685	-249.146	-133.039
248.691	-248.595	-123.236
248.696	-206.708	-142.772
248.698	-202.456	-164.329
248.715	-204.339	-156.374
248.721	-198.29	-120.35
248.725	-205.586	-156.413
248.729	-227.381	-111.958
248.729	-230.44	-108.648
248.731	-219.491	-113.169
248.734	-252.797	-127.346
248.737	-203.7	-158.419
248.754	-237.918	-109.19
248.755	-248.093	-148.221
248.756	-207.197	-112.897
248.757	-194.168	-137.397
248.763	-205.151	-117.291
[truncated: 33,473 more rows]

## Sheet: PVC_Tetrahedra
tetra_data1	tetra_data2	tetra_data3	tetra_data4
1430	17193	19696	24493
30050	24020	30504	30625
441	471	416	19251
16556	16550	18195	24669
2702	2541	2479	18451
843	892	16951	16974
11676	11632	12026	26086
12226	12415	12199	21186
9125	9415	26519	32903
16822	18245	19556	19743
17589	905	19163	25560
11012	10857	19853	21550
383	405	21685	22457
10951	10879	10744	18270
18394	24169	27330	28743
7580	7233	20000	32430
3365	3312	3564	27738
9223	8801	9124	25585
1155	16759	24143	26350
10062	10373	10324	18598
4024	4046	22074	27546
17009	18757	19257	20353
18862	1360	19056	22480
8004	7821	7726	33709
27884	22577	19807	34192
6267	6620	6393	24467
24333	24350	28640	28823
17077	9610	20057	25489
2939	2815	16866	17867
9678	17142	19805	23863
15917	15855	15805	24210
7071	7265	7370	26764
7891	7693	20032	20113
4973	4679	18714	21937
8464	16949	17826	22194
701	843	16951	16974
25918	20194	26375	33198
7286	7162	28934	29187
16761	5837	20364	28163
12416	12078	26091	32118
23217	12980	13083	13186
22574	13566	24953	26168
20397	12427	23743	29944
12215	12001	11940	20299
3928	3779	22978	28176
14618	14569	19548	26718
9392	9156	26531	33237
18380	22499	27498	29082
1717	1831	17985	18980
20015	17777	23346	24665
8127	8412	8034	19600
10383	10609	18739	27038
5877	6153	5938	21607
7609	7872	20002	27993
4780	4569	4552	4760
3468	3541	3349	20891
10059	10180	10441	19573
10144	9848	19215	26391
957	969	903	17428
7521	7526	18533	21542
9197	8809	9008	17704
15872	15803	28242	31632
13911	14118	13969	23385
20763	16317	24228	24405
20444	13165	20517	22252
9334	9678	19805	19883
1866	1942	1836	23912
12153	11886	12292	19945
18061	22058	24634	26374
12123	21917	22788	27207
10795	10720	11000	21381
5511	5707	5319	18622
14067	28209	13797	29984
12028	11669	11673	28618
74	17537	22055	23842
3792	3658	3794	4082
17783	21614	32718	33130
5099	5381	5606	16876
3724	3533	19529	28478
18798	831	26013	28512
2319	2339	2347	21303
11856	11792	18390	23095
7669	8008	7816	25017
5714	5670	5496	19072
44	19972	23405	33949
15255	15377	21562	22769
5041	5265	24157	24176
18122	17530	20240	21467
2927	2781	2714	24237
1016	1191	1118	19120
1465	1519	1616	17435
19740	28453	29769	32820
23659	21226	24808	24864
19345	17384	19759	30950
14697	14646	23234	24332
2582	2743	2535	2787
18262	5724	21324	29475
11776	11941	11510	20112
11998	12108	20375	34230
19290	20335	30577	33447
22598	25790	33614	34540
1506	16779	17436	21137
20912	2398	22573	25171
14209	13991	19988	22453
16757	16983	22847	31580
8995	9343	9462	17337
12462	12510	34128	35173
3439	3064	3279	35384
2673	2431	19490	26624
21330	18415	21520	29158
27955	27158	29148	29523
6082	6486	6119	20488
2438	2611	2768	23562
17209	9836	20305	27216
5091	4942	4732	27838
21601	17208	21762	29097
24135	11673	31275	34531
17776	17610	27424	32941
20472	1054	29173	32938
19761	18300	20713	28189
18781	761	19001	25753
19447	1615	24397	26265
18481	26955	32752	33531
1042	18730	19302	23498
19263	18230	22426	26409
1992	2025	2219	19095
4815	4625	4896	25892
14282	14043	19642	19882
21830	23955	27942	34182
18509	27281	27632	29372
15069	15258	15094	23577
20712	19661	21208	21472
17657	19125	27551	31019
4082	4216	20181	25449
3170	3055	17395	24667
18365	28953	30731	32097
6766	6560	23042	26356
19468	19198	23927	26464
17677	8246	18144	24679
24611	21104	26558	28488
11713	11399	18058	18283
20639	13882	24836	26370
8355	8447	8558	8576
24533	8782	27981	34505
18436	21585	23529	27197
17180	17546	23616	27866
12036	18723	19176	26593
18727	5286	20860	27889
12095	12015	20285	25203
1938	2050	18168	20844
18846	18697	23247	26279
15769	15655	15812	19914
8399	8184	18627	26469
11455	11801	11724	18499
1970	1797	1833	18703
21572	3461	22786	24234
17078	8816	18125	22124
17028	18974	23809	34157
8400	8194	22177	23750
17456	18307	24930	25422
2490	2361	2706	21511
19718	24690	24704	26240
8043	7774	20586	23796
281	321	267	18043
3469	3355	3131	20103
8537	8112	17747	19934
26	31	36	18399
7901	21069	23991	24709
19955	25553	31456	31685
3982	21486	22333	24785
14003	17802	22879	26702
1665	1714	29317	29414
210	279	284	20999
19844	1343	26260	28510
6253	6198	6415	16791
3213	3237	3407	16747
12762	12463	12471	23647
15178	15079	15160	23145
12708	13002	12866	22483
5930	20115	26272	28940
16972	19282	24514	33071
21181	18120	34088	35221
17367	23671	28833	29368
5716	5480	17103	26922
1332	17405	18759	22224
9197	9430	17753	19171
10601	10743	10440	16828
6108	5988	5870	18040
13128	13055	12921	26787
18618	19083	27055	33204
25239	18821	26861	31267
1531	1547	1639	25247
14738	15006	14931	23513
4368	4443	20455	23706
12351	12674	17518	18547
9354	9629	16744	20047
27886	2819	28220	31666
13701	20224	24806	27193
17503	20733	27770	27799
20340	12101	20936	26309
3184	20212	27210	32392
17332	4875	17937	21621
6474	20034	24012	28152
15528	15437	24641	26166
3795	3486	3714	25820
1790	1699	17523	17823
28162	2291	28401	28771
5495	5400	27529	29664
10120	10008	17318	21887
10223	20010	21005	23240
13208	13038	20170	28023
22630	28092	31224	31542
8072	7819	23043	27158
23436	24244	26556	27830
11320	11087	10898	19479
815	20250	31314	32880
15998	16090	16117	23944
14911	15150	15041	24527
12867	12766	17518	22962
3415	3735	3609	28458
1652	1535	1523	17486
12542	12691	12497	23567
11104	11098	20525	26576
3942	4143	22333	30541
13197	12867	13191	27581
483	499	17906	24858
5645	19142	28515	29596
3750	4098	3789	4090
15535	15724	19059	19412
7982	20463	26633	27610
11370	11685	11650	20701
19516	18926	20296	30464
16942	18277	28287	31024
9617	10048	10034	19124
22221	19438	25771	30426
10464	10753	10291	17836
84	124	197	116
7574	7893	7441	18780
27992	22108	29194	29715
11924	12046	11614	24472
12040	24309	25580	26424
9817	9950	18292	28385
13611	22518	24979	32452
30359	29921	31605	33918
5043	4805	4920	28839
24286	9153	24891	25015
19870	6536	28450	32667
17732	1784	17778	18527
1234	1207	1122	26110
27952	20809	28809	28883
24205	19403	28125	28489
15385	15345	15180	20283
18987	20193	21684	25740
7777	7859	8080	20964
19048	14114	19500	29088
23782	22422	23947	33957
18350	20782	31517	33248
20903	1833	21225	21375
17078	8377	17677	18144
1745	1602	18875	28031
467	426	20767	25527
15333	15156	15161	17010
3769	3839	25521	26991
13007	18663	24795	27244
892	826	843	961
29831	16716	31906	33295
25208	23533	28456	29745
15997	16097	16154	25072
19982	3623	23030	24039
9349	9601	24433	28223
388	312	18331	20700
20670	18497	29384	29652
14730	14868	14862	24354
9681	9817	9972	22291
13997	13861	13769	19834
18493	9908	25963	29698
16139	20933	25253	26328
14052	14182	21471	27969
7973	7616	7800	17268
912	18730	23074	23498
18826	17153	19309	23271
10699	10969	23797	28158
3210	2973	2987	24114
16172	16143	16082	23221
1400	1345	19613	23203
46	45	21377	21391
19786	21112	22815	24120
15126	23000	23210	27245
6803	20567	24072	24118
21325	5592	23080	26876
14086	13990	14233	26403
9995	10254	25357	30910
22302	18822	23040	25990
12989	29519	30384	34193
10084	10456	10393	22040
7880	7522	7580	18780
23024	16883	26810	27925
4812	4566	4711	27096
11281	11432	11720	19021
3357	3280	18711	26247
5659	5842	6002	24580
4036	4139	19659	27011
5870	5816	5771	18040
8528	8340	8751	19457
19328	16792	20701	22902
5665	5599	5933	19987
5371	5474	30782	5320
13377	13662	13579	22518
17632	170	27887	29776
1122	1207	1134	1264
5592	5867	21325	23080
2148	2109	2237	2417
25128	24928	25604	28906
1840	19872	22092	22636
8072	23043	25975	27158
4521	4611	4663	4540
10800	17773	24064	29443
17485	23302	25706	25712
12288	22003	29497	32882
8826	9101	18381	20569
4515	4721	4263	19443
6021	5668	18619	25901
4153	4291	22376	22560
13734	13606	13827	23918
23033	23720	24710	27587
15854	15907	15983	26254
17319	22449	23025	30146
15597	18931	20724	22570
23280	26271	28174	28284
10519	10681	10899	23550
20607	9878	21388	21950
16521	16577	28853	29595
12978	13176	13243	21924
4173	17972	18276	19148
21595	11592	28402	30137
9051	8719	8729	18672
4481	4565	4668	24428
18704	24065	26982	27273
2919	2879	2794	25616
15695	15569	26986	32240
9951	10282	20574	23606
16476	16528	16508	18462
8349	8465	17005	17281
8992	8592	8892	23473
359	25206	25380	28171
2593	20641	22789	24465
3978	3923	4080	16993
13257	25031	27295	29075
9782	9540	28468	33739
25179	33451	34925	35234
3482	3472	3301	17489
6493	6595	6830	20898
14853	14962	25158	30716
12951	13130	26714	28023
16692	18817	29489	31292
20130	16089	20149	23132
13579	13771	17342	18818
997	1132	1142	21626
6492	6534	6276	22195
11199	10838	11311	24046
26319	22128	27917	31818
17102	3547	17169	20096
7248	16887	20542	23278
10879	10580	10744	25057
18192	22236	24421	27097
23148	6104	27519	28015
13820	13638	13688	21034
2785	2554	2417	16999
19075	28950	31777	33030
22286	15176	25966	27004
9281	9528	9574	17099
9721	9955	17536	23849
8182	8403	16965	19587
7326	7613	16982	22853
16169	16209	16235	20678
15202	20160	21248	28819
13168	12947	13137	27087
606	558	597	18968
10717	11166	10982	23413
9877	10123	19804	23072
9780	17155	20740	26391
9956	10257	9800	19720
5078	4901	5308	19733
11712	11829	11719	19058
4057	4261	4195	21189
22484	21295	22583	24491
2647	2391	2691	30205
16927	18143	18420	22090
15125	15130	14933	18025
3258	3054	23329	29233
1497	1641	1636	21405
23950	26477	27897	29670
23395	30447	32485	33727
10271	10092	9983	22804
6319	19453	20128	20772
4077	17745	18743	19144
13792	21466	22247	29041
17843	7213	29971	31422
7829	7880	7580	18780
18430	4454	25230	29649
10682	11003	19547	24944
14668	14604	14781	34295
2874	2968	3230	21508
27567	21680	27753	29883
2660	2670	20464	23592
4734	19952	23630	30293
3287	3496	19782	20511
11165	11168	11138	11355
18286	22460	28872	28953
23481	18756	32496	32858
4558	4232	4360	26206
22082	20363	25607	29445
1519	1669	1616	25303
3532	19436	22620	28615
23780	21272	25177	27008
7473	18057	22600	28303
1834	1988	1922	23726
20440	17975	28150	30173
11592	11361	11607	32964
13793	13660	13766	25971
10248	10519	20094	23550
5482	5279	19539	19766
16065	19827	24819	25312
13772	13715	13947	32484
21638	18121	23639	24675
23966	10953	27592	31594
18861	19860	27285	29904
7986	7871	7634	29687
7159	6799	19498	26194
16187	16268	18271	19631
18964	24494	24662	25994
2770	2756	25632	31472
12748	12769	17148	31277
17190	25762	26612	30120
21622	8101	31776	32297
8153	7759	20533	24419
8871	8600	8747	22323
25961	26927	28664	29694
18395	22264	29296	31130
19589	21132	27877	31417
29388	18427	30235	31563
15420	15459	15296	26536
8590	8335	8242	21281
5747	5342	19739	5403
10005	9904	19861	20534
12924	12988	19483	19903
8687	8779	23924	25905
16779	21298	24751	28510
14720	16964	17477	17915
16635	20617	26793	28564
23551	23450	31283	31294
395	417	362	20401
3600	17972	20103	22411
15094	23577	28289	30985
9705	9469	21544	24771
14166	14397	14309	27531
23606	21536	24147	33730
29757	19730	30523	34094
18811	24714	27323	27850
5182	4995	5280	20133
17589	905	24477	32065
15407	15239	22366	27291
13906	13981	13721	30037
18964	16898	25994	28139
12771	12932	23954	25140
10943	10951	10744	18270
3343	17101	18950	22385
6271	6516	6482	22165
32658	24310	35427	35428
4532	4161	23612	28143
21783	6684	22302	23040
8747	18011	9002	8871
17140	17009	19150	29697
1725	1643	1661	24923
9949	9715	9977	24357
23008	23589	24256	24263
7952	7828	7621	20178
16993	3978	26373	30186
4065	4190	4391	19278
11856	18390	21534	23095
18859	6789	21362	21363
24164	24051	30281	31593
5231	5342	19739	30611
5381	5929	5606	17213
19530	1760	20631	27019
15198	15312	26875	29194
17387	126	17675	25476
4057	4261	21189	26253
17918	16842	18465	19439
17988	21819	25859	26038
7287	7466	7098	18057
10767	11097	11013	22943
3806	3936	3943	26496
22186	27478	29312	29313
2771	2971	17167	18034
20901	25967	27612	32090
13086	18324	25242	26329
249	304	344	20271
602	528	18981	20895
25284	20405	25378	26460
10168	20855	22220	23134
7860	7604	16912	28305
1346	1206	1228	21877
13216	13088	17737	26498
2221	17088	21525	23554
5521	5818	17458	21418
7264	7200	21707	24047
481	592	18608	22158
4196	4470	4519	23524
11082	10865	18388	26871
11803	11745	11959	18928
5510	5677	5753	21178
8834	9093	18135	20227
14265	14046	14183	31571
3773	20707	27103	27814
1782	1627	1594	19437
14030	13996	13841	26724
16094	16077	26393	26601
3671	3701	20809	22890
12349	12170	11914	27727
14026	20725	21623	33118
16768	20553	27470	33790
19983	3564	27738	28824
19341	19261	20889	25528
15913	23490	25085	25942
2244	1992	19095	24880
12646	12477	28256	29708
20242	30209	31598	32910
13544	13234	13276	19532
4807	5196	5230	4972
1129	1195	1297	17690
9854	9724	10028	9989
2593	2335	2509	20641
8918	9329	8948	17833
7104	7030	24723	24908
853	882	787	22536
13415	13578	13375	29284
15619	15712	18693	27496
18458	7131	20436	27394
349	362	296	17387
18536	27836	28827	29563
11444	25631	26937	28340
19016	23038	25273	35100
11219	11324	26354	29295
17587	7536	23012	26235
18848	2322	19781	20813
4768	19539	25840	28607
8718	17349	18940	28792
4227	29853	4491	23653
13598	18087	18442	25257
16824	22630	23848	32972
17261	23666	23810	32426
8572	19692	21049	26900
11708	11588	11882	24372
21292	1200	23744	24255
12004	11791	12079	21428
18909	1427	21615	22083
1281	1208	1467	19113
910	841	21379	25560
10313	10030	25930	29430
772	701	800	16951
10769	10894	10607	19468
2108	2251	17088	24452
12722	12893	23954	28799
13678	13770	13932	20509
18960	6516	19069	22165
14176	14408	14192	28897
16952	2531	22965	25681
23511	25122	28290	30809
2716	2532	16976	18308
1741	1697	1580	17823
21840	18159	28463	28786
17110	5543	19226	26532
15447	15155	15407	29695
4883	4724	4500	4660
5194	5253	19952	26981
22518	18818	24416	27514
22414	27374	29064	29191
7144	7210	6699	17917
1796	1799	1636	21966
14710	14523	14605	32262
17190	17733	26098	30120
16027	16019	16190	29863
18401	19064	22387	25768
15385	15352	15502	25770
15600	15779	15672	20183
3081	2964	2829	21119
25403	19315	27907	28963
10154	10365	10570	26345
11334	11669	11273	20382
9708	9935	10194	18481
17785	17868	23734	23851
5061	4746	4713	24546
4396	4133	4215	21160
7584	7613	7924	18053
4782	4437	4776	19735
23064	18440	25828	30192
13760	13930	14004	16773
8649	8643	9084	19478
5694	5552	5710	26272
4078	4339	4350	24129
5460	5597	24635	27187
3551	18787	22340	26928
19262	9821	20107	23654
17342	16894	17676	29875
7327	7653	7214	18658
18272	14023	23403	25037
17867	3034	19306	19615
13685	13714	31929	13865
18333	20170	20294	23272
8701	8530	8977	17337
13967	14021	13734	19734
218	124	197	26946
8396	8063	8369	28263
16875	9575	19029	25360
5576	5742	5819	20997
4620	4767	4438	19944
16208	16106	20549	21693
12942	23825	24101	33221
4719	4681	24127	27773
6856	18182	25345	30035
12319	12555	18547	24826
19341	19261	25459	29647
3527	3436	3295	16924
11212	11197	10839	19581
16967	17045	22123	23556
20451	19007	25639	26620
6918	6556	6754	17219
20438	18979	23282	27252
6336	6167	6479	25281
17543	19060	19145	27801
6973	6820	6680	20980
1906	2128	1903	21444
14528	14725	14577	19237
30484	21890	30880	30927
11736	11881	19791	27054
18968	17096	23445	23460
21699	4489	24578	28596
24746	17302	29247	33863
15631	15754	15713	24067
3681	3396	3614	18524
694	587	18858	22318
17930	22926	34310	34910
2763	2960	18851	22789
21252	13658	22505	25875
7218	7093	6900	18303
14043	13944	14170	19642
16659	16673	26058	28166
6984	7221	7304	17644
16234	16188	16222	17708
17758	5519	18435	22673
836	684	19238	25782
19390	13720	25978	26882
16679	16669	16684	29737
19725	521	20247	26006
19741	18591	20590	22522
89	81	105	23274
2082	1909	19970	20197
23441	12641	33428	33514
19542	19792	21611	26717
10903	10466	10772	21202
16916	17815	18349	22817
18493	22335	29698	30526
13921	13845	25804	27501
1409	17410	17596	26252
7206	7133	27141	29861
704	621	690	20557
9457	21121	27306	29110
14215	14121	14394	22561
18887	29788	32477	35135
12845	13155	12975	20254
18802	19186	21456	33801
6210	6020	25117	28570
4678	4532	4880	4788
6648	6514	22189	24837
22738	18560	23057	33107
13029	12948	12738	28733
1569	1506	17436	18494
5807	6151	5863	19502
25908	24703	27297	33981
13594	13857	23672	30802
21163	14068	21948	26128
29963	22945	30207	32216
617	576	16967	22123
16582	16524	20629	24731
11295	10816	11056	25805
7466	7287	7594	18057
15272	15360	23591	25007
12230	12491	12562	26980
9201	8928	19191	26974
8648	8854	8622	17175
12764	12879	24765	31011
13095	13255	13077	23729
11853	12050	19806	25594
19750	29907	31108	31224
3254	3466	26224	29838
25883	22157	30126	32906
21109	8146	23602	28305
7684	7927	20445	21678
12722	12893	12985	22077
10600	21202	21765	25675
3061	3240	2911	17907
8597	8491	8276	18389
15134	15191	24817	26552
6150	6257	6537	27421
11392	11120	11378	18377
7304	7451	7713	17644
11392	16817	18270	25057
3316	3584	3614	20671
19864	6829	22686	24045
9452	8992	9176	17450
11148	10941	21791	25151
10373	10062	10318	18321
9288	9744	9609	17292
3916	3944	3644	19749
3221	3091	3096	20852
896	921	22930	25794
16403	18564	22564	25175
18373	25735	28773	29699
1593	1400	19613	26694
7870	8230	8046	20054
5015	5288	4912	17019
16037	16058	15877	23083
19078	2360	19490	26624
17680	22931	24841	29632
6494	6422	6671	17538
20524	13392	22784	25725
18695	17336	20253	29851
15601	15586	15460	28612
17601	18284	25427	30487
13888	13867	17909	27624
2926	2867	23263	25262
5947	6163	17709	25959
8538	8779	8687	25905
8988	26366	27659	32207
15695	15569	15523	26986
19875	26777	26929	34371
13031	13198	19711	30885
8464	8144	8450	17826
22700	4200	23344	28211
11232	11051	10687	20232
10619	10184	10350	19491
4435	4629	4769	19480
23773	21306	34341	34605
6812	7088	6977	27348
20803	16877	23192	28574
5968	5831	5632	28347
12359	12125	20697	28256
8566	8868	8862	20345
18313	18866	26578	33625
5177	5255	5494	26287
17875	24962	25051	26119
24394	17220	29182	31131
4884	5120	17316	17683
12800	24824	26964	27155
7195	18665	7090	7474
13021	13160	13270	18745
4465	4440	20050	29294
7904	7842	21821	27016
20444	20517	20956	22252
4942	5274	18438	27838
6550	6469	24340	26446
17855	17995	21001	22035
3661	3581	18896	32856
2136	2384	2322	18848
9949	24357	26248	26582
17003	2371	19786	24401
14838	15037	15010	28219
8730	8374	8296	17078
2680	2530	2743	2582
6970	6767	28161	28821
24030	4208	28680	29609
3567	18864	19640	21861
3421	3752	33355	3793
3916	3906	4172	18520
16779	1308	17436	21137
25152	34215	34846	34910
18568	17186	20902	25286
20783	17719	21309	25688
14948	15093	14843	29255
4615	4672	4752	4944
23610	25525	26132	29189
29336	24497	29574	34119
9065	8671	8712	25011
15787	15798	15922	19310
527	450	425	22721
27272	16803	27799	32154
7991	22202	25108	25282
8048	8154	8365	22287
13867	14156	24053	27624
3638	3893	3499	25736
12654	12822	22402	23228
17894	18977	29608	32321
14032	21384	27501	27545
20287	23876	33467	35057
18371	17303	18831	25498
5373	5040	5239	19419
24560	18148	26965	27490
17427	22789	22998	24465
20476	15696	24931	25967
9273	9328	8999	26708
9443	9863	9718	27047
628	709	23445	29227
9714	9779	9312	20286
16965	8615	20666	24981
19868	2773	31102	34040
5264	5151	5459	22079
14541	14378	14482	18688
17737	12924	19483	19903
18956	18384	19497	20854
13751	13784	20683	22919
8790	8504	16948	18604
14184	14188	13986	27825
8815	17853	23528	27080
2662	2491	22110	23681
19663	25524	25603	26196
15503	15553	27576	32904
2612	2577	2917	20900
7114	7039	7426	29234
4138	4079	4444	27941
12221	12391	12557	24131
8564	8124	8130	18698
6461	23162	25699	28770
8925	9192	9441	17970
1396	1440	1600	17446
2751	2629	2482	2628
2060	2173	2187	25139
9869	9859	9393	17513
1402	1279	1275	27971
6838	7033	6635	18319
16988	19147	25701	26063
2993	2904	20758	28189
18444	20547	24212	25847
2233	2273	2150	20500
18630	9536	21972	25817
26846	25687	30477	32507
18158	26193	27861	34419
1147	1255	1323	17193
1907	17073	18527	22122
13066	13124	17676	19166
13245	13440	18593	25122
11740	25660	30626	31245
11534	18754	25290	27118
772	810	687	18206
13321	13086	25242	26329
16181	16232	16252	23231
7308	7429	21936	34394
11420	11275	18265	23818
4956	5313	17298	17316
1209	1345	23203	32295
10198	10299	9997	19758
4336	17567	18863	22225
17348	6087	19008	20355
17675	171	23289	25476
4776	4943	18438	27605
4820	5036	23426	24177
18864	19435	19640	27206
19402	20037	29986	30099
17041	5668	18468	19611
3426	3787	3698	3714
14050	14254	14110	18959
512	549	523	17572
6002	6209	6313	19925
1791	1817	23339	23461
4077	3808	3993	20338
3990	3758	3707	17392
5852	6019	5725	21323
25855	25415	29623	29784
21222	21392	31075	32320
14461	14474	20131	26548
5691	6242	19503	5913
9463	9755	9498	31025
17963	13421	19418	22046
19522	20126	26520	30130
24598	5831	27694	28347
13418	21711	31120	31212
19910	18318	23107	26761
17639	26099	26983	31683
22315	17964	25780	26211
2334	2110	2157	20632
9579	9877	19804	21149
25617	19009	26023	35249
22926	22886	34283	34860
1438	1541	1662	21843
8831	8954	17635	26303
9052	9240	9331	17175
1019	1001	1102	22480
3441	3215	3226	18950
15069	18217	23577	23928
1376	1434	19427	21627
1780	19219	19284	31185
415	317	335	17831
930	842	17686	27668
3829	3941	3728	21247
9803	9659	25876	31263
11385	11707	17021	19762
7894	7548	7670	17587
6443	19254	26734	28231
683	758	20943	689
103	73	94	17391
21099	19678	23686	27023
8602	8382	27441	29499
25141	25722	26485	28795
2563	2765	20641	30501
4159	4468	4194	22074
14803	14867	18922	21487
20958	17649	21872	34241
7852	7395	7655	18681
82	48	54	23640
957	969	17428	29173
6256	6341	6514	26801
1084	1198	24139	26199
20564	18391	24787	26514
10205	10328	10498	21625
19483	25122	25602	28290
11802	11705	12065	17792
1800	2054	1930	27224
17746	3667	20338	26133
17942	24094	25492	27612
21596	11817	23021	30187
23582	13206	24103	24525
18267	9686	20263	25592
1210	1131	1244	20311
7785	7708	22028	22139
7513	7144	19356	20014
10787	10959	10590	32105
16123	16095	20260	29026
11474	11837	11603	11794
10715	10385	23280	26271
23932	22127	25149	25964
7734	7564	24928	28906
3374	19562	30517	31993
12008	12337	12188	20829
17516	18751	19878	25332
5102	5483	19419	19471
17520	960	26199	26323
17360	6697	22255	26977
16039	15940	15959	22133
34148	32259	34199	34387
6192	6174	19519	24516
3512	3362	3649	19025
4510	4857	17567	17804
11356	11586	26771	35351
1175	16925	17311	26584
28061	20591	28651	30883
23181	19290	26988	31357
18392	21975	26727	34908
3960	17781	19460	20508
14669	14861	14757	25522
11680	11371	11238	17669
2673	2851	17031	29248
15277	15202	15095	21248
8256	8382	20326	24305
5356	5523	5218	21891
1926	2163	17732	22122
6872	7141	7111	24289
21043	19135	26111	30653
2377	2301	2153	17598
14367	14332	14231	25816
7575	7437	7842	22675
1303	1175	16925	17311
8230	8347	23920	27243
16654	16669	22103	31646
27606	23100	32263	32703
8615	8864	8766	20666
11868	11701	11541	21632
12818	13028	21811	29042
2171	2448	2371	24401
11068	10804	10994	16978
29125	23565	30851	30854
1389	1371	18227	24204
24960	17049	29026	30580
2966	2588	2871	20118
16024	16059	22747	25670
14338	14464	19948	32656
12966	12600	12809	23195
2896	3194	3118	32721
6554	6456	6770	17538
22906	26912	29062	33452
4795	24857	27516	33150
10462	10245	19428	23609
28093	11936	30721	33378
6928	16915	25232	32472
26080	265	28038	32741
1608	1552	1747	23649
11215	11021	10911	17854
20281	1040	22759	24823
1414	1605	22811	32958
19470	16768	28415	29033
8777	8766	16875	22162
1474	1385	19427	19437
2825	19769	24991	28771
7138	7560	7283	20014
20325	20859	23053	29913
4412	4661	4853	24547
27667	10179	28364	29181
9493	20195	26893	29020
12183	19303	21742	24124
15748	15908	15806	20927
5748	5459	5569	26751
18664	26121	28426	34928
18768	2266	22023	25769
24136	14195	24191	28337
4449	4702	24060	24728
755	16967	17045	22123
27722	21758	28060	28931
9914	10269	9930	18138
21438	8927	22969	23049
8300	8334	8787	22798
23879	26541	29096	29476
10788	10914	18444	20547
4340	4483	18483	20539
7371	7685	7297	34870
18410	18834	25970	33098
2769	2615	2879	18893
655	589	572	16789
2596	2501	18694	23607
614	622	537	17487
25931	32919	34792	34869
10089	10335	10450	18260
9049	9292	9240	16965
11167	11165	11401	27061
1080	999	1131	25306
9083	8861	8586	29433
20974	24893	29872	33550
13210	13280	13091	23229
2852	2892	20272	23665
9695	9611	9303	27147
20793	25763	26731	31896
23105	21461	29349	30508
9765	24470	25148	32381
17962	18949	30194	31927
16450	16413	17927	20123
5010	5090	4816	23304
8287	8119	8118	22450
15819	15972	15944	24479
3570	3246	3460	35236
290	212	19475	20690
20302	13753	20729	21561
15067	14751	23557	24169
1008	1140	19163	25063
4292	3834	4218	17743
14863	14857	15001	20137
9457	9685	9476	21121
6449	6550	21020	30044
8186	23359	23862	24616
19744	27449	33492	33711
5773	5739	6107	19053
1737	1768	1814	18768
8763	17615	19294	23206
29077	24770	31833	31844
94	57	60	18830
7150	6976	22741	31544
8794	8467	17099	20019
12689	12626	12937	17225
13061	12883	13113	22267
11137	11323	23715	28700
10440	10601	16828	18444
2154	2426	2421	28162
15172	14907	15166	26863
5625	6018	20059	32771
21593	28443	28708	31775
7583	7186	7428	21985
6167	6296	21263	21983
8429	8559	8817	26412
26736	23826	32152	34890
4381	4615	4554	4672
21371	25047	29402	29407
10612	10622	10358	20117
14491	14462	14193	17248
7838	7984	7558	20350
17586	4805	22140	24673
7383	18636	24760	28643
19443	4534	19926	21475
16758	19220	23127	24303
18281	18588	19977	26549
8444	8344	8722	22153
2554	2845	2846	22005
15862	15936	15945	33574
32781	19742	33620	34470
24564	20826	31669	34517
17840	22240	26770	34470
20404	21663	22347	23941
2430	2283	2388	21154
7582	7213	7487	17843
20064	17402	24437	26226
17466	12304	18918	27118
6305	6354	20932	25562
16060	16047	15971	23848
12202	12056	22569	23939
1484	1334	17435	17565
13808	19196	26724	26729
14649	14336	18224	19969
11264	10927	23714	25290
4767	4438	19944	29812
9201	9080	18660	22556
17033	21118	25925	31560
2415	17262	18961	28642
14072	14030	23254	28925
17556	19036	19183	23374
6022	5782	6102	20779
16524	16582	16529	24731
1403	1344	1399	17754
1808	1785	1990	18839
1792	1912	20475	27090
19272	19228	20457	24532
4628	19845	20926	31172
22233	21152	25735	28261
17119	21518	25857	25999
5026	5142	5388	19943
14106	20462	22378	29293
16852	20427	30646	30807
14062	14140	16906	21658
17838	19533	25789	27077
6835	6492	6654	19542
9701	9654	9269	28781
12731	29262	30270	30808
19516	30464	31759	34059
5085	18916	24078	24092
8177	7880	8144	16949
15107	15210	18539	32323
17701	16897	22805	27464
23086	24519	18128	26812
10272	9952	9993	29881
5555	5393	17213	31539
12963	13124	19272	20457
12215	12450	12339	30472
23474	21056	31678	33373
10157	10329	26183	26891
15392	20937	22088	28578
10670	10401	21922	21988
12153	12505	12436	23603
2249	2364	18785	22882
13460	13616	20164	24652
3953	18309	19126	28176
19321	17195	24979	26410
10393	10711	10685	17934
8425	8763	8414	23206
52	40	19928	20663
19474	26048	29785	30582
12641	12829	12517	23441
14405	22926	24659	34910
14938	15240	15053	18207
2009	1798	1858	19916
17207	18106	19392	21789
2828	2954	3106	25811
12433	12484	20746	23992
6240	19092	19377	20575
20168	495	20271	28551
751	699	663	22203
8139	7874	7827	22446
23230	22937	28224	30158
5736	5757	22727	34345
5084	5369	18583	25620
22561	18526	26266	26772
18447	3311	19223	20676
19605	21709	25766	25816
536	600	625	26006
17458	19122	21418	28334
16928	9769	22228	24409
724	853	721	22536
2316	2350	2600	19592
9083	8992	9452	17450
11690	11895	20236	31290
758	779	20723	23712
18349	26568	33409	34694
7907	7704	7317	23194
25110	34098	34099	34281
2159	2111	1971	18571
16178	16116	16057	26674
12867	13197	22962	27581
18014	2098	19078	19490
19921	19291	26336	12511
18812	10908	29011	29086
19850	17304	32529	33370
9824	19573	23509	33208
23182	21398	30492	32288
9903	9980	20981	21315
10250	22548	25747	32096
7343	7141	19494	24760
13188	13051	23899	30704
15145	15401	30886	15224
2633	2430	2526	18642
19718	26151	27748	34888
17958	24720	28000	34891
22191	18974	30126	32906
3689	3702	3961	17534
4308	3966	19534	27112
17367	20017	22918	26162
3483	3388	17749	20212
22090	21860	22528	25369
15028	14821	14932	17090
14493	19689	20859	23135
22244	18461	25870	28361
15685	15807	23674	15818
19295	21035	25039	30030
4939	4902	4604	23565
1581	23816	26780	26994
19468	10424	21991	24402
22882	18785	25111	25485
20442	23431	26557	31606
22635	22183	24194	33353
17221	17179	19758	21269
10608	10131	10334	25183
1271	1201	18836	26398
23336	8395	23687	24304
12721	23493	24014	26972
12315	12354	12628	26853
4426	4589	4555	19746
11015	11408	25267	27663
2099	2295	17301	19706
18541	21620	25838	26305
1692	1621	1450	23438
1417	18808	22083	30355
9019	9524	9233	22807
4079	3796	18261	18387
4075	3872	3825	20058
3454	3299	3589	16998
16406	16409	16360	17457
20519	7540	21245	27432
13867	13568	17909	28391
11555	11284	17613	18512
19802	21287	21986	29451
12975	20254	26136	31318
1536	1531	19880	20925
10677	10273	10374	21695
23509	19883	23863	28793
16873	23467	25172	34171
4639	4897	16771	17289
3577	3876	3674	18276
16110	19052	19066	19842
19052	16104	20219	29828
17324	16706	18426	31189
15695	18696	25087	27823
1814	1900	18872	22096
1218	1374	1410	17895
18669	24765	31011	31335
4923	18803	19838	27202
28294	30296	30407	34092
14789	18596	18613	20434
19165	1206	19458	21877
18793	2760	24114	28220
16568	16539	16587	21396
2820	2741	2457	19459
531	595	19238	20206
1895	18815	23085	32169
24867	4614	26689	28384
9901	9478	9931	23154
18906	6150	27098	27421
23230	5838	26012	28224
21285	18536	28827	29563
12988	13238	13245	19483
6197	6505	17374	18111
1894	2045	17452	21859
5129	5187	5548	22734
16361	16408	16337	19020
24639	19699	26081	26313
8451	17302	21092	23677
5860	6072	5771	18040
84	62	116	17532
16464	16522	16496	18917
7353	7035	7130	17074
16828	18444	20706	24320
3715	3904	4111	20655
7775	7953	8064	21542
1551	1460	16925	18899
242	252	202	18046
7994	8066	17100	29546
12421	12393	12189	22844
14932	14851	19312	23406
14775	14914	17733	20958
33468	27354	33671	34181
24420	22813	26476	29071
1638	1670	17056	22636
9106	8655	18125	28792
12551	12607	12330	18840
8122	19448	24599	28746
24195	6922	27141	33247
22751	34480	34703	35140
13187	27922	30145	33598
7723	7778	17176	18888
12956	13224	13005	21089
21097	22473	31922	33523
20072	13258	24277	25523
9298	8707	16764	17844
24098	17965	25832	26185
22198	22029	28884	31963
15458	15244	20278	28453
3603	3415	24521	28458
6829	7235	7091	22686
11993	11959	12121	24261
19375	25930	27047	29430
17255	25085	25942	28841
13811	14009	13786	18087
5492	5651	21848	21893
284	354	396	20999
8740	9037	19450	21135
17991	19257	20353	31679
14200	14063	14292	16906
14887	14704	22056	14700
2803	2565	2697	27210
9090	8806	20305	22497
10455	10233	21524	29100
15789	15630	19895	21443
21152	9742	27504	29394
18092	12557	23250	24726
24285	23991	24709	25628
21524	17214	28759	31877
726	659	667	22000
5222	20099	23279	27735
819	861	19115	20755
1165	18767	24736	25871
9067	20516	23687	29580
15772	15921	15877	23083
6642	27768	28228	29334
2862	2702	2985	17177
18613	19797	20958	26414
4329	4746	4777	17007
5705	18553	20329	26141
2806	2590	2493	25174
14561	14315	14588	25248
21255	23608	24483	30998
6042	5731	16888	24796
9580	9798	9947	18495
7494	19236	20469	29223
33936	26536	34068	35131
20140	17084	22651	29614
4780	4760	5067	5028
25516	30328	31028	32985
11203	11117	19090	21654
12198	11950	11839	18113
13692	13911	23370	26650
13225	21628	23894	29892
2557	2740	18710	21215
25439	27852	30455	32608
8052	7801	24786	28915
13240	19753	21184	28721
14972	14727	14847	25848
13624	13531	20683	23766
22851	25380	26748	28160
17417	17775	19417	21428
20463	26987	27610	32566
13864	13591	34044	13517
17470	16996	19247	30072
10697	10541	10953	17270
5627	5928	5637	18450
13177	13362	21669	27037
11129	24088	26154	28769
853	979	964	17553
32736	18008	32867	34366
15101	14962	14985	30286
13702	13910	28711	13708
1972	1931	1994	18930
1821	1901	23914	26753
6343	6331	24175	30246
2960	3218	17427	22998
24396	6025	30448	30602
14794	14682	14849	23973
29996	16778	31594	31670
17918	16842	22970	23455
26927	25961	28664	34427
3150	3438	3418	18799
5457	5804	5642	18141
8998	8706	8553	18142
982	876	17480	24363
15618	15590	21655	23420
20418	13805	21343	24677
19324	22034	23542	24827
7562	7896	7841	27214
4639	4649	17289	34508
7231	7105	7528	17667
17734	7225	18303	18506
2956	2798	21148	25280
6898	7093	7101	18506
20434	18613	20958	28968
8045	8363	22360	31181
3654	3401	3430	19304
22830	31258	33853	34879
6622	6865	7010	24045
2957	2945	3042	19536
18410	21605	25970	33673
12236	12481	12119	21108
27007	20692	34449	35426
18673	16009	23098	24818
5511	5247	19877	22200
1500	1654	1486	20918
3884	4023	3847	17992
18115	26477	28380	28383
20923	17476	22026	24243
5704	5274	5433	19801
15945	15984	15985	31821
10328	9927	19794	21625
958	991	901	19043
4112	3855	4086	22313
7437	7518	7796	22675
17256	19813	20527	21869
1064	1178	17063	21800
17514	2223	19490	21084
19545	19694	23869	27077
4204	19924	27011	28465
1306	1291	21286	21395
16188	17708	19827	24361
178	150	27106	28345
6098	6305	6354	20932
20597	18167	24696	33587
174	252	17532	18046
7811	7498	7749	22909
8152	8196	22408	31391
22011	9132	23873	27306
7225	17734	18303	28074
1957	1932	1763	19569
19153	19521	25174	32602
16075	16037	21305	28272
10095	10314	19326	20572
24802	24986	25775	25969
23465	21896	25995	29509
10486	10213	10159	27615
3681	3614	3971	16868
18407	5845	18876	25856
13201	18724	22213	28082
12989	13226	29519	34719
20388	13509	22784	28987
9027	21353	21980	31349
13131	13415	29284	13198
8783	23479	23888	28704
13475	13196	20080	27293
3505	3736	3811	20566
5849	5840	6206	26480
9925	10249	22633	23520
5510	5224	5374	19009
18680	18929	24446	27854
6300	24830	26402	28619
15247	15142	15321	21145
1568	1742	1526	17446
14697	14712	19751	23234
25253	16034	26328	26494
3554	3293	19768	24889
15532	15428	15338	23802
1215	1103	1165	24736
14881	15209	26361	32865
11783	11602	11972	26678
1902	1783	18646	25111
21190	17410	21205	26252
212	188	17499	20690
224	167	193	20788
8975	9016	8691	25559
14083	14268	18652	23063
21270	20623	22582	31852
17354	25026	27963	31877
13284	13001	23582	24103
3990	4078	3758	20971
4257	4415	3945	20415
7595	7581	7903	17309
16280	16337	16314	24228
6800	6961	18859	21363
14222	22873	23264	23403
16763	5786	17039	18965
7544	17357	17549	22489
9547	9351	25556	29269
16997	19750	22133	28216
15894	15808	18370	24904
11945	11714	12004	22343
20789	24136	29041	29358
4708	4733	4306	25719
6231	6361	6477	18254
12797	12695	12480	26015
17870	20266	33778	34461
2229	2091	18828	19032
14426	14518	14279	27379
2982	2856	18197	25390
1782	1976	19620	31322
868	16784	20836	23631
17009	17140	18757	20353
14173	14051	14345	20585
17512	17429	20104	28335
28861	19799	31187	33495
11835	22972	25250	30673
627	694	752	17442
9963	10216	21072	23014
29857	33380	34278	34296
3219	3393	18447	19212
1867	18785	21926	22882
18080	17942	23615	28816
20705	4453	22074	28028
24377	23456	31955	33518
18259	19951	28905	33561
1867	18785	25485	28232
8748	8393	17349	20816
18199	11739	27645	29676
9344	17700	17986	22676
19974	27593	29805	30975
6688	6627	6442	21513
2415	2191	2307	21958
26188	19841	29014	30741
21594	18172	23885	28713
15032	20795	14764	15023
18678	17681	22823	29174
11339	11240	11143	11044
14247	14034	23931	25621
20279	1003	22495	23146
881	880	1032	21673
27386	22627	31252	33907
12246	22519	24496	26294
9247	8921	8784	8731
930	908	1023	27437
5846	5938	19869	20101
9563	9691	9632	18079
1420	1479	1338	21239
11251	11122	26522	27219
14187	23608	27229	28649
15057	15040	17800	18310
13769	13627	18338	19834
3731	19276	26253	26258
6221	6456	6034	6236
8560	8106	17100	17562
10723	11065	18478	11142
16970	24536	29915	32603
10611	26851	28434	33334
16797	20401	21696	25476
18116	18678	19326	21121
28845	20414	30266	31297
17004	19100	20785	27253
22175	4376	28702	32491
16166	16040	17502	18991
23049	31271	32872	33024
10627	10649	10812	10943
19590	19586	22492	23376
3659	3560	17684	18329
8749	18660	22556	24684
2736	2827	17507	19267
13328	13215	17582	21407
2905	3103	19576	20272
20684	23959	25008	25696
8707	8317	17844	26469
23654	19728	24312	27683
2749	2655	19681	28694
3114	2907	2775	16708
750	806	834	16765
6469	6908	6813	24340
13125	13328	13215	17582
7602	7901	7683	18296
8559	19064	26412	26857
8434	8719	8488	21173
726	667	18454	22000
714	780	718	20803
10250	10408	10000	25747
13394	19803	21335	27293
19696	1651	22811	24152
15566	19288	23207	26406
15743	15739	15866	18357
10648	10361	10786	18358
17098	20970	32865	33145
24769	20975	30327	34189
2336	2321	19695	19706
12651	12870	12502	22988
21661	23166	25262	26373
14966	14903	14785	24842
1174	18948	19603	26804
11324	11435	11323	26354
17228	24101	27934	28378
13150	13444	20596	21068
3677	3436	3527	16924
11998	11751	11987	20503
1368	1413	17578	17839
3765	3367	3639	22809
27860	22886	27992	35050
4637	21312	24539	25045
15491	20531	21965	29911
27905	28622	29927	30197
6386	6618	6182	18374
2207	2283	2044	27856
8584	8613	19338	19528
5191	5543	5313	19226
4615	4800	4436	25711
6827	7058	6779	19927
12475	21945	26232	33829
7037	7322	7241	18686
5985	5547	5724	29475
6813	6908	22492	24340
20715	23508	27578	28055
16456	16437	16507	24083
3853	4140	20058	25074
24359	22430	28424	29033
11885	11883	12141	18674
8693	9067	9149	22641
8349	8082	8465	17281
4426	4252	4488	17178
24464	19249	25907	29274
5103	17969	32186	32647
25271	19440	26710	29166
18171	9051	21315	32132
21188	13612	21982	24834
8413	8626	8569	20658
10198	17221	19758	21269
84	62	17532	18399
6109	6512	6155	29346
25300	27345	27972	29664
18801	5093	23616	23619
32315	31669	33565	34517
855	895	805	17574
3427	3740	3506	22385
17772	19177	28840	29538
3264	2930	3072	16866
20818	20635	23268	31620
14425	16996	17470	30041
18084	9718	24338	27047
5694	5499	5552	17951
12144	12073	11744	17330
20449	19834	33727	35322
6807	6437	6738	22904
27035	19928	27049	31098
7197	7068	28153	34092
12595	12984	12738	18424
2738	2464	2585	28679
9993	9780	10090	26391
16424	16425	16477	21563
7913	7707	8219	16912
864	899	956	17194
8966	8957	9227	23125
28018	24945	28736	30019
14602	14660	14803	18922
16693	19839	20900	22789
18443	18455	25013	28589
12322	12133	12041	20473
13683	13897	17445	23103
9698	9898	9738	18436
21074	20192	21828	32163
22301	27351	29517	29530
11041	10881	21682	10709
9326	8978	9095	20396
20927	19381	26292	31016
21265	23795	25874	32026
22842	18749	27806	32175
13330	13598	13562	18442
24092	17981	27702	28584
13241	13124	13451	19166
4195	4278	23392	33917
9221	9286	9391	18128
21799	20094	26969	28068
413	350	27146	32641
5547	18332	21324	24307
9728	9660	26157	26828
24228	21093	24405	24531
4851	4628	19845	20926
6855	17160	24216	27235
8733	8638	8826	26067
15225	15417	21159	23639
16177	16182	16251	21601
933	871	962	21825
19563	16434	25070	30055
12157	17789	19401	21032
11606	11193	22720	26962
2183	2374	18649	18930
9427	9658	9503	19258
15355	15409	20861	27354
1756	1891	19530	19675
692	622	17419	17928
18681	7517	24839	33594
12908	13140	13024	24767
22424	6398	23887	28518
1007	19662	21616	29184
30167	17882	35064	35280
11561	11648	11781	22915
19785	23119	23159	27837
14987	14939	15122	30466
12463	12762	12655	24970
4702	4379	4478	29156
1746	1849	1917	23339
9947	10308	10312	34991
6203	5868	6188	34401
19579	20412	33261	34126
12594	12897	19477	21838
10898	11087	10808	19479
19359	16724	22434	32501
999	1080	1029	25306
13091	12953	23229	24424
16691	16689	16683	24900
17201	16986	21595	24141
2701	2425	2600	20215
16843	20167	24157	24431
3075	2946	3192	19403
17453	545	19063	32663
21230	17509	21642	24582
1591	1581	1755	26994
6520	6434	22955	27431
22154	10699	26483	28158
13255	13077	23729	32571
4255	4156	4110	3836
20799	16663	27568	28166
3569	3424	17568	22135
14962	14812	21187	30716
9338	9798	9580	18495
9315	9607	9475	17868
10504	10353	10838	22468
10506	10606	10942	23324
383	356	21685	21994
24596	20378	32439	32735
13054	12874	12915	20237
8614	8993	22032	8960
11392	11591	16817	20427
3979	4103	17920	18753
1667	1645	1828	22092
16955	6583	18055	34819
5637	5526	17600	22897
1702	1921	17036	18507
20589	20898	26458	27043
5869	6089	19159	19611
23095	24071	25726	29272
8424	8669	8377	17677
9735	9483	9769	16928
8788	8528	19340	26461
16510	16497	26808	29415
6712	6398	6794	20228
32421	33908	34196	34292
5068	5464	16884	24631
9987	23446	30439	33970
18803	4923	22932	27202
13306	13066	13184	17676
1880	1885	21509	23332
8527	21510	23845	26613
21174	11789	26668	26673
12326	12043	20800	29083
13016	12793	13089	25784
14740	14809	14567	34482
5224	5271	20660	22311
16121	15953	16032	23237
12259	12005	12229	23411
10667	10352	21660	25934
8861	8602	8382	24998
356	316	17437	21994
2743	2582	2535	2352
20091	17681	20345	26451
378	374	330	22851
8020	8121	17281	18729
19544	25319	28103	30349
14254	14110	18959	23060
20514	4698	20911	29902
10146	9995	18678	25159
821	783	17045	21166
17815	17944	20838	26472
8579	8365	24482	25550
2862	3019	2659	19646
11687	11949	11991	29297
16195	16180	16037	24084
27784	16720	28067	34561
13789	13684	21117	33118
1490	1544	17523	23203
10208	9804	9859	18221
175	147	141	21564
6919	18686	19494	26712
17548	17058	18242	18371
15028	15107	15210	18539
1969	1895	22567	25982
30089	23962	31892	32534
3550	3790	26415	30740
20365	17509	21230	23672
26102	22714	27774	31190
22338	23279	23290	27018
6682	6244	6482	19254
3608	3381	3560	23009
398	407	17542	22721
14319	14264	14099	22097
2428	2805	2611	22432
17256	20527	23467	25353
11563	11846	23110	23233
19717	23880	27449	33492
20912	2498	21530	22573
32193	32808	32841	33887
2408	2273	2339	2266
21124	18422	23599	28722
14444	14586	14286	23369
6849	6840	6410	32681
4064	4005	4198	24800
756	819	839	22052
8854	8615	24981	8864
20576	2230	32174	33195
13941	13773	13707	31868
19628	22770	24044	31739
513	615	665	20247
7883	7923	7657	18496
7853	8131	7756	22623
19449	18461	22244	26680
19831	17307	31558	35017
16176	16239	22491	31007
9408	9347	17121	21269
13674	13461	13695	18568
7991	7697	8105	25108
14534	14466	24899	25614
15743	15739	18357	28175
24277	17381	29066	29263
5359	5013	18262	21324
15833	15914	25297	28004
19115	17487	861	17419
4562	4730	18575	20550
15874	15884	15980	22563
23007	13492	29826	34501
26930	18542	30435	33201
1565	1492	18227	22036
802	707	17566	20928
360	421	389	17490
12380	12644	20598	33105
19065	9603	26462	27040
8156	8174	8432	28070
20340	20236	21595	24141
5415	18603	24562	26364
18800	17114	24231	27002
11239	11566	11489	23512
11548	11451	17960	22516
19962	24667	33117	34344
17796	17415	23995	29314
18397	3452	24667	24905
15468	15397	18157	22329
744	638	635	20247
2750	2955	2885	18682
21224	18346	21377	21391
24081	19501	29391	29749
6694	6566	6862	27326
4963	4729	4860	20550
11100	18347	21422	31195
8615	8864	20666	24981
5057	5167	4882	17019
1440	1600	17446	18522
13441	13211	13408	29592
5362	4949	5140	18085
277	340	17542	22721
7132	6949	7173	18616
2896	2777	3016	19456
2588	22606	29169	29248
10566	10633	19454	30822
1345	1511	1553	17523
14738	14469	14521	17879
12300	12572	12561	21771
17816	584	22431	23164
16186	16248	16209	28842
20567	24072	29558	29829
20413	8979	25363	28547
2908	3079	3237	20231
18865	17372	18997	22903
3143	3537	3429	18645
5166	5589	16884	17901
5208	5438	19766	23911
433	372	477	20555
5038	5370	5171	18446
14688	14747	17718	18288
14333	14264	14395	30443
25514	21518	26555	28555
19275	17834	20837	23546
15495	15686	27813	31090
16528	16572	16508	18462
10132	9923	27282	29579
13750	13483	20431	20670
455	545	16797	17453
7075	7249	22361	31807
8256	8586	24305	30584
6982	7229	18665	27912
1716	1642	1521	24656
12610	20616	21645	24126
9780	10144	10090	26391
4077	3993	18743	20338
2411	2175	2422	20576
23152	23662	27711	31123
10197	10148	30823	32564
197	84	116	17532
6085	20053	30217	32967
9283	8995	9462	17121
18280	16623	22099	29576
20569	21498	23873	25138
21301	18481	22468	26353
17034	21120	23411	28329
12637	12518	12297	31039
15425	15451	15591	17610
2823	3020	2733	17519
11827	12158	11979	25423
17405	19134	20221	23358
16639	16661	16653	18905
18543	19091	24238	24291
13914	14116	21158	23338
5265	5550	28952	32038
18558	8541	19256	24196
8009	16909	21313	22558
9717	9408	20114	21269
860	679	676	16794
2543	2568	2850	24032
14254	14414	23060	24108
29175	24608	29401	32422
5857	5735	21213	21650
3481	21367	3238	3138
18127	18601	22617	29996
10257	19720	24276	29698
9815	9965	10060	20088
2492	2685	2841	18187
14258	19017	25614	29717
9653	27865	28086	31621
4990	5211	20190	27562
24042	24660	26836	29025
9964	9560	17221	22201
1412	1546	1341	18760
4505	4279	4049	26268
17334	23787	34175	34176
11955	26401	26726	28533
1616	1831	18980	25303
8637	8303	20012	20161
1352	1351	1476	16781
20237	19888	20524	24230
1167	1126	22495	23718
10598	10491	10295	20588
19343	5109	22285	24631
21294	18530	26561	32392
22581	24005	25409	25980
15998	15961	16090	19336
238	280	291	21927
18375	10410	23561	29933
15901	15926	15960	25942
24928	7734	25128	25604
587	483	499	17906
15501	15505	15644	20476
4600	19484	21279	24086
4088	4035	4335	19149
20093	19890	20574	21710
11941	11639	11510	20112
25513	18238	25561	30091
13121	12956	12997	18724
885	835	17216	18139
2233	2283	2430	21154
17834	17593	22787	23490
26910	18146	28240	29096
2992	3209	19040	25305
18423	15687	23916	25374
7742	20469	21529	21609
7965	8118	28359	33708
5903	5712	5481	16954
17700	9921	23449	27180
4047	4329	4285	26661
1925	2143	17448	23055
1185	1352	1285	16781
370	341	17495	24454
15890	15942	17593	28007
22863	23482	25156	26930
3213	2868	30179	2937
17109	11046	11331	18246
12614	12348	12560	34494
12051	12365	23200	26503
19573	10180	21799	25474
12275	12128	12425	25912
9189	9349	8952	24433
18478	20706	24320	28183
19392	18557	19713	24986
13069	13193	13277	22437
6567	23688	25872	27058
9272	9568	9577	24793
16562	16580	16584	23546
14668	14781	14886	20176
1332	1196	1305	18759
1469	1332	1305	18759
17656	3538	24933	27640
5057	4882	4721	21475
10038	10165	10589	30728
8924	9233	9067	29580
7808	8079	8052	18762
12567	12813	12566	25014
15637	15796	15817	22888
11505	22355	23975	31880
18093	17127	26394	28333
10726	10454	10471	23134
473	419	17407	17816
4258	4124	4438	29137
23379	22360	31181	31570
17053	529	17816	22431
1684	1907	1720	18527
515	565	576	23556
921	1002	970	19302
3000	2696	25076	2940
5606	17039	17434	18965
3073	2820	18467	20532
997	882	17413	18849
3843	3617	17684	19011
4088	3772	16767	16957
2947	3314	3193	18721
20198	22075	22783	28837
25266	19199	28369	28809
4834	4913	5070	18777
22803	12857	12694	26554
18826	17153	23271	31590
2077	2023	1882	18778
2652	17592	22121	25134
3717	3646	3412	17590
24420	22813	25216	26476
8942	8652	17227	24737
19769	2644	24991	25632
452	504	17500	18781
17065	869	21442	32411
4580	4587	4820	18976
15339	15206	15384	21619
14146	14084	14336	17897
4479	4799	4835	19764
321	355	22649	24173
8375	21092	21350	23677
22873	14348	24259	25375
16043	16039	15959	22133
[truncated: 167,775 more rows]

## Sheet: PVC_ActivationTimes
ActivationTime_ms
41.002
42
42
42.002
42
41.002
42
42.002
42
42.002
42
42.002
41.002
42.002
43
42
42
42.002
42
43
42.002
42.002
41.002
43
42
42.002
41.002
42.002
42
42.002
42
43
43
41.002
42.002
42.002
43
42.002
43.002
42.002
43
43
41
42.002
42.002
42.002
41.002
42.002
42.002
43.002
43.002
42.002
42
42.002
43
42
43.002
42.002
42
43.002
41
42.002
43.002
43
43.002
42.002
43.002
42
41.002
43
42
42.002
44
41
44
43.002
42
43
42.002
43
42
42
40.002
42.002
43.002
41
42
42.002
42
43
44
43.002
43.002
44
40.002
43
42.002
43.002
43
43.002
43
44
44
42
42
41.002
40
41.002
43.002
42
42
42
43
43
43.002
42.002
41.002
44
44
43
42.002
44
42
42.002
43.002
44
41.002
44
43
41.002
42.002
41
44.002
43
42
44
41
41.002
43
41.002
44
43.002
43.002
42
43.002
42.002
44.002
40
43.002
42
42
40.002
41
44.002
43
39.002
44
43.002
43.002
44
42
43.002
44
44.002
41
41
44.002
43
42.002
41
44
41
44.002
43.002
44.002
42.002
42
42
44
43
41.002
44.002
44.002
42
44
41
42.002
43.002
43.002
41.002
41.002
44.002
44.002
44.002
44.002
41
43.002
39.002
44.002
44
45
44
43.002
45
44.002
43.002
44
44.002
41
40.002
42.002
44
40.002
45
40.002
43
44.002
43.002
44.002
43.002
44
43
44.002
45
42
45
45
44
45
44.002
40
41
43
41
44.002
45
44.002
44
43
40.002
44.002
44.002
42.002
45
44.002
39.002
44.002
45
43
45
45.002
44
42.002
44
44.002
40
42
45
42
44
42.002
40.002
44
43
45
41.002
40
44.002
44.002
44.002
45
45
45
44
45.002
44.002
39.002
45
41.002
44
40
44
44
40.002
44
43.002
45.002
44
39.002
44.002
44.002
44
44
43.002
44.002
44.002
43
45
45.002
46
45
41
45.002
44
41
45
42.002
44
41.002
40
45
45
43
39
43
45.002
44
41
45.002
43.002
39.002
45
43.002
40
41
43.002
45
42.002
39
43.002
39
44.002
44
44
44
43.002
42.002
45.002
45
39
42
39
45.002
43.002
45
43
43
45
44.002
45
43.002
44
46
42
38.002
45.002
44.002
44.002
43.002
45
44
44.002
45
43.002
45.002
46
39
43.002
42.002
42
43.002
45
39.002
43.002
46
44.002
40.002
43.002
38
41.002
38
40.002
45.002
39
46
41.002
45
45.002
44.002
43.002
43
39.002
45
45
44.002
41
38
41.002
43.002
42.002
43
43
43.002
37
45.002
38.002
40.002
44
43
43.002
45
46
45
42.002
44
43.002
44.002
44
44.002
44
45
45.002
37.002
46
43.002
37.002
46.002
43.002
45.002
45.002
39
45.002
45.002
44.002
43.002
45
46.002
42.002
44.002
42
43.002
44
45.002
45.002
36
43
40
39
38
44.002
37
41
39
46.002
44.002
43
45
39.002
42
43
43
46
36.002
43.002
46.002
44.002
36
35.002
44
44.002
43.002
44
45.002
38
43.002
44
45.002
46
44
46
41
40
44.002
40
45
45
45.002
37
43
46
42.002
43.002
43
46.002
46.002
46
35.002
42.002
45
43
43.002
34.002
45.002
41.002
44
47
42.002
42
43.002
46
43
43.002
44.002
46
46
47
46
36.002
35.002
39
45
34.002
43.002
42.002
46
43.002
44.002
41.002
45.002
43
38.002
44
33
43.002
47
45
43
46
43
46.002
44.002
45.002
40.002
37.002
44.002
45.002
33.002
44
43
46
43
43
45
42.002
45.002
44
43.002
42.002
46
44.002
42.002
39.002
39.002
45.002
46
32.002
46
43
47
38.002
39
46.002
42
44.002
34.002
46.002
45
47
42
33
45.002
47
33.002
47.002
46
43
44.002
43.002
46.002
40.002
42.002
43
43
46
38.002
31
42.002
37
43.002
45
47
41
35.002
47.002
42.002
42
45.002
46.002
41.002
43.002
44.002
41
44
42.002
44.002
45.002
46.002
32
44
46
42
43
46
43
45
42.002
44.002
42.002
46
31.002
45
42
39
35
45.002
42.002
47
45
32.002
43.002
45
34
43
46.002
48
39.002
42
43.002
46.002
46.002
39
48
47
47
47
46
29.002
33
37
47.002
36.002
43
46
42.002
44.002
41.002
38
48
46.002
41.002
46.002
43.002
40.002
46
45.002
44
44.002
43
44.002
44
44.002
41.002
29
43.002
40
42
33.002
44
28
42
45.002
43
41.002
44.002
30
47
47
47
46
43
36.002
43.002
46.002
41.002
38
48
31
34.002
42
47
46
45
38
40
42.002
45
29
40.002
47
47.002
47
45
40.002
47
35
37
31
42
45
43.002
40
37.002
42
49
44
46
32
41
48
43.002
43
43.002
42.002
45
48
42.002
41
39
43
29
46
44
32.002
43
47
43
38.002
25.002
49
47
42
49
43.002
27.002
39
38.002
40.002
46.002
45.002
40
40.002
34.002
47.002
48.002
46.002
35.002
47.002
44.002
25.002
39
45.002
42
46.002
26
47
45
47.002
45.002
43.002
47.002
44.002
46.002
44.002
43.002
45
45.002
40
47
41.002
37
39.002
28.002
41.002
42.002
29.002
28.002
47.002
44
42.002
31.002
40.002
48
44.002
36.002
47.002
47.002
42.002
43.002
43
23
46.002
40.002
44.002
46
46
41
49
45
37
47.002
38.002
36.002
39.002
26
37.002
47
36.002
48
43
46
42.002
30
39
45
23
41.002
24.002
43
50
38.002
32.002
49.002
47.002
44
29
49.002
36
38
42.002
44
43.002
44.002
23
47
46
40
50
42
46
46.002
36
45.002
40.002
21.002
43.002
40
43
44
34.002
47
47
47.002
44
42.002
35.002
43.002
37.002
45
46.002
49
49
38.002
45
44.002
26.002
42
44.002
47
47
49
25
31.002
36
48
42.002
45.002
48
25.002
48
42.002
45.002
40
44.002
38.002
34
45
43.002
48
38.002
46
41
42.002
28.002
48.002
34.002
47.002
48
43
22.002
27
46
46.002
33.002
19.002
37.002
37.002
20
44.002
35.002
48.002
48
46.002
49
44
48
44
20.002
20
44.002
37.002
29.002
43
33.002
39
51
47
33
24
49
51
39
33.002
49.002
47.002
45.002
46.002
40.002
43
34
39.002
50.002
46.002
35.002
42.002
47.002
38.002
42
45
47.002
21.002
31
46.002
46.002
44.002
36.002
49
49
43
51.002
46
21.002
31
45
43
46
43.002
48
44.002
18
42.002
25.002
40.002
44.002
37
18
41.002
45.002
42.002
37
51
42
45
43.002
27.002
36
36
45.002
43.002
24
31
45.002
31.002
23.002
48.002
48.002
49
49
42
16.002
51.002
34.002
47
48
32
36.002
43.002
45
48.002
44
48
32
41.002
36
47.002
33.002
33.002
26
47
29
42
45
37.002
44
29.002
49
43.002
18
48.002
44
46.002
29.002
39.002
39
49
32.002
42.002
47.002
18.002
43.002
34
21
49
47.002
46.002
44
43
51.002
46
43
15.002
34.002
49.002
27
52.002
51.002
50.002
20
29
52.002
45
45.002
47
27.002
46
44.002
44.002
50
16.002
32
44
47.002
22.002
32.002
45
45.002
42.002
46.002
46.002
49
43.002
37.002
29.002
50.002
31.002
44.002
17.002
43.002
36.002
51.002
41
14
42.002
21
39
24
44.002
40
27
44
14.002
14.002
48
48
47.002
40.002
52
49.002
42.002
47.002
42.002
46
48.002
28.002
31
49
45
43
43.002
28
43
43.002
45.002
26.002
46.002
41.002
26
53
45.002
49
28.002
37
24.002
49.002
44.002
32
42.002
45
22
41.002
47
35
46
42
52.002
15
33
47.002
50
49
35.002
42
25.002
43
54
44
44
14.002
38.002
17.002
47.002
39.002
48
23
34
44.002
15.002
26
54.002
50
46
24.002
31
46
51
23
44
46
31
46
12
25
46.002
47
23.002
32
29.002
19
43.002
37.002
49.002
52
54
50.002
25.002
41.002
47
38.002
44
46.002
44.002
45.002
45
37.002
42.002
30
48.002
47
48.002
49
14.002
23
54.002
27.002
12.002
46
11.002
17.002
43
43.002
45.002
48
20.002
53
54.002
42.002
48
48.002
50
45
27.002
42.002
32
46
53.002
27
11.002
40
51.002
47.002
37.002
25
21.002
42.002
22
40
44.002
44
50.002
41
20
30
20.002
43.002
44.002
43.002
15
50.002
32.002
20
46.002
43.002
41
46.002
30.002
49
30.002
44.002
50
45
44.002
45
45
12.002
43
13.002
43
49.002
50
45.002
37
32.002
32.002
23.002
47.002
42
42.002
44.002
44.002
56.002
49
42
25.002
43
35
27.002
11.002
16.002
47
41
47
10
15
45.002
49.002
10
28
21.002
25
44
33
18.002
21.002
49.002
10
48
44
48.002
56.002
45.002
50.002
44
43.002
51
18.002
52.002
56
20
48
12.002
24
35
29.002
46.002
37.002
53.002
17
46
22
47.002
13.002
46
45
26.002
43.002
40
47.002
47
49
51
46
23.002
16
28
42
48
51.002
16
55
46
31
56.002
10
45
9.002
44.002
49
37.002
17
8.002
48
26.002
40
8.002
48.002
27
44.002
58
43.002
46
44
17.002
15
19
42.002
51.002
41.002
40.002
44.002
42.002
25
19
43
46
24.002
51
51.002
38.002
11
57
43
29
51.002
25.002
48
46.002
10.002
52
43.002
51.002
48.002
44.002
59.002
9.002
46
47.002
45
49.002
20.002
30
45
43.002
41
18.002
15
50
44
45
8.002
8.002
16.002
28
7.002
35.002
45.002
49.002
18
30.002
42
12
47
34
43
58
47.002
15
44
45.002
29
22
42.002
43
32
42
50
20.002
46.002
44.002
33
51.002
58.002
38.002
46.002
7.002
46
7.002
13.002
32.002
42.002
45.002
47
44.002
44
14
47.002
56.002
53.002
61.002
52
43.002
51
56
41
45.002
42.002
24.002
46
44.002
48
49.002
44
45
61
25.002
23
44.002
48.002
26.002
12.002
52
62.002
9
12.002
21
7.002
22
8
24.002
46.002
39
51
43.002
45.002
49
61.002
50.002
15
10.002
50
8.002
18.002
13
33.002
57.002
32
52.002
10.002
7
34
16
27
45
7
14.002
29.002
46
45
43.002
49
53
30
12.002
9
47
43.002
47
57.002
18
43
29.002
59.002
45.002
40.002
50
16.002
47.002
42.002
37
49.002
44
46.002
45
47.002
58
48
18
6.002
7.002
15
43
49
51
25.002
43
52
42
37
7
30
48
43.002
48.002
65.002
11
11
21
49.002
64.002
49
12
7
45.002
61.002
44.002
44.002
10.002
34.002
47.002
21
52.002
44.002
34
42.002
19
62
46
34
11
58.002
8.002
44.002
31
45
6.002
39
52.002
42
60
44
45
44
43.002
22
45.002
47
40.002
42.002
12.002
56.002
46
20.002
6.002
43.002
47.002
49
6.002
9.002
51.002
37
50
57.002
66.002
46.002
9.002
24
51.002
24.002
32
28
10.002
46.002
25.002
46.002
46
44
67.002
7
27.002
6
51
38
22.002
45
41
45.002
46.002
6.002
66.002
60
65.002
48.002
65
68
63.002
62
14.002
50.002
43.002
38
65.002
66.002
43
35.002
17.002
6
10
45
49
11.002
50
44.002
45
27
67
15
6.002
17.002
8.002
8.002
42.002
63.002
8
9
47.002
11.002
13.002
15
6
47
12
47.002
69
49
46
44.002
23
42.002
31
6.002
13
6
44
34
48.002
48
45.002
52
29.002
6
59.002
50
33
7
46
52
60
46
8.002
6.002
57.002
17.002
43
58.002
7
37
38.002
27
43.002
49.002
48.002
65.002
43
48
9
44
44.002
9.002
39
69.002
55
67
43
45
57
62
49
32
40.002
47
35.002
39
45
44
6
47.002
65
36
26
44
44.002
45.002
6
19.002
47
6
21.002
29
43.002
45.002
65.002
6
30
70.002
20
43.002
71.002
7.002
10
57.002
43.002
24.002
49.002
51
42
13
6
33.002
46
57.002
45.002
60.002
6
71.002
6
23.002
20
42.002
7.002
68.002
41.002
71
51.002
70
55
47.002
8.002
65.002
46
47
37
6
43.002
26
41.002
7
25
35.002
8
55
36.002
40
46.002
13
73.002
45
47
72.002
26.002
38
6
7.002
74
6
64.002
16
7
43
45
70.002
48.002
7
53.002
44
46
27
16
47.002
49.002
6.002
31.002
6
28.002
9.002
14.002
27.002
44.002
12
44
6
45.002
72
56
45
71
72
69
21.002
42
35
46.002
43
73
11
6
51
23
44.002
48.002
58.002
43
37.002
28
46
6
65.002
66
40.002
75
25.002
6
43.002
42.002
32.002
42.002
15
48
45
6
9
7
33.002
43
42
29
6.002
10
37.002
46.002
67.002
66
18.002
6
61.002
70.002
6
6
31.002
7.002
40.002
12
41
45.002
29.002
63
6.002
48
48
49
25
6
44.002
30
47.002
58
48
42.002
26
30.002
12
32
44
44
43
49.002
29
45
75.002
29.002
9.002
26.002
[truncated: 33,473 more rows]

## Sheet: TV_Vertices
X	Y	Z
-1.70667	0.277522	7.38685
-1.61655	0.262209	7.74814
-1.6378	0.539832	7.58319
-1.63776	0.0113618	7.69641
-1.74732	0.62433	7.2018
-1.68754	-0.0610617	7.4163
-1.65763	0.932529	7.33451
-1.62267	-0.277461	7.6711
-1.78103	0.951708	6.9877
-1.53465	0.797672	7.69369
-1.81842	0.688073	6.931
-1.50936	0.44865	7.92865
-1.7869	0.407667	6.99619
-1.53414	0.0882629	7.99198
-1.55446	-0.17877	7.94491
-1.72821	0.0619122	7.02258
-1.59552	1.2706	7.27001
-1.71356	1.24504	7.03576
-1.49009	1.15805	7.53598
-1.65052	-0.323307	7.27519
-1.50535	-0.550683	7.97575
-1.8797	0.918604	6.69331
-1.86691	0.594965	6.69647
-1.40952	0.701604	7.98103
-1.58006	-0.577639	7.60715
-1.6146	1.48304	7.09076
-1.38147	1.02191	7.81549
-1.42497	0.17346	8.2048
-1.85364	1.2899	6.68821
-1.42557	-0.210509	8.21942
-1.82034	0.319245	6.69653
-1.93789	0.80067	6.49067
-1.72682	1.62213	6.82511
-1.47359	-0.879368	7.79355
-2.0048	1.15682	6.32947
-2.00082	1.559	6.36672
-1.66386	-0.174463	6.83113
-1.32229	0.471207	8.23967
-1.88519	1.65542	6.56069
-1.91559	0.563603	6.44035
-1.44406	1.54562	7.3168
-1.33257	-0.619158	8.36144
-1.5749	-0.644135	7.34979
-1.75342	0.0715067	6.66727
-1.31232	1.37934	7.66084
-1.38331	-0.938626	8.15331
-1.54025	1.71332	7.06209
-1.29539	0.0444967	8.41976
-1.23198	0.910919	8.10199
-2.05333	1.89314	6.2704
-1.23681	1.21594	7.89397
-1.58453	-0.524826	7.03809
-2.12854	1.50983	6.11503
-1.25572	-0.341411	8.49358
-2.00514	0.817943	6.23216
-1.5092	-0.826719	7.52491
-1.85015	1.92417	6.55249
-2.13358	1.72234	6.14589
-1.84045	0.270578	6.42485
-1.22319	-1.00507	8.47435
-2.17007	1.32504	5.95123
-1.5909	1.98089	6.84531
-2.09541	1.04798	6.0528
-1.17445	0.286182	8.49863
-1.15709	-0.654851	8.63682
-1.98949	2.19675	6.29729
-1.95929	0.547815	6.16138
-1.60903	-0.365549	6.70547
-1.0844	-0.13648	8.67971
-1.09447	0.632304	8.42311
-1.10299	1.53262	7.84305
-1.1555	1.77595	7.54397
-2.22664	1.75785	5.93216
-1.01118	-1.02601	8.80896
-1.28437	2.0605	7.17851
-1.21684	-1.28539	8.27693
-1.05708	1.27133	8.09439
-1.74939	2.25701	6.54776
-1.32958	-1.18452	7.92382
-2.20274	1.95384	5.98323
-1.7258	-0.0302074	6.45394
-2.16479	2.16126	6.05799
-1.08206	-1.35217	8.58695
-0.968221	1.02397	8.3495
-1.44962	-0.88455	7.23246
-1.86713	0.278206	6.11509
-0.961643	0.35806	8.66677
-2.07082	0.842392	5.9427
-2.25113	1.61532	5.81127
-0.898746	-0.504947	8.91164
-1.38879	-1.08014	7.58605
-2.16583	1.12679	5.78344
-0.959243	-1.38102	8.81865
-1.93737	2.50027	6.27002
-1.45324	2.34833	6.81112
-0.822974	0.0526583	8.87914
-0.804089	-0.923668	9.03678
-2.24942	1.41275	5.69438
-1.40297	0.549668	7.08321
-1.15397	-1.48764	8.02202
-2.28835	1.92725	5.70083
-2.17831	2.43955	5.95781
-1.30481	0.337699	7.41424
-1.98476	0.548965	5.87747
-0.865377	-1.24235	8.97628
-0.908633	1.92517	7.8404
-1.38251	0.937266	7.05496
-1.47265	0.724786	6.83668
-1.29649	0.698274	7.35397
-1.60096	2.63033	6.51225
-1.3777	0.208913	7.10756
-1.5053	-0.61605	6.77043
-1.60835	-0.299583	6.38941
-0.845114	0.800024	8.58799
-2.28263	2.24597	5.72163
-0.756224	-1.52096	9.00934
-1.27407	-0.0147662	7.45759
-0.889952	1.62706	8.07743
-1.03619	-1.59156	8.36247
-1.42505	1.24969	6.83272
-0.888577	-1.64707	8.70784
-1.04785	2.38151	7.31855
-1.21731	1.05518	7.34496
-0.836095	1.37445	8.30069
-1.493	1.00595	6.73826
-1.19564	0.527881	7.62231
-1.33068	-0.0820018	7.16258
-1.2092	-1.38517	7.66583
-0.997753	2.14808	7.54022
-1.18274	2.51815	7.04738
-1.87718	2.78003	6.22296
-2.09796	0.887868	5.60096
-0.697502	0.538813	8.82908
-1.27432	1.33715	7.08436
-0.570886	-0.165379	9.13801
-1.45995	0.433901	6.75422
-1.53121	0.771179	6.60959
-1.14872	0.169157	7.77761
-2.04771	2.73779	6.01781
-0.676761	-0.67103	9.12317
-1.12824	0.822764	7.61565
-0.702635	1.18713	8.54056
-1.37732	1.49051	6.81581
-2.23228	1.3052	5.48238
-1.58279	0.979163	6.42508
-1.37338	0.0440795	6.81771
-1.65048	2.93414	6.38524
-1.21616	-0.352333	7.44433
-1.72655	-0.0149389	6.03291
-1.34256	-0.947014	6.89746
-1.53643	1.36088	6.52278
-1.28601	-0.262571	7.09355
-1.87984	0.296907	5.85566
-2.32913	1.72709	5.40696
-1.10345	1.36118	7.3484
-0.457342	-1.07152	9.28836
-0.954902	-1.74745	8.06836
-1.23555	-1.23713	7.25238
-0.543943	0.32094	9.02183
-1.07593	1.11908	7.53774
-1.49339	-0.511983	6.40047
-1.1427	-0.221681	7.77786
-1.12371	1.57917	7.18153
-1.06308	-1.60307	7.77586
-2.28406	2.18768	5.31601
-1.30833	2.71834	6.76441
-1.23113	1.66606	6.96165
-1.44327	2.89068	6.55264
-1.39798	1.78306	6.63298
-1.95158	0.515257	5.55501
-2.28674	2.53185	5.67105
-0.594855	1.49756	8.50284
-1.66969	1.21503	6.20263
-0.836202	2.51175	7.51656
-0.511217	-1.6218	9.18706
-0.605023	-1.84182	8.92493
-1.0633	-0.58489	7.82235
-1.37696	-0.735625	6.5438
-1.00966	0.539318	7.90608
-1.00373	-0.110913	8.06394
-0.632529	1.71642	8.35906
-1.56578	0.662108	6.34339
-0.450953	-0.544024	9.27232
-0.96208	0.17831	8.08186
-1.4766	0.307433	6.42004
-0.546614	0.975356	8.77516
-1.60625	1.77974	6.30534
-0.442337	0.762356	8.94162
-0.922097	0.9887	7.81157
-1.65563	0.946989	6.16883
-0.670115	1.98855	8.15277
-0.972132	2.67694	7.22196
-1.70384	1.51503	6.13842
-0.775867	-1.87981	8.45881
-2.26324	2.48761	5.38829
-2.19376	2.77787	5.70678
-0.894606	1.38072	7.62606
-0.951213	-0.427655	8.11042
-0.976099	1.63634	7.35505
-1.05093	1.84525	7.1134
-1.82197	3.04651	6.1619
-1.25361	-0.290113	6.74838
-0.28194	0.250374	9.21545
-1.46363	3.07404	6.51233
-1.09841	-0.684411	7.52691
-1.06965	2.89511	6.96885
-1.49838	1.99588	6.40845
-2.25831	1.50606	5.21192
-1.164	1.96939	6.87823
-1.56575	-0.303984	6.11538
-2.27136	2.04345	5.13885
-1.76356	1.34603	5.96513
-1.95702	2.94154	6.03749
-2.13978	1.15684	5.21702
-1.18932	-0.506576	7.14031
-0.339777	-1.78273	9.26012
-2.03954	0.807077	5.35444
-0.697022	2.30081	7.87264
-1.74699	1.80733	6.02795
-1.37134	0.00791577	6.46266
-0.248577	-0.173514	9.34541
-1.32652	2.11996	6.58616
-0.979284	-0.860444	7.81055
-1.72668	1.09387	5.9695
-1.62952	3.23018	6.31514
-0.763125	0.360969	8.25998
-0.898551	-0.77774	8.1151
-0.238563	-1.55952	9.4096
-1.2542	-0.956129	6.66543
-1.4742	2.23192	6.35472
-0.775435	-0.121094	8.34394
-0.172501	-0.538869	9.43389
-0.807047	1.72903	7.53043
-0.71792	2.80171	7.43834
-1.55031	0.464349	6.09795
-0.991372	2.11901	7.0313
-1.24407	3.09547	6.70485
-0.244827	-2.05139	9.15276
-0.740817	-0.637667	8.38872
-0.483567	-2.10661	8.68395
-1.66038	0.790512	5.93703
-0.436131	1.37587	8.69935
-1.45916	0.215656	6.2048
-0.733438	0.789172	8.12279
-1.19762	-1.14215	6.90295
-0.262829	0.665309	9.09554
-0.768956	-1.94453	8.08603
-1.42934	-0.513407	6.18285
-0.0837072	-1.2638	9.53347
-1.79736	0.172508	5.60873
-1.00537	-1.57945	7.43227
-2.197	1.88282	4.96468
-2.21866	2.72405	5.4263
-1.65531	2.07869	6.14952
-0.980713	-0.913774	7.51007
-0.616557	2.61366	7.73507
-2.14425	1.5428	4.88139
-0.846678	1.98292	7.3094
-1.802	1.30795	5.78367
-0.0413179	-1.84367	9.4758
-0.00166767	-0.855588	9.55506
-0.813439	-1.07986	8.02335
-0.870736	-1.80533	7.77027
-0.844312	3.00883	7.16002
-1.31466	2.40209	6.46382
-1.06827	-0.756819	7.262
-1.82652	1.63074	5.79733
-1.8695	0.362795	5.43647
-0.386567	1.74397	8.59608
-1.10227	2.32414	6.76126
-0.623581	1.28313	8.0057
-1.76939	1.10985	5.67945
-2.054	2.96223	5.80838
-0.664904	-1.04267	8.37965
-0.226716	1.15478	8.94182
-1.80097	2.05161	5.84578
-0.584641	0.194987	8.47927
-1.47857	-0.351491	5.89217
-1.53723	2.41855	6.18833
-1.28657	-0.172437	6.39935
-0.427117	2.06547	8.44314
-1.38916	3.30148	6.51943
-0.474081	2.28017	8.21475
-0.886484	-1.04804	7.76154
-0.711425	1.59528	7.74067
-1.62464	-0.122957	5.75824
-2.0205	0.930213	5.10056
-0.494536	-0.0638652	8.61312
-0.54665	-0.814344	8.58679
-2.1604	2.22978	4.96843
0.0364076	-0.17451	9.4885
-0.580045	-2.10807	8.26267
0.00858223	0.554094	9.28159
-1.92121	0.610478	5.22405
-2.13775	2.45883	5.08253
-1.01938	-1.33894	6.94225
-0.551083	-0.434149	8.59951
-1.23538	-0.775777	6.29695
-1.91773	3.15433	5.9073
0.0049209	0.169122	9.39092
-1.07371	-0.642943	6.88133
-0.5294	0.544208	8.41571
-0.831834	2.37593	7.07711
-2.0643	3.02908	5.58205
-1.61045	0.585687	5.79094
-1.70978	2.37743	5.92435
-1.36295	0.0232306	6.15381
0.26858	-1.06544	9.70589
-0.652032	1.91068	7.62259
-0.977084	3.19933	6.92059
0.177447	-1.48564	9.66957
-1.48562	0.288734	5.91922
-1.36036	2.67039	6.28563
-2.05194	1.21602	4.88026
-1.15348	2.64698	6.53244
-0.213902	-2.28661	8.86648
-0.0276693	-2.26455	9.19713
0.188314	-0.379948	9.58964
-1.78266	3.27823	6.07267
-1.14587	-0.415403	6.47506
-1.50557	3.44271	6.36896
-0.609792	-1.32099	8.19573
-0.0777493	1.7264	8.83411
-0.921845	-0.933019	7.15217
-0.389395	2.58748	8.06557
-0.453875	0.973311	8.31715
-1.87979	1.70127	5.52837
0.13289	-2.11333	9.47957
0.0324841	0.97042	9.16336
-0.645327	2.24444	7.41092
-0.855407	-1.1016	7.53161
-1.85082	1.43678	5.52778
-0.483732	2.86836	7.68568
-0.579478	3.06755	7.39602
-0.935656	2.65714	6.7805
-0.317331	-2.30232	8.49887
-2.0945	2.93384	5.42313
-1.11815	-1.06104	6.59682
-0.623013	-2.0338	7.87818
-1.09781	3.45217	6.70229
-1.88066	1.9559	5.50945
-0.309063	-0.293594	8.77916
-0.368119	-1.13329	8.69019
-0.504191	1.77037	7.89439
-2.09485	2.67616	5.18068
-0.728422	-1.25672	7.77718
-0.28831	0.258943	8.68422
-0.465698	-1.34807	8.47545
-0.348057	-0.727241	8.76875
-2.05204	1.84708	4.67762
-1.68851	0.865884	5.45754
0.313527	-1.85115	9.70729
-1.65677	3.45137	6.16688
-1.79635	0.31654	5.27058
-1.78538	1.17077	5.42538
-0.223689	2.38057	8.41202
-0.614743	2.5122	7.26652
0.366221	0.085079	9.55892
-0.731138	3.28029	7.1288
-0.259275	0.758987	8.55353
-1.20643	-0.226961	6.15883
-1.32858	3.60029	6.45011
-1.04004	2.86265	6.57294
-0.36043	1.35902	8.24031
-0.372779	1.61074	8.11624
-1.42485	2.85553	6.128
0.393399	-0.603766	9.70327
0.0759907	-2.45105	9.04126
-1.9852	1.56942	4.57587
-1.82581	2.30329	5.65512
0.286486	0.88361	9.31321
-0.787586	-1.63357	7.12891
-1.57357	2.66875	6.00832
-1.96502	1.2678	4.61964
0.31492	0.496381	9.43424
-1.30541	-0.546256	5.92997
-1.89626	0.870094	4.82982
-2.04879	2.86936	5.25079
0.257657	-2.40304	9.36117
-0.85406	3.43502	6.921
-0.118325	2.11066	8.64912
0.397855	-2.03667	9.71522
-1.8696	1.74718	5.25713
0.505605	-1.23066	9.81636
-0.53892	-1.47373	8.01284
0.146744	1.4408	9.07049
-0.119262	-0.519686	8.91924
-1.63434	0.0383913	5.35257
-0.716111	-1.84915	7.50299
-1.5109	0.421768	5.55857
-0.386264	-2.24478	8.09889
-1.23082	2.95403	6.30763
0.275084	1.17784	9.22254
-1.83081	1.42132	5.19892
-0.421341	2.17674	7.74261
-1.94248	3.21676	5.65321
-0.109605	-0.935327	8.92496
0.522917	-0.214898	9.6832
-1.80523	0.518951	5.02535
-1.44864	-0.266666	5.58285
-1.75172	3.46272	5.96939
-0.489455	2.43283	7.48286
-1.16194	-0.728551	6.0496
-0.204238	2.99267	8.0014
-0.354495	3.16682	7.65799
-0.23146	-1.49556	8.66162
-0.0416954	0.593515	8.7442
-0.898977	-0.792345	6.68809
-1.96493	2.13049	4.68602
-0.706991	2.74827	6.99929
-0.0346867	-0.135056	8.92047
-1.84843	3.34895	5.83273
-0.189372	1.19125	8.44363
-1.821	2.29806	5.36089
-0.0320512	-2.48796	8.66118
-1.00073	-0.609622	6.5033
-0.367149	-1.56725	8.33237
-1.73631	2.59709	5.72942
-0.865181	2.92305	6.72956
-0.501476	3.37777	7.3392
-1.52229	3.63369	6.22769
0.0597097	2.01971	8.81396
-0.0645048	-1.36211	8.88779
0.445992	-2.24718	9.6448
-0.930305	-1.20004	6.53147
-0.726557	-1.20675	7.32127
0.662797	-0.804392	9.82473
-1.023	-0.904317	6.18275
-2.00423	2.37866	4.87317
0.587219	-1.56917	9.85686
-0.0939809	2.73366	8.31335
-0.167674	-2.41111	8.29207
-1.34372	0.0707603	5.81182
-1.02525	3.12089	6.48034
-1.84866	2.06995	5.20724
-0.656063	3.52489	7.06757
-1.11336	3.6799	6.57878
-1.89511	1.40915	4.42378
-0.534468	-1.45627	7.62445
-1.76205	1.16039	5.21884
-0.762963	-1.02317	6.89868
-0.787834	-1.45936	6.79365
-1.84725	1.12352	4.49259
-1.95177	3.16088	5.4359
0.637716	-2.00217	9.83304
0.164328	-2.57475	8.92363
-0.350687	-1.65632	8.00943
-0.257367	1.94965	8.06476
-1.51662	2.91608	5.94903
0.0131421	0.98117	8.65205
-0.40385	2.71743	7.36994
0.129609	-1.14472	9.06083
0.0909611	0.302866	8.89386
-1.68155	0.30563	5.02058
0.0922625	2.54976	8.59663
-1.78379	1.63983	4.95375
0.239418	1.94872	8.95035
-0.881107	3.66103	6.75867
-1.76538	2.56406	5.48514
0.0312388	-1.64456	8.83718
-0.678341	3.07528	6.8511
-1.40304	3.02036	6.06454
-1.91558	2.52649	5.02209
-1.04357	-0.441201	6.21636
-1.26492	-0.464854	5.61173
-0.387569	-2.11656	7.64998
0.461003	1.13758	9.31488
-0.217948	3.24359	7.82138
0.603518	0.473492	9.54242
0.434711	1.45072	9.21012
-0.0495286	-1.76441	8.61726
-0.122335	1.66809	8.31027
0.192715	-0.613408	9.08972
0.324837	-2.59432	9.14182
-1.72807	1.3356	4.92395
-1.22032	3.80307	6.43204
-1.36736	3.8166	6.25712
0.414305	1.75704	9.10709
-1.10671	-0.256226	5.9127
0.174393	2.25686	8.79373
-1.8462	3.40618	5.63676
-0.275742	2.52378	7.67301
0.718709	-2.33702	9.77188
0.608843	-2.56266	9.51749
-0.847025	3.16114	6.64428
-1.62372	2.84823	5.76325
-1.76949	3.5229	5.78943
-0.465995	3.00158	7.116
-1.69064	2.76999	5.5789
-1.8657	1.86312	4.48263
-1.90621	3.05224	5.30113
-1.66683	3.62456	6.01651
0.821455	-0.264381	9.77639
-1.72069	0.584064	4.76198
0.080615	1.4635	8.53051
0.722478	0.159046	9.65684
-0.62101	-1.66557	6.95909
-0.131297	-1.82146	8.2932
0.672039	0.923944	9.44153
-0.457633	3.58959	7.27371
0.302671	0.00999232	9.05474
-1.34402	0.171184	5.49512
-1.55985	0.681847	5.1789
-0.113767	2.36384	7.95723
-1.67124	1.02211	5.03475
0.881811	-1.19671	9.93882
0.446666	-1.10738	9.22717
-1.47943	-0.0828137	5.22285
-0.604962	3.77375	6.94826
-1.16299	3.28696	6.23807
-1.02024	3.88832	6.50378
-1.76466	0.821312	4.58775
0.287191	-2.65829	8.813
-1.79824	1.62708	4.32543
-0.621822	-1.19773	7.00706
-1.33244	3.18897	6.06841
-1.53435	0.124662	4.98246
-1.11572	-0.675058	5.82051
-0.351923	-1.64196	7.72081
-0.496186	-1.38454	7.24379
-0.793654	3.86162	6.68018
-1.41474	0.394419	5.22297
0.227916	-1.51233	9.05119
-0.864587	-1.07769	6.2182
-0.139011	-2.36754	8.00029
-0.548065	-1.86861	7.27297
-0.0604603	3.29292	8.01204
-1.84915	2.25814	4.81303
-0.246296	3.48384	7.6272
-0.514845	3.21759	6.95266
-1.87118	2.81914	5.21889
0.945856	-1.71254	9.97917
0.0612232	3.07839	8.29117
-0.932283	3.37481	6.44269
0.384352	2.28404	8.9177
-1.78805	1.95195	4.88898
0.679004	1.39091	9.3186
0.25842	0.735772	8.85491
0.19699	2.90462	8.51943
-1.8339	2.29323	5.05883
-0.683652	3.3178	6.71678
-0.844998	-0.658978	6.27008
0.39519	0.395298	9.00637
-1.17544	-0.0721807	5.60026
0.26669	-1.8774	8.8697
-1.81553	2.57103	5.22217
0.292173	1.21938	8.72567
-1.75491	1.3321	4.28173
-0.382834	-1.55578	7.46855
-0.15381	2.82716	7.60606
-0.721503	-0.897098	6.53776
-1.84612	3.35279	5.47741
0.113545	-2.56296	8.35359
0.0403332	2.15982	8.21213
0.358351	2.51506	8.81499
0.52386	-0.22032	9.18529
0.94736	-2.19958	9.93192
-0.618599	-1.08517	6.74732
0.643666	1.74307	9.20626
-0.932457	-0.468836	6.00642
-0.136086	-1.82971	7.93301
1.07376	-0.613641	9.90751
-1.68655	0.971465	4.32856
0.549564	-1.52264	9.25036
-0.712799	-1.28145	6.37259
-1.30847	-0.28016	5.26481
-1.57506	1.22203	4.66349
0.129152	-1.97551	8.52994
-1.12657	-0.526956	5.46108
0.972848	0.607822	9.60402
-1.58149	2.98851	5.57208
0.916696	-2.56635	9.76444
-1.74678	3.53836	5.57246
-0.349864	3.22743	7.12827
0.575413	2.10466	9.06919
0.617218	-0.536362	9.26377
-0.336598	3.83478	7.26992
1.07248	0.170541	9.73657
-1.53405	3.79079	6.04456
0.364766	2.78989	8.71145
-0.64622	3.94924	6.73806
-1.46684	3.12816	5.81988
1.2075	-0.959671	9.99989
0.311339	1.58152	8.6219
0.0549461	-1.98147	8.23871
0.633276	-2.78408	9.07201
-1.57499	0.349168	4.74416
0.219949	1.90443	8.45047
-0.260904	-2.03402	7.28267
0.88313	-2.7652	9.5055
-1.77303	1.97193	4.59898
1.20715	-1.40765	10.0447
-0.00748579	2.71291	7.84791
-1.63571	3.73415	5.7533
1.15665	-0.167219	9.83517
-0.214283	3.07189	7.37581
-0.803413	4.0561	6.51969
0.496614	-1.78614	9.14123
-1.20759	3.96009	6.3126
0.567131	2.42579	8.96882
-0.907356	-0.897799	5.93208
-1.78464	3.24731	5.35002
-0.185003	-1.71498	7.559
0.917497	1.71794	9.29943
-0.52099	-1.56094	6.65005
-0.705033	3.54487	6.56143
0.177652	3.40811	8.26641
-1.70474	2.85348	5.39065
-0.961179	-0.317334	5.68972
0.799041	-1.21959	9.37657
-0.395983	-1.8145	6.98048
0.594071	0.176736	9.12966
0.42338	-2.11948	8.72272
0.453912	-2.73866	8.57004
-0.911048	3.62748	6.31864
0.0310816	3.63831	7.92881
-1.03162	4.08063	6.3723
1.25221	-2.48963	9.95021
0.698687	0.688694	9.0316
0.758437	-0.845326	9.35106
-1.52594	0.876638	4.79039
-0.137715	3.7779	7.59918
-0.479001	4.00274	6.9324
0.570215	1.10389	8.87643
-1.40195	0.539193	4.93546
-0.762526	-1.07365	6.05406
0.968297	1.36966	9.40552
-1.68224	1.72637	4.37176
0.134778	-2.48433	7.94334
1.06942	1.06143	9.51307
-1.60584	0.633052	4.46663
-1.66752	1.6397	4.59599
0.440122	3.04564	8.67714
-0.0576398	-2.28664	7.63008
-0.943747	-0.733295	5.61259
1.31957	-1.96964	10.0614
-1.37406	-0.0567945	4.95186
0.6413	-2.03073	9.07868
-0.182327	3.39468	7.23218
-1.1104	3.5502	6.14093
-0.434324	-1.25373	6.82718
0.536753	1.51504	8.745
1.35319	-0.274774	9.8916
0.838549	-0.0636947	9.25227
-1.71477	3.07088	5.30931
0.105696	-2.00317	8.02258
0.299281	2.30093	8.33944
-1.57465	1.48948	4.16766
-0.422672	3.47259	6.89654
-1.03685	-0.153998	5.43295
-1.29065	3.42884	5.91315
-1.36819	3.96434	6.09471
-1.27102	0.297313	5.01952
0.640297	2.72976	8.90728
0.504022	1.91754	8.60202
-1.20607	0.0968614	5.26674
1.40365	-0.646175	9.98227
1.45414	-1.51673	10.1047
1.26077	0.503999	9.68786
-0.258488	-1.5349	7.19509
1.43272	-1.10987	10.0732
0.234745	2.61527	8.13977
0.287859	-2.11133	8.31883
0.815495	-1.70259	9.32856
0.368282	3.25808	8.54402
1.04631	-2.91425	9.32188
-0.737887	3.70991	6.43141
0.34758	-2.64993	8.22294
-0.50072	-1.02538	6.45616
-0.580518	4.13617	6.67541
-1.46326	3.95343	5.8581
-1.64557	3.46536	5.41176
-0.592756	-0.787971	6.10069
0.88203	2.05133	9.19763
-1.42613	0.175834	4.68368
0.712748	-2.85401	8.68415
-0.783241	-0.549506	5.89933
0.0419466	-1.90085	7.70765
0.275354	3.6676	8.23904
1.41665	0.126884	9.80133
-1.48657	3.20293	5.55859
-0.129722	4.02881	7.4398
0.576525	2.97109	8.79744
-1.57817	1.19033	4.12652
0.443538	2.19506	8.4758
0.0782474	3.05284	7.74352
0.404382	3.54532	8.4772
0.223495	2.91809	7.97651
0.973105	0.396355	9.17918
-1.47208	0.390154	4.48241
0.669178	-2.23566	8.88157
1.37935	0.916007	9.59752
1.13203	-2.77213	9.6657
-0.489431	3.73816	6.63039
-1.6079	3.27085	5.36805
-1.53458	0.875082	4.14406
0.84974	2.44087	9.07838
-0.844498	3.80929	6.25633
0.0194651	3.33802	7.5125
1.05956	-0.399966	9.36964
-0.696189	4.27679	6.50709
-1.5704	3.12664	5.41738
0.925801	-2.03858	9.28004
1.11257	-0.82053	9.44709
1.61961	-1.69088	10.1266
0.595142	-2.26669	8.56115
0.798711	1.43902	8.85807
1.23403	1.73726	9.36642
-0.287383	4.11526	7.14784
-1.53079	1.55556	4.3016
0.0366058	3.92774	7.74419
-0.759458	-0.935164	5.77711
-1.14259	4.16753	6.16345
-0.0382295	-2.14292	7.27404
0.204924	-2.4214	7.67626
-0.965284	-0.597854	5.32223
-0.472202	-1.38711	6.28391
-0.61777	-1.14589	6.00845
-0.173191	3.63516	7.10022
-1.23951	-0.203042	4.94045
-1.10932	-0.391847	5.09274
1.57374	-2.34165	10.0312
1.12005	1.97296	9.28269
0.920957	-2.94234	8.91224
-0.918368	4.2203	6.35839
-1.39815	1.06845	4.41833
0.190381	3.84055	8.01352
1.67993	-1.97715	10.1137
1.72046	-0.703829	10.0359
-1.39912	3.34743	5.65927
0.886886	-2.26008	9.05075
-1.00972	3.77483	6.08662
-0.39456	4.24974	6.90056
0.904468	1.1705	8.9607
-0.277337	-1.74125	6.72498
1.5075	-2.72554	9.83142
1.73987	-1.27538	10.1405
-1.32315	4.08896	5.95673
-0.170175	-1.40763	6.80561
0.393336	-2.58006	7.91628
-1.33621	0.694551	4.56544
0.00326823	-1.76063	7.35985
-1.58865	3.69652	5.50462
-0.844575	-0.306582	5.39726
-0.605751	3.91136	6.39252
-0.127966	-1.93314	6.94288
0.684573	3.27568	8.77406
0.27734	-2.07692	7.93605
1.58078	0.555155	9.71163
0.538063	-2.23492	8.16934
0.555954	2.5638	8.40391
1.22042	-1.87677	9.45048
1.68811	-0.237541	9.92024
-0.0188284	3.58216	7.32373
-0.759921	-0.459775	5.62168
0.772072	3.02201	8.89308
-1.48333	1.38888	4.36113
1.37237	1.38333	9.47544
0.692299	2.25303	8.58218
0.60508	-2.75674	8.27934
0.401832	2.97332	8.11982
-0.251319	3.79427	6.88318
-1.44182	0.541238	4.24483
1.02834	2.91951	9.01966
1.0859	0.841287	9.08947
0.160092	-2.27497	7.37805
1.23185	-3.04838	9.06211
0.808468	1.84117	8.74695
1.42002	-2.96532	9.50442
-0.772062	-0.794267	5.48662
1.26568	-1.28192	9.51689
1.13911	-2.21318	9.25983
0.864092	-2.37162	8.74515
-1.23369	0.409672	4.74381
-1.47103	3.93602	5.56418
-0.0149594	-1.5932	7.00485
1.19618	0.104891	9.29568
0.139221	3.54116	7.53898
1.13217	2.59611	9.12338
-1.44012	1.06952	3.97305
0.496182	3.76491	8.42424
0.372266	3.94559	8.16549
0.257192	-1.93888	7.50406
1.17279	2.31854	9.2026
0.355421	3.18482	7.97758
-0.286763	-1.56315	6.41495
-0.51669	4.35771	6.67774
-0.244747	4.33467	7.0719
-0.957058	-0.0912981	5.09836
1.9485	-1.70292	10.1426
0.273675	3.4059	7.7726
0.0749482	4.18728	7.61483
-1.24629	-0.0256468	4.63237
0.515621	2.87958	8.25492
1.91246	-2.1744	10.0869
-0.758108	3.97328	6.22933
-0.773373	4.40992	6.37138
1.35869	-0.48308	9.45211
-1.45652	3.41538	5.47071
-1.11313	-0.257972	4.78345
0.877957	-2.90108	8.50043
0.602378	3.56121	8.62573
-1.10472	0.145956	4.9121
1.44516	-0.760687	9.51266
-0.10293	4.26704	7.3161
2.04642	-0.802031	10.0659
-1.26686	3.58531	5.64515
1.80745	0.257842	9.8027
-1.14724	3.69598	5.8853
-0.869585	3.96771	6.09718
-1.39834	1.41673	4.14842
-1.34604	0.257544	4.39915
-0.275284	-1.17305	6.4668
-0.887608	-0.547179	5.06274
-0.629062	4.4314	6.51155
-0.549483	-0.634377	5.69492
1.74611	0.955299	9.61802
1.36824	-2.14574	9.4002
1.84449	-2.54818	9.96572
-1.40927	1.29823	3.9882
0.224126	4.07859	7.88856
-1.46333	3.63385	5.39544
-0.411288	-1.23258	5.94631
1.63127	1.20526	9.54922
-0.938263	4.39016	6.18549
-1.08127	4.31035	6.08222
-1.17366	4.27341	5.91763
1.07628	1.5781	8.89269
-0.0341503	-1.47934	6.79418
1.38186	2.08858	9.30087
-0.552315	-1.00732	5.67325
1.79548	-2.87678	9.75063
-0.356681	-0.947456	6.11103
1.30293	0.582199	9.1953
1.47189	-0.10544	9.3871
0.116057	-2.08232	7.02221
-1.27836	0.895962	4.27613
-0.28201	-1.39946	6.12055
1.13271	-3.00825	8.65604
-0.33059	3.97594	6.64597
-1.36885	0.808436	3.93857
0.992079	2.29655	8.68177
0.479357	-2.11994	7.76508
2.16299	-1.18823	10.1225
0.703526	-2.66283	7.85166
-0.63258	4.07895	6.2681
1.54966	-1.60604	9.56923
1.11982	-2.4132	8.97902
-1.36953	4.10218	5.73534
-0.796634	-0.683198	5.25792
0.436109	-2.44649	7.53268
-0.00984492	3.8546	7.15413
0.294526	3.63668	7.6577
1.49597	-1.9465	9.50474
-1.17516	0.49176	4.48132
1.36238	2.62546	9.16016
0.847147	-2.38331	8.3743
0.955447	3.25551	8.91726
0.84766	-2.81339	8.1572
-0.471517	4.12999	6.38671
1.2738	1.29089	9.00706
-0.114765	4.01057	6.91113
0.171129	3.75205	7.44219
-1.33347	1.282	4.16952
-0.327959	4.44823	6.88212
1.57193	1.83532	9.3859
-0.412617	-0.800418	5.8729
0.707675	-2.27442	7.99713
2.01668	-0.377513	9.97055
1.5736	-3.14142	9.22454
-0.122789	4.48761	7.14014
-0.085236	-1.71842	6.5179
2.18679	-2.32702	10.0578
1.95536	0.695926	9.69092
0.860163	2.62268	8.54696
1.51187	0.276487	9.30034
0.564192	3.99981	8.33823
1.4615	0.989581	9.11015
2.04562	0.0379522	9.86822
1.45748	2.37214	9.23856
1.16937	1.98527	8.80525
0.270417	4.32138	7.774
2.24946	-1.91376	10.1263
0.765687	2.95258	8.40008
1.42041	-2.40593	9.16936
0.922718	3.64867	8.79385
1.73762	-3.08102	9.5149
1.2489	2.8297	9.09969
1.70067	-0.857441	9.55892
1.6839	-1.24166	9.59628
-1.20796	0.681551	4.31453
0.506283	3.4102	8.01325
0.611983	3.20029	8.20423
1.09144	-2.4877	8.64555
-0.453764	4.58637	6.6277
-0.0323841	-1.31186	6.47921
-0.625281	4.58401	6.4056
0.0728267	-1.87682	6.67298
0.718534	3.87234	8.55492
-0.624197	-0.459912	5.38373
1.83163	1.57059	9.46222
-0.96778	-0.39477	4.81514
0.273791	-1.77423	7.10196
2.12146	-2.70816	9.9072
0.37518	-2.23671	7.12669
-1.27725	0.394179	4.07822
2.40081	-1.49919	10.1282
1.88891	1.23433	9.551
1.09228	-2.92176	8.27914
1.18204	3.25094	9.00007
-0.743023	4.11357	6.12567
-0.335022	-1.1224	5.68645
2.31642	-0.450139	9.97989
-1.2356	1.10798	4.10036
-1.19723	0.0954635	4.33661
1.69612	-0.423827	9.4777
-0.607484	-0.819674	5.33329
-0.977402	3.98211	5.83341
0.0881196	4.44517	7.45021
-0.943823	0.0294137	4.78801
-0.299504	4.1929	6.55245
-1.30211	1.09113	3.83806
0.487795	4.24809	8.08464
1.62032	-2.16917	9.42006
1.77075	-1.87089	9.54423
-0.764572	4.5669	6.21977
1.66149	0.595989	9.22891
0.159025	-1.52821	6.71248
0.48541	3.62557	7.87003
-1.35538	3.86304	5.39357
-1.31228	4.19708	5.47822
1.88207	-1.4593	9.60704
2.47895	-2.09226	10.0999
-0.718876	-0.299843	5.13705
2.18815	0.395437	9.77207
-0.832768	4.11278	5.97832
2.11469	-3.03449	9.67663
-0.145853	4.18033	6.75247
1.29832	2.30488	8.75156
0.489039	-1.98515	7.3796
1.69156	2.29474	9.28005
1.46887	-3.12938	8.77446
1.38317	-2.55674	8.76561
2.55296	-2.3885	10.0311
-0.644567	-0.680632	5.05337
2.39466	-0.805514	10.0458
-1.01828	4.4195	5.98033
-1.03202	0.252303	4.55854
1.61515	2.60901	9.19477
-0.00373461	4.65023	7.18724
-1.13199	3.80777	5.60741
1.32512	3.12873	9.05976
0.718648	-2.17014	7.64453
0.710919	-2.5143	7.48037
1.9066	-3.20345	9.37435
1.81053	0.14931	9.35043
-0.786942	-0.138781	4.84487
0.737803	4.14339	8.40842
-0.233805	4.66429	6.87187
0.407926	3.85311	7.64184
-0.100944	-1.49274	6.13455
1.33577	-3.02916	8.41681
2.08206	1.07052	9.58927
-0.0952525	-1.07502	6.08465
1.18605	2.65055	8.64932
1.44322	1.68817	8.92632
-1.29988	3.69188	5.4559
1.56144	1.33468	9.03218
1.01211	-2.78612	7.93514
-1.03705	-0.166727	4.48477
-0.560932	4.27251	6.19085
1.16651	3.53588	8.94157
0.233781	4.03519	7.32102
1.43055	2.051	8.83423
-0.778327	-0.503066	4.78842
1.81494	-3.24705	9.05654
1.98015	-0.593383	9.52945
2.51413	-1.10857	10.0841
1.09104	3.04353	8.52988
-0.210086	-0.885972	5.81793
2.48206	-2.77628	9.88318
1.76142	-2.37319	9.30012
0.0367494	4.13809	7.01654
-1.35306	4.06984	5.36713
-1.24501	0.901976	3.71943
1.92523	2.04173	9.3481
2.03718	-0.964346	9.5821
2.67957	-1.70073	10.1146
0.888601	3.30168	8.3588
0.734006	3.56718	8.13424
-0.316447	-0.720201	5.58161
1.53654	2.94328	9.12902
-0.846881	4.58198	6.02442
-1.22779	1.22386	3.92284
0.935913	-2.33961	7.96559
1.68445	-2.5547	9.04396
1.21215	-2.48906	8.27952
-1.0879	4.41006	5.82095
2.04197	-1.70056	9.58412
2.36186	0.00264093	9.87143
0.93434	4.00787	8.64415
-0.384625	-0.988829	5.46907
-0.378322	4.31111	6.37669
0.195716	4.65105	7.43573
-0.197367	4.36543	6.56579
-0.219286	-1.28148	5.86337
-0.42975	-0.582115	5.40027
0.298745	-1.95601	6.65126
-0.506704	4.71175	6.44836
0.946278	-2.62375	7.57941
-0.375784	4.76087	6.6074
-1.23179	0.61191	3.787
1.80917	1.10359	9.10427
-1.06166	0.533863	4.18817
-1.15643	4.38798	5.62757
-0.696298	4.27896	5.98917
2.12932	1.44523	9.48934
0.368785	4.5449	7.72793
0.201221	-1.34863	6.34399
2.00315	-2.09989	9.46314
2.0777	-0.196352	9.44134
-1.08046	0.0856194	4.13276
0.711334	4.3683	8.23947
1.3906	3.45176	9.01666
1.80324	2.55576	9.23194
0.0812842	-1.19685	6.15877
1.1527	3.85691	8.85182
0.628181	-2.35875	7.20114
2.29792	0.843587	9.64186
-1.12422	0.851129	4.05562
2.21238	-1.30025	9.59859
2.60549	-0.342574	9.93204
-0.427387	-0.848025	5.19892
0.129547	-1.6621	6.25403
2.22347	-3.22961	9.49006
-0.0712629	4.83223	6.97543
-0.586841	-0.283521	4.86998
-0.815332	-0.354885	4.50642
0.605079	-1.84705	6.97749
0.719285	-2.02913	7.28762
0.561073	-2.13831	6.81278
0.609181	4.5058	8.03621
-0.579206	4.76608	6.25282
2.03186	0.646575	9.22474
-1.14264	0.309636	3.91217
0.101234	4.77444	7.23126
-0.809968	0.0320256	4.51539
1.53643	2.29501	8.78647
0.697883	3.89339	7.90884
2.17743	1.80567	9.3947
2.84368	-0.765791	9.98795
0.0212504	4.39794	6.8136
1.67298	-2.6457	8.77728
2.11995	-3.31792	9.21947
-1.01268	4.01782	5.50579
1.11431	3.37735	8.45595
1.82664	1.58592	8.97874
2.74137	-2.54428	9.98676
1.40277	3.74206	8.96486
-0.172692	-1.13217	5.55496
2.78314	-1.25597	10.075
-0.247552	4.87778	6.68948
0.995214	-2.18846	7.4801
2.56625	0.56921	9.69927
0.383789	-1.48655	6.45574
-0.818746	4.21825	5.81665
2.85344	-1.93886	10.0966
0.904073	4.3026	8.45049
0.862296	3.77447	8.12601
2.14836	0.195231	9.3435
1.73076	2.0306	8.86329
2.41118	-1.65903	9.56823
-0.449769	-0.452634	5.11216
0.258602	4.29177	7.1621
2.53965	-3.10055	9.64815
-0.0136463	-0.950986	5.76153
-1.16929	3.9225	5.39043
3.03369	-2.17919	10.056
-1.1076	1.08657	3.88242
2.0702	-3.31364	8.91157
1.85336	2.81931	9.1779
1.38739	-2.89902	7.98067
1.78106	3.15458	9.11867
1.58406	3.29732	9.07592
-0.429878	4.44856	6.18675
-1.15658	1.06769	3.68957
2.92662	-2.77345	9.87992
1.56711	-2.61465	8.44427
-0.696617	4.72741	6.04687
0.999752	3.67521	8.27916
2.10095	-2.47302	9.21947
1.17282	4.2089	8.67697
1.18336	-2.37935	7.85408
1.8518	-3.22225	8.66609
2.35536	-0.39624	9.47036
2.01362	2.466	9.25107
2.80559	0.127407	9.7962
1.54279	2.64406	8.71054
0.453655	-1.64807	6.70386
1.8852	-2.64577	8.91962
2.43031	1.31023	9.50105
-0.906437	4.17135	5.62197
1.62824	-3.0915	8.36572
-0.674578	-0.148119	4.66339
0.509717	4.1683	7.53136
-0.388226	4.90038	6.42339
0.30153	4.7987	7.45382
-0.896133	0.289918	4.20958
-0.28403	4.48875	6.33833
-0.472819	-0.715786	4.93921
2.59564	-1.15591	9.56303
0.812202	4.55488	8.20574
1.43172	2.96352	8.63618
-0.0643549	-0.802287	5.50041
2.16266	1.05908	9.11386
-0.208727	-0.979216	5.27176
1.34774	3.99016	8.86254
0.904422	-2.46145	7.25244
-1.21228	4.04679	5.26345
2.40423	1.6605	9.41215
2.04782	1.36212	9.03978
1.19615	-2.74343	7.70547
2.40327	0.0850579	9.35789
0.0329447	-1.35141	5.78078
2.57273	1.0192	9.56691
2.43515	-2.0957	9.46086
2.47161	-3.31844	9.32203
2.45127	-0.821343	9.54252
-1.00006	0.715532	3.90657
-0.112814	4.55308	6.52513
0.134133	-1.07092	5.87445
1.43704	3.4247	8.54408
-1.24585	4.2216	5.25113
-0.938099	4.58852	5.7516
2.35449	2.25251	9.27101
-0.665954	-0.465275	4.55648
3.08332	-2.42043	10.0063
-0.655964	4.42574	5.7837
-1.22673	4.35103	5.33541
-0.546846	-0.58921	4.7183
0.144033	4.96818	7.13482
-0.235897	-0.632483	5.2916
3.1741	-1.43677	10.0481
-1.11465	0.801306	3.57662
2.97766	-0.277872	9.86467
0.367405	-1.7537	6.24769
1.62158	3.60696	9.01238
2.25958	0.835348	9.16993
1.99274	1.88485	8.90546
-1.07631	1.09418	3.74582
-0.769289	4.71787	5.87015
0.617146	4.77875	7.83612
3.19681	-0.972477	9.97668
1.22072	3.63682	8.41847
-0.522702	4.46939	5.98904
0.240869	-1.20556	6.04732
-0.105957	5.048	6.75285
1.83457	3.42431	9.06217
1.80363	2.42744	8.77458
-0.411495	-0.364451	4.83002
1.91882	-2.69461	8.58045
1.50639	-2.48053	7.94298
2.85384	0.564696	9.66507
-0.280638	-0.829282	5.0113
-0.56073	4.86496	6.03292
-0.265153	5.03096	6.50848
0.821667	-2.26423	6.90298
2.94412	-3.06084	9.69689
-0.977525	0.129987	3.87694
2.39797	0.588436	9.22291
-1.01782	4.58242	5.51314
1.07059	4.5677	8.41472
0.540008	-1.93423	6.45408
0.234618	4.52417	6.96496
2.79029	-1.35656	9.55396
0.944148	3.96993	8.07842
0.424008	4.42285	7.25324
2.52063	-2.34979	9.36122
2.17279	-2.6814	8.91992
-0.917019	0.5117	3.92334
-1.04159	0.422797	3.63241
2.15762	1.66754	8.95239
-0.504782	-0.238765	4.62452
3.23847	-0.513132	9.87433
0.812603	4.21906	7.80126
2.19616	2.85216	9.16605
2.00764	3.13932	9.12283
0.276411	-1.51305	5.8908
3.31844	-1.77628	10.057
2.34816	-3.35714	8.98186
1.19125	-2.58381	7.36265
2.84731	0.963971	9.54214
0.411999	-1.31501	6.12566
2.87669	-3.27737	9.41811
1.5813	3.9704	8.89494
2.7665	-2.12898	9.45323
-1.05293	4.09354	5.25929
-0.8546	-0.141856	4.14967
0.730163	-2.09446	6.6299
3.10022	0.074312	9.76
0.915175	-1.95755	7.00842
0.0715806	4.62414	6.70256
-0.425895	4.98457	6.10003
3.31661	-2.56808	9.93956
-1.07676	4.56324	5.28165
1.44193	4.29351	8.72715
-0.328893	4.59677	6.11335
1.30578	-2.28622	7.51837
1.27479	4.47893	8.58072
2.73702	1.33557	9.45303
-0.169721	4.67373	6.2771
2.53613	-2.59338	9.15205
-1.02429	0.980955	3.56273
1.77474	-2.62082	8.20734
0.885483	4.80042	8.10221
2.77302	-0.716131	9.48754
3.0938	0.38828	9.67128
-0.986391	0.944042	3.70094
1.19301	3.95537	8.25839
1.43452	-2.7272	7.55466
3.19508	-2.86481	9.82773
3.44524	-2.15824	10.0148
1.78006	2.9726	8.66749
-0.60951	-0.0819708	4.40032
2.33706	2.60077	9.20063
2.33172	1.42174	9.00345
0.410644	4.99068	7.42946
1.86201	2.73047	8.71599
1.18478	-2.12538	7.2123
0.219445	-1.32813	5.59972
-0.316779	-0.707851	4.76904
1.78557	-2.99535	7.99119
-0.709749	0.107092	4.17864
-1.10232	4.2148	5.1053
2.70556	0.0439816	9.33218
2.52171	1.95362	9.32223
0.766779	-1.71136	6.60953
2.06536	2.23726	8.81639
0.0507708	-1.14698	5.38266
-0.783198	4.36303	5.54081
0.655969	4.4289	7.49368
2.81884	-0.32284	9.3989
1.99297	-3.14935	8.28463
2.22555	1.97713	8.87065
-0.00975569	-0.669727	5.14958
0.761282	4.92765	7.87824
2.66267	1.66616	9.3759
2.47154	1.07193	9.08206
-0.721838	4.81858	5.62324
2.25537	-3.28952	8.59798
-0.895096	0.7343	3.72472
0.0832336	5.20282	6.87308
-0.014972	4.76219	6.43352
0.287392	5.13654	7.16821
1.65282	3.20899	8.61767
0.170692	-0.939189	5.57964
2.8318	-1.74689	9.53018
1.63892	-2.85817	7.742
2.70669	0.432622	9.22833
-1.00961	0.665285	3.42978
-0.916934	4.19113	5.36979
-0.648893	-0.350944	4.27824
-0.606818	4.86529	5.82264
2.68853	-3.38789	9.04187
0.269624	4.71745	6.84754
2.07247	3.42548	9.05157
1.89019	3.73364	8.97467
-0.197603	-0.503571	4.9416
2.94555	-0.964369	9.49875
-0.190916	5.1964	6.43756
-0.531032	-0.478733	4.43282
-0.288265	5.12878	6.26293
0.604366	-1.50497	6.33647
0.662593	5.0532	7.66168
3.58531	-1.47241	9.9942
3.32124	-0.132464	9.76409
2.45345	-2.73614	8.87963
0.47419	4.59747	7.17109
3.48548	-0.730451	9.87954
1.16237	-2.34583	6.91155
-0.775145	0.331517	3.9101
3.31433	-3.10955	9.62579
-1.12898	4.41723	5.09129
-0.133488	-0.811531	4.84552
-0.506491	4.58126	5.76037
1.67778	4.24999	8.77444
3.12165	0.766507	9.55114
0.563229	-1.69965	6.03954
3.60553	-1.04011	9.91949
3.10654	-2.02001	9.44951
2.27016	-2.746	8.60293
-0.0859116	5.23599	6.59728
2.80741	-2.36402	9.34746
1.41849	3.84622	8.40292
0.150118	-0.809842	5.32254
-0.0497901	-0.950023	5.07243
2.04127	2.58886	8.7415
2.96076	1.31764	9.41914
0.880808	4.45411	7.69961
3.5749	-2.78644	9.83076
-0.46897	4.97015	5.89435
0.767883	-1.91407	6.28896
0.145588	4.82323	6.59355
-0.297535	-0.346896	4.64405
3.75281	-1.71464	9.98226
0.95238	-2.11009	6.55357
1.17345	4.9004	8.28118
3.73457	-2.40083	9.94424
1.84842	4.08366	8.84684
1.08971	4.29428	7.98986
0.398341	-1.1167	5.76682
1.75348	3.42595	8.57435
2.31344	3.23315	9.06728
-0.970928	0.863981	3.39681
3.37016	0.229818	9.65781
-0.800675	-0.0232732	3.83469
1.28098	4.71127	8.4689
3.23664	-1.19107	9.46877
2.07456	-2.67616	8.23565
3.0945	-0.531959	9.39386
-0.888112	0.142795	3.69575
2.57254	-3.37419	8.74585
1.73449	-2.73228	7.44759
0.43395	-1.45311	5.68943
2.95658	1.6334	9.33053
2.89989	-2.55704	9.20704
1.86103	-2.54028	7.87163
2.62747	1.44252	8.96198
2.7978	0.894153	9.07982
3.03536	-3.42109	9.06142
-0.35902	-0.568672	4.47394
2.48686	2.8877	9.11564
-0.331997	4.69329	5.80003
2.76799	-2.71334	8.98845
1.65638	-2.36065	7.51679
-0.586951	4.57927	5.51825
-0.175282	4.76906	6.00791
3.27512	-3.34009	9.35119
2.75367	2.26164	9.20739
2.3685	2.17337	8.80837
1.47118	4.65116	8.56959
3.17388	1.16226	9.41739
1.2467	-1.97947	6.87898
3.01798	0.0778054	9.26409
-0.397456	-0.203985	4.38209
3.6445	-0.295543	9.73261
-0.0259212	5.37753	6.53118
1.06456	-1.78114	6.5809
0.326192	-1.25569	5.39534
3.01293	0.39854	9.17735
0.918677	5.05456	7.92134
1.37839	4.22975	8.19911
2.03283	3.95157	8.88536
-0.284636	5.18399	6.02662
3.92178	-2.00682	9.96132
3.40245	0.611506	9.53602
1.50507	-2.5359	7.14951
0.486401	5.18472	7.34936
0.7641	4.67382	7.41423
-0.946857	0.52329	3.38896
1.9402	3.258	8.6067
-0.854624	4.76958	5.37992
-0.20425	5.28305	6.24341
-0.815995	4.35715	5.26135
2.13779	-3.01655	7.89064
2.88749	1.966	9.2565
0.499748	4.81498	7.01212
0.699077	-1.30217	5.92116
0.301367	5.29765	7.0439
2.65621	2.62303	9.13923
2.10733	2.92623	8.66338
0.300778	4.85549	6.75967
2.61259	-2.78204	8.65303
1.7334	3.7407	8.48274
3.60772	0.0718875	9.64828
-0.905855	4.26866	5.05339
-0.714777	4.49766	5.31982
-1.05493	4.61209	5.00639
2.51866	1.83889	8.86926
3.77813	-0.644557	9.80471
2.21322	3.69547	8.94999
2.36374	-3.17187	8.1649
1.45479	-2.16605	7.17058
-0.98182	4.30814	4.89515
3.36899	-1.59617	9.46252
3.16428	-2.35027	9.33311
2.77382	1.27257	8.981
2.35479	2.56896	8.71583
1.6534	4.52353	8.6482
1.90376	-2.87411	7.67182
-0.0426039	4.86544	6.16556
2.97291	0.698458	9.10219
0.13026	5.37086	6.77968
-0.501809	-0.0446723	4.13379
3.23159	1.52241	9.29763
-0.881909	0.935326	3.46419
-0.569309	4.93066	5.56506
3.32704	-0.711063	9.37761
3.20978	-0.0920346	9.26144
-0.608276	0.153404	3.90278
0.730523	5.26043	7.53929
-0.842914	0.287657	3.42255
2.60485	-3.30651	8.42822
-0.961531	4.73099	5.10546
-0.749269	0.611352	3.59987
-0.448976	-0.412919	4.18543
3.59944	-3.23478	9.48651
-0.110282	-0.434817	4.67811
1.04787	4.61614	7.73429
0.0470615	-0.562605	4.85424
2.43611	-2.73942	8.30896
2.86508	-3.39867	8.70146
-0.846738	0.841225	3.55399
3.98753	-1.24395	9.88817
0.815279	-1.73979	5.98547
3.16802	-2.63278	9.10357
-0.308164	5.11773	5.82029
0.932435	-1.54136	6.21714
0.225301	-0.713945	5.05719
0.247741	-1.04305	5.04771
-0.603146	-0.198699	3.88687
3.45331	-1.98343	9.40923
0.261068	4.98884	6.5523
3.80869	-3.01182	9.68244
-0.176142	-0.316263	4.42461
2.63488	3.1926	9.00403
2.20448	-2.60405	7.90472
2.0183	4.17704	8.79255
-0.430029	5.00975	5.65403
-0.636009	4.91292	5.4092
4.03519	-0.775254	9.78139
-0.124393	5.38848	6.2516
-0.125196	-0.677704	4.53974
4.08132	-2.29311	9.91849
1.98245	3.56454	8.5234
1.63829	4.13488	8.31645
-0.670149	0.344572	3.69572
0.0822712	-0.852948	4.78246
3.38247	-0.336573	9.28045
3.44722	0.971281	9.41204
0.566576	-1.35591	5.44339
1.88777	4.41376	8.69166
4.07079	-2.63855	9.84288
-0.408827	4.69372	5.59306
0.629803	-1.09847	5.58689
2.52872	3.51063	8.94235
0.54064	5.39212	7.21079
3.41065	-3.43797	9.07709
0.727	-1.54618	5.70295
4.20393	-1.60321	9.89968
1.99602	-2.4177	7.50578
1.29291	4.54596	7.97204
2.74208	2.94578	9.0423
-0.907872	0.723224	3.28381
0.109154	4.96944	6.31884
2.23114	4.04405	8.81532
3.60217	-3.35153	9.30873
-0.185475	5.34282	6.0275
1.22348	-2.10012	6.44764
0.425745	-0.898026	5.31732
1.36315	-1.8274	6.55148
0.734962	4.87733	7.20781
3.58986	-0.876788	9.34931
1.45993	4.96554	8.42545
3.10598	2.23695	9.13538
0.434452	4.97292	6.78822
3.72158	0.433548	9.51451
3.55419	-2.34316	9.28573
-1.00534	4.54739	4.75683
0.610438	4.97189	6.98618
3.04185	-2.79265	8.73664
-0.743201	0.0426319	3.61264
2.63011	2.29966	8.73663
0.286715	5.47373	6.85061
1.96648	-2.73827	7.3844
-0.163259	5.29443	5.78157
1.00458	5.28233	7.7704
1.50444	-2.26108	6.65606
0.0700775	5.49922	6.54722
2.88436	-3.32894	8.36059
2.0158	3.80748	8.44153
3.09817	0.974305	8.99074
1.2112	5.16005	8.06062
1.0502	-1.88407	6.13342
2.90105	1.64548	8.85095
1.8482	-2.57056	7.11008
3.08347	1.30986	8.89749
-0.739681	4.451	5.0883
1.67742	4.82002	8.50392
3.69313	-1.18906	9.37311
3.73129	0.834331	9.38582
3.97046	0.0882891	9.5609
3.25025	-3.44256	8.7656
3.39271	0.340774	9.08985
-0.848749	0.872028	3.29332
1.80029	-2.2151	7.14054
-0.590184	4.61936	5.19345
2.77851	-2.78086	8.35151
-0.0425267	5.54583	6.26872
-0.0205758	4.91281	5.9233
3.00073	2.52218	9.08957
1.84755	4.69988	8.54855
1.56462	-2.02311	6.84638
3.82271	-1.95278	9.34681
3.2938	0.772017	8.99342
2.46915	2.98724	8.59123
2.26784	3.34908	8.53878
1.19641	-1.65177	6.29512
3.37419	-2.74136	8.92616
1.2286	4.76974	7.76643
3.22465	1.88632	9.19738
4.32066	-1.95413	9.89734
2.73887	-3.17375	8.03302
1.90397	4.04695	8.3583
3.10842	-3.3854	8.45671
3.50177	-2.60388	9.1326
4.01452	-0.358761	9.67956
0.981639	-1.34878	5.86398
1.56878	4.47486	8.12987
0.999546	4.87391	7.47544
-0.181321	-0.519821	4.19593
0.48991	-1.1854	5.17327
2.54872	-2.64496	7.90744
0.0648927	-0.434921	4.5244
2.22872	-2.81243	7.45463
-0.101885	4.84508	5.75894
3.56221	-0.076233	9.1591
4.32449	-0.860553	9.74958
-0.248438	-0.181253	4.13125
-0.82783	4.2927	4.76997
-0.793125	4.85185	5.00453
2.99204	2.82803	9.00459
2.89533	2.12571	8.72516
3.54772	1.35765	9.26359
0.868055	5.4616	7.45213
2.30174	-2.50807	7.62142
0.882458	-1.18321	5.61619
0.246048	5.10831	6.35468
4.42259	-2.26273	9.86962
-0.833462	0.551697	3.22298
-0.517468	0.214068	3.64037
2.43899	3.89255	8.82944
2.16178	4.35709	8.67962
3.82482	-3.3844	9.1613
-0.945686	4.72742	4.85671
3.69208	-0.472909	9.22503
3.77409	-1.59773	9.38093
1.73101	-2.41067	6.85788
2.45974	-3.01953	7.78697
-0.226632	5.11053	5.49211
-0.404924	0.010389	3.86669
2.18513	3.68086	8.45918
3.4925	1.67665	9.18542
2.67901	2.65468	8.63404
0.227203	5.66197	6.55143
2.79202	3.47608	8.86775
-0.363071	4.74843	5.32027
0.588253	5.11702	6.81169
3.94931	-3.23099	9.44369
0.253358	-0.575104	4.72725
-0.217483	4.79168	5.53288
4.27434	-2.94407	9.6949
0.385952	5.12141	6.55843
0.760655	-1.38986	5.41749
-0.331949	-0.352584	3.90647
3.7938	-2.47362	9.17382
-0.050375	5.59499	6.04275
1.48097	5.19058	8.15711
-0.593672	4.94354	5.17887
-0.418334	5.01552	5.34739
1.00945	-1.63651	5.74502
0.446831	-0.717749	4.91973
-0.566374	-0.0475661	3.51737
-0.760514	0.848561	3.32293
-0.019524	-0.616823	4.315
-0.0639683	-0.306549	4.28466
0.0293118	5.63794	6.29035
0.682174	-1.26371	5.22553
0.528843	5.57764	7.0042
0.796054	5.03142	7.12206
1.68349	5.08789	8.28618
1.85172	4.36915	8.2068
0.127118	5.06953	5.94955
0.738891	-1.00078	5.34054
3.26748	2.47153	9.02994
3.73281	1.12675	9.29042
2.39971	4.23332	8.68426
1.46181	4.75689	7.91225
-0.713775	4.36091	4.79951
3.18788	1.65268	8.77643
-0.150315	5.20916	5.60879
2.95687	3.16764	8.90941
4.51943	-1.12093	9.76803
1.62523	-1.87308	6.55537
1.27805	5.37171	7.85071
4.35015	-0.470744	9.64089
2.68342	3.7909	8.79177
2.87102	2.44692	8.6449
-0.731532	0.404111	3.14325
-0.861227	4.37547	4.62748
1.46053	-2.05636	6.31583
-0.0708371	5.46834	5.69139
-0.0698139	5.56564	5.86387
2.11353	-2.63898	7.16738
3.96841	0.717137	9.36608
3.4126	2.24183	9.04876
0.497459	-1.03973	4.90028
-0.44565	-0.203311	3.67803
4.10682	0.517537	9.39776
4.70841	-1.8955	9.82642
2.92918	-2.72795	8.01534
1.33211	-1.92566	6.12593
2.051	4.21122	8.26388
-0.608109	0.467348	3.45854
1.21507	-1.46842	5.97556
3.35141	1.14993	8.86644
0.224381	5.18829	6.11356
0.345092	-0.880858	4.69007
-0.761825	0.785314	3.13823
3.71582	0.213328	9.02799
4.60326	-1.54034	9.82754
1.29346	4.94942	7.64693
0.652156	-0.830445	5.04356
3.999	-0.766424	9.20862
3.70901	-3.44602	8.8256
1.89069	4.92237	8.39542
4.32901	-0.056983	9.5232
3.58791	0.706415	8.92069
4.50813	-2.59795	9.80099
3.14398	-2.81021	8.31997
3.26819	2.72198	8.95315
3.76606	-2.69498	8.91032
0.152426	-0.703948	4.41735
-0.909896	4.68043	4.59787
3.08633	-3.25513	8.10414
3.15678	1.96403	8.69989
0.949759	-1.43622	5.42791
2.09306	4.67962	8.51085
-0.674903	0.137127	3.34311
4.82557	-2.21056	9.79128
0.358875	5.25259	6.30495
0.00401067	4.87629	5.51837
3.40322	1.49559	8.75149
3.97111	-2.17415	9.26105
2.53202	-2.47564	7.4755
2.18184	3.95343	8.35057
4.28738	0.259748	9.43591
4.1689	-3.31721	9.25908
2.79227	3.00885	8.49576
2.17628	-2.30439	7.21003
-0.579113	4.56847	4.89276
1.91438	-2.04415	6.78798
3.5812	1.98425	9.07112
-0.619196	0.722074	3.26454
0.123558	4.97398	5.67291
3.41289	-2.81831	8.62687
1.0771	5.14179	7.27938
1.7976	-2.26158	6.5925
2.47388	3.68996	8.36828
1.47747	-1.64673	6.20015
2.94452	-3.12703	7.86743
3.86415	-0.0554275	9.05963
2.60997	3.31425	8.45639
-0.524846	4.92587	4.91308
4.14436	-1.19654	9.2541
2.63999	4.0844	8.67876
0.79752	5.22861	6.91684
4.06225	-3.40088	9.03865
2.36018	4.52714	8.5317
1.14545	5.63222	7.4623
3.62911	1.00853	8.81465
2.53845	-2.85254	7.44144
4.40778	-3.13971	9.47712
3.45079	-3.39266	8.39484
4.05604	1.07203	9.22502
0.0168207	5.71378	6.04907
4.66233	-2.87992	9.65806
-0.408207	4.70323	5.00669
0.115112	-0.334802	4.21147
2.79241	-2.97684	7.61302
2.76954	-2.60707	7.70988
1.69938	-2.08494	6.31851
0.812297	5.64648	7.19714
3.78296	0.514147	8.91377
1.60459	5.32373	8.02485
4.23754	-1.66689	9.25846
-0.0429431	-0.244387	4.08178
4.03519	-0.384803	9.10041
2.05006	4.37754	8.17676
2.96844	2.72226	8.53375
4.63456	-0.634646	9.62446
0.558774	5.28558	6.57056
-0.000309247	5.35053	5.47526
-0.0168595	5.7032	5.85788
0.127272	5.78239	6.22393
1.72237	4.75814	7.96565
3.96075	1.4192	9.13297
-0.881789	4.54614	4.44397
3.22631	3.00082	8.86925
0.434579	-0.593795	4.65146
0.576883	5.78679	6.80318
5.00395	-1.4937	9.73013
0.319625	-0.460835	4.40751
0.847868	-0.913752	5.11783
3.81847	1.7563	9.06655
1.26409	-1.7136	5.79356
1.52235	4.95449	7.75811
2.03513	-2.41301	6.7968
2.93905	3.73756	8.711
0.682835	-1.11033	4.9523
-0.227989	4.77718	5.09828
-0.0573659	4.83003	5.28119
-0.1063	5.07971	5.22013
-0.749603	4.81556	4.7051
3.14489	2.36194	8.58988
-0.335779	0.0890903	3.60097
-0.455446	0.332082	3.37222
1.99385	4.60748	8.04827
-0.0245296	5.61971	5.58436
-0.130483	-0.119348	3.83222
-0.414728	-0.112633	3.46749
4.1156	-2.39609	9.12703
3.17989	-2.74157	7.95916
1.88258	5.18775	8.16709
0.303271	5.83635	6.42438
3.42584	1.86203	8.64229
-0.725375	0.646928	3.02458
4.93878	-1.1413	9.68574
3.98446	0.266627	8.92097
4.9245	-2.54071	9.7111
3.07948	3.47212	8.75527
2.82179	3.97089	8.66034
3.6725	2.27705	8.95404
1.17866	-1.23705	5.58418
1.84011	-1.81217	6.39952
-0.0299281	5.18664	5.36477
3.74289	-2.8213	8.55097
2.42185	-2.58039	7.00818
4.24994	0.821341	9.26433
0.0392463	-0.555304	4.12287
0.982325	-1.05282	5.32879
2.22858	-2.11768	6.846
4.88223	-0.796555	9.61389
0.605204	-0.680711	4.75062
0.0123065	5.75493	5.57924
2.60181	4.37732	8.53313
3.35593	2.17033	8.57919
1.41287	5.1407	7.52232
2.28727	4.24295	8.18392
0.267981	5.26851	5.79617
-0.651389	0.824305	3.14724
1.4878	5.53716	7.74765
0.889627	-1.25027	5.12742
4.67497	-0.201054	9.47891
3.6405	1.38219	8.70061
2.44809	3.98771	8.25973
-0.0956985	-0.414043	3.85906
4.73208	-3.07267	9.4646
2.12134	5.0093	8.27325
0.47962	5.41347	6.24932
-0.275208	4.99826	5.04364
4.59713	0.194094	9.37408
-0.754704	4.39577	4.33428
0.10822	5.87659	5.96158
3.53236	2.55597	8.91188
3.90193	-3.42225	8.44795
3.88596	2.11156	8.93379
4.46585	0.543706	9.30106
-0.65017	0.807701	3.00067
3.26077	3.2588	8.76096
3.03009	-2.62548	7.67474
1.03649	5.33942	7.02914
2.51495	-2.23944	7.01264
-0.514128	0.570512	3.23956
2.7577	-2.7361	7.19489
4.28869	-2.57249	8.91987
2.19918	4.48718	8.07297
4.15786	-3.42682	8.80733
1.57593	-1.83037	5.91705
-0.667551	4.32429	4.4642
0.976171	5.83688	7.1045
4.21188	-0.0243653	8.93179
3.14701	-3.0533	7.66439
4.52672	-3.28528	9.17589
0.425621	-0.741868	4.35457
2.3489	4.81027	8.35113
5.13892	-1.82058	9.716
0.0229545	5.53494	5.41005
2.10761	-1.95944	6.59987
-0.505079	4.46701	4.60856
3.48398	2.88864	8.81386
-0.778534	4.67885	4.38909
3.86611	0.867796	8.77364
-0.651524	0.540268	2.94727
4.48389	-2.04236	9.14168
1.26445	5.29585	7.26196
5.03748	-2.80875	9.56591
0.334951	5.37816	5.94755
0.816329	5.40647	6.7311
3.49966	-2.80419	8.18199
0.282158	5.02026	5.54275
0.0780396	5.88905	5.70046
1.51826	-1.39544	5.74747
-0.255762	-0.239743	3.57687
5.15485	-2.21352	9.69954
4.34091	-0.436887	9.01418
0.220358	4.92041	5.40394
4.4711	-0.820109	9.07955
-0.507839	0.0743467	3.2577
3.41378	-3.2134	7.9177
0.290995	5.13539	5.62856
0.80967	-0.783721	4.87481
3.09158	3.00926	8.38708
2.78656	3.58879	8.29027
2.84951	-2.43723	7.30682
3.44876	3.10674	8.74406
1.12402	-1.32543	5.18131
1.23709	-1.48637	5.42161
3.61637	1.65199	8.63358
4.06187	-2.76853	8.66213
2.59332	4.64121	8.37444
1.69724	5.05811	7.70032
2.93738	3.2791	8.34712
0.67506	5.47797	6.46731
4.42279	1.13905	9.10766
2.88764	4.23512	8.48457
1.42381	5.71295	7.51871
0.546255	-0.541352	4.46998
-0.602924	0.327752	3.05145
3.76502	-3.30657	8.07167
0.268268	-0.596071	4.09273
3.3101	2.75499	8.39791
-0.448316	4.86209	4.6797
4.46966	-2.32628	9.05396
0.595316	-0.906648	4.61469
3.00488	-2.86584	7.35787
-0.0153574	4.79526	5.05436
1.79882	-1.60231	6.04282
4.21496	0.3362	8.81889
2.00707	-2.13333	6.35114
5.26856	-1.50798	9.66546
1.06321	-0.90338	5.01279
4.51779	0.898471	9.17145
4.13228	0.660741	8.74238
1.83994	5.48217	7.87375
0.101155	5.43065	5.25606
3.06183	3.9681	8.54605
-0.126963	4.73047	4.90471
3.91173	1.23416	8.64298
3.59025	2.17191	8.49158
0.100942	-0.236163	3.93968
0.0284299	5.69615	5.34508
1.27791	5.79699	7.34397
3.34042	3.49589	8.63046
4.83827	0.449964	9.22107
1.9496	4.88349	7.85306
4.97315	-0.407909	9.46117
1.50331	-1.58014	5.50738
4.58878	-1.19942	9.12033
-0.304987	4.93436	4.84697
1.20463	-1.05884	5.24983
2.68304	3.87652	8.21237
1.84303	-1.95253	6.07696
0.52914	5.98907	6.45517
0.118627	5.28042	5.2209
0.762149	5.94561	6.78975
3.37967	-2.68541	7.73634
-0.284773	0.22692	3.30361
2.62399	4.17643	8.09069
2.31352	-2.2756	6.54116
4.5603	-3.3726	8.837
3.89885	-2.82375	8.30068
0.330701	5.41614	5.65162
0.777299	-0.635813	4.57992
4.29506	1.42451	9.03742
0.29065	-0.317161	4.04314
0.254497	5.9522	6.10046
-0.348311	4.61546	4.7432
1.05314	5.49673	6.85751
0.603495	5.55088	6.24201
4.76892	-1.54419	9.09216
-0.111255	0.00607713	3.51477
3.43027	2.44278	8.46499
5.01485	-3.07918	9.33393
4.09825	1.98972	8.90022
3.73596	1.92131	8.50861
3.77955	2.81511	8.72475
2.22377	4.70071	7.92761
2.3482	-2.00674	6.64006
2.09088	5.29865	8.03617
3.20655	3.7196	8.59405
0.371198	5.32597	5.44916
4.20533	1.73284	8.95261
5.35046	-1.17535	9.56687
4.74196	0.799515	9.13848
5.23374	-0.730201	9.48029
-0.542098	0.74319	3.01125
-0.582914	4.74518	4.41958
0.144994	5.13696	5.10442
0.139168	-0.466906	3.84322
0.87286	-1.03472	4.7574
-0.332383	-0.0322565	3.25754
2.34605	5.10705	8.13548
0.0467749	5.87816	5.50128
2.15519	-1.78184	6.2892
1.29723	5.45485	7.0995
5.38761	-2.4442	9.57089
0.215834	4.83524	5.123
-0.59854	4.27913	4.10459
-0.381694	0.553513	3.08041
-0.61333	0.714031	2.88866
4.33269	-3.41542	8.53678
4.41024	0.236263	8.77919
1.6735	5.72553	7.58469
0.496587	-0.407914	4.17002
3.54873	3.34505	8.59893
3.90378	2.49027	8.79508
1.92311	5.16815	7.61011
1.59655	5.3061	7.41672
0.38926	5.03032	5.40685
0.189225	6.00268	5.78243
0.100677	5.576	5.14249
2.81468	-2.21168	6.91065
3.89866	1.62552	8.52897
3.65391	3.07007	8.67283
3.21976	-2.5125	7.37645
0.0806683	5.02915	4.96393
3.67107	-3.165	7.75643
1.8502	-1.39403	5.66044
2.85141	4.5032	8.33779
-0.724158	4.48921	4.14865
0.0502127	-0.129813	3.68144
2.93989	3.77263	8.14478
1.01464	6.00691	6.93149
2.58093	4.9188	8.19403
0.483897	5.56294	5.96084
0.621102	-0.757412	4.30745
3.47091	-3.01274	7.52
0.480307	5.17031	5.348
4.76749	-2.15683	9.02084
2.55866	-2.36778	6.65395
-0.415046	4.32351	4.31263
1.44748	-1.14094	5.31079
-0.0240874	4.93388	4.80417
4.24364	-2.79164	8.44222
4.69603	-2.42597	8.8977
4.60179	-0.0340113	8.79338
3.08637	3.54051	8.17315
0.922615	5.56479	6.63709
4.42305	0.554835	8.66911
5.39348	-2.8482	9.39442
2.77151	-2.48686	6.81087
0.071134	5.85312	5.276
3.34961	3.03021	8.27179
4.99366	0.0564105	9.29328
-0.629309	4.60962	4.17171
5.54461	-1.98999	9.56707
0.37802	5.56466	5.61657
2.4708	4.48025	7.9827
0.826502	-0.833901	4.40973
4.20766	2.27522	8.75305
4.96276	-3.25062	8.97468
4.1752	1.0505	8.60076
0.789759	5.63277	6.37565
0.18126	5.39245	5.08745
4.14272	-3.34848	8.1687
2.09458	-1.89471	5.95704
2.65603	-2.02745	6.63345
3.26195	-2.80588	7.22197
-0.414326	4.16237	4.06013
4.17602	-2.79224	8.12844
0.984298	-0.724821	4.69348
-0.165416	4.87499	4.68773
0.460482	4.92037	5.20999
1.13637	-1.13727	4.86332
3.55445	2.68321	8.32677
3.78287	-2.74096	7.86442
4.702	1.08979	9.0442
0.358015	5.4997	5.38456
1.29773	-0.960361	5.03516
2.17144	4.98841	7.73294
1.89676	-1.75487	5.74322
4.53743	-2.65936	8.66952
0.0336749	-0.319238	3.55251
2.83171	4.77424	8.18352
4.81379	-0.81992	8.96746
-0.194873	4.47037	4.43575
1.23968	5.96183	7.11679
-0.441284	0.224661	2.99937
2.11385	5.52762	7.82755
4.98837	0.685319	9.08984
4.71825	-0.468142	8.89494
1.71283	-1.64585	5.58004
5.3442	-0.261554	9.27145
-0.527383	0.538957	2.8269
4.18964	1.42145	8.47297
0.713862	-0.498246	4.29709
4.64468	1.43021	8.92742
3.16534	4.14716	8.39281
[truncated: 6,673 more rows]

## Sheet: TV_Tetrahedra
tetra_data1	tetra_data2	tetra_data3	tetra_data4
1622	1595	1477	1483
252	383	536	435
7492	7554	7587	7125
633	747	683	884
2988	3049	7952	8340
8082	6005	8488	8494
535	555	600	759
7431	7511	7099	7039
2056	1846	1979	1788
6504	6593	6484	6387
5447	7950	8033	8294
6650	6576	6530	6816
5435	5561	7946	8112
2830	2773	2829	7910
5914	5973	5800	8410
7649	7589	7144	8287
4107	4150	4075	7975
6751	6421	6657	6631
5895	5706	6036	5878
3351	3325	3301	8013
7053	7134	6983	6757
7038	6997	6893	8559
368	446	415	7852
4478	4239	8202	4434
4071	7978	8115	8627
7492	7418	7379	7040
4252	4268	7914	7958
8006	4435	4634	4520
4911	4923	5018	5050
4354	7906	8000	8040
6856	7241	6907	6974
1573	1809	1716	1721
1151	1336	1134	1249
111	127	16	146
839	943	942	962
1804	1882	1720	1932
2658	2600	2787	8114
4792	4704	4586	4603
1931	1909	2065	2106
2637	2745	2802	8097
7054	6819	6958	6722
4783	4708	4484	8585
1414	1665	1593	1450
136	44	185	146
6910	7317	7302	7183
4796	4674	4655	4684
6331	6325	7954	8451
4934	5055	4875	7951
940	843	783	851
949	1098	992	8377
1857	1994	1896	2116
481	730	487	412
7500	7498	7522	8562
1252	1347	1393	7945
6399	6331	8428	8500
25	148	43	20
6355	6515	6305	8197
5495	5694	5799	5632
3738	3505	8073	8158
2185	2154	2285	2330
3222	2852	2761	3125
1809	1829	1639	1717
1951	2126	2121	7856
6262	6622	6403	6359
1714	1651	1664	1531
5027	4955	4932	5180
3074	3176	3168	7958
7626	7663	7652	7256
85	43	215	52
4794	4572	4445	4398
12	2	126	138
6605	6425	6359	6316
4763	4696	8009	8593
901	908	824	1013
798	804	657	562
3996	3755	3861	8004
322	100	346	385
5906	5907	8150	8436
14	180	162	138
376	248	361	278
4489	4441	4351	8337
2648	2970	2860	2740
1450	1504	1547	1686
5138	5279	7934	7950
5157	4935	5087	5206
2873	2899	3164	3076
4554	4455	7849	8224
5501	5649	5689	5628
537	604	627	707
7866	4086	7965	7966
2024	2088	1936	8628
1486	1451	1475	1604
6842	6984	6955	8028
37	152	202	146
2414	2338	2420	2472
7180	8130	8290	8639
2235	2201	1968	2097
3392	3231	3208	8516
347	133	159	188
3709	4043	4120	3606
6825	7194	7244	7133
2549	2626	2556	2465
512	631	621	494
6715	6428	6490	6566
1240	1134	1066	1138
6914	6759	7026	6930
4695	4526	4768	4500
3996	4139	8004	8588
4840	5035	4754	4635
395	218	283	325
1557	1444	1561	1397
5806	5938	5624	8488
34	177	25	21
2676	2802	3065	8097
4626	4304	4350	8156
296	442	515	372
2943	3012	7959	8435
5586	5897	5741	5671
1599	1614	1639	1717
6551	6614	6382	6676
4392	4591	3893	4208
3988	4004	7848	7957
3031	3383	3249	3280
7228	7119	6843	7224
6126	6419	6262	6237
1895	1843	1950	8361
7556	7111	7156	7570
1797	1730	7856	8103
5220	7885	8058	8621
4973	5182	5201	8067
1182	1017	901	1121
5259	7870	7967	7979
880	1048	974	939
2222	2307	2300	2329
2001	2352	2179	2193
2417	2273	8105	2427
3321	3153	3193	3377
116	175	343	156
6221	6547	6316	6350
4475	4352	8425	8661
1971	2146	2069	2090
6036	5706	5891	5878
2665	2993	2709	2799
1029	935	1170	1064
3594	3715	3597	8218
3518	3486	3610	3381
588	381	480	647
49	189	84	244
5360	5227	5410	7865
2979	3018	7996	8157
3659	3706	3674	8351
1557	1430	1444	1397
1843	2039	1950	1844
4077	4236	7868	8535
2808	2674	2688	8296
2561	2558	2369	2350
5815	6008	5889	5879
5879	5714	5727	5862
6912	6862	6798	8190
1497	1651	1531	1678
304	571	444	396
5107	4830	4906	7942
1379	1473	1339	1533
6963	7068	7411	7439
3388	3389	3255	3463
442	497	605	641
6693	6647	6835	8044
3220	3105	3027	8401
1101	1029	1148	1125
5269	5116	5312	7867
14	2	12	138
3454	4182	3542	3451
1896	2055	2050	2116
4978	4695	4900	4984
266	85	43	215
6323	6265	6336	6489
5836	5532	5839	8496
296	441	425	338
980	823	964	833
2109	2012	2104	2197
4248	4051	7851	8396
6971	6599	6838	6695
5522	5557	8140	8293
5099	5250	5027	5180
4893	5047	4895	4945
5187	5356	5311	5454
4297	3914	7987	8530
4541	4441	4379	8237
7989	3359	8111	8356
4425	4258	4373	4533
5886	5975	5990	6154
5697	5500	5683	8293
7345	7341	7001	7439
4758	4502	4599	8094
656	522	653	517
5591	5402	7859	7875
588	381	422	480
4614	4601	8081	8226
7550	7432	7511	7099
3793	3871	3790	8406
4372	4443	4436	4615
7907	3598	8192	8356
3897	3946	3849	3702
5814	5690	8007	8163
1263	1444	1285	1249
7315	7289	6905	7210
8013	3842	8055	8195
4298	8104	8254	8278
319	516	462	582
1402	1181	1437	1405
1715	1501	1631	1598
7083	7269	7271	7484
5151	5311	5314	8273
515	520	497	641
6397	6428	6287	8297
5047	4757	4895	4945
7078	7195	7055	8034
2497	2490	2349	2408
2939	2847	2851	8371
2067	2096	2023	1914
4437	4360	7974	8122
2113	2199	2075	2057
3599	3831	8405	8659
4490	4382	7891	8060
2861	2760	3121	2844
4772	4673	4463	4535
237	419	310	206
136	16	31	44
1444	1430	1336	1397
3693	3899	4151	3974
2450	2285	2154	2510
3957	4002	4029	8076
745	597	698	667
2508	2440	2499	2347
59	185	235	182
2275	2187	2083	2249
358	375	612	501
1478	1601	1459	1461
7172	6953	7075	6995
4336	4597	8025	8006
4646	4523	7960	8408
1965	2082	1922	2104
2082	2109	1922	2104
3489	3414	7949	8018
6079	5885	8284	8320
1173	1146	1008	1099
7058	6788	7213	7211
3026	3348	2935	2805
1989	1809	1868	1717
2628	2466	2490	2408
5840	5597	5619	5645
194	157	322	385
6819	7121	6966	7137
7083	7481	7269	7484
6792	7262	6876	7203
894	839	724	801
7411	7068	7088	7521
5253	4993	8119	8360
2609	2594	2650	2483
749	874	927	817
969	1010	995	1093
7374	7315	6905	7251
6999	7408	6928	7328
511	476	698	615
6607	6477	6439	6592
157	100	119	322
2582	2557	2671	2684
1011	1130	1062	959
3467	3794	3701	8502
4357	4441	4118	7968
684	914	864	726
779	856	784	939
5279	5138	5241	7950
2304	2113	2199	2362
6685	6477	6607	6592
5498	5538	5288	5715
442	515	372	497
6376	6471	6590	6536
3719	3612	3812	8094
6992	7340	6942	7049
328	352	382	8261
7358	7453	7463	8131
5106	4954	7936	7956
637	656	653	517
3204	3931	3792	3135
2487	2518	2677	2462
3415	3251	3402	2952
5400	5586	5529	5372
4030	4082	8025	8588
801	894	909	997
634	629	748	525
6711	6612	6804	6911
7040	6950	7009	7385
1297	1388	1225	1238
116	343	105	156
7066	6713	7023	7139
5826	5947	5692	5799
4930	4810	5059	5024
4528	4496	7869	8156
2528	2581	2491	2474
1450	1512	1504	1686
1840	1708	1789	1658
1348	1237	1199	1201
6828	6471	6750	6690
3361	2929	3169	7935
6711	6864	6765	6911
5960	5873	6066	6085
7563	7192	7633	7108
6147	6401	6321	6133
4036	3713	3734	8011
4069	4050	4281	8327
2921	3385	2978	8376
7260	7250	7370	6941
8021	3206	8061	8093
1038	957	970	902
4580	4364	4242	8337
6357	6496	6208	6319
4702	4763	4886	7939
7857	4084	8076	8153
6864	7032	6711	6817
6104	6253	6222	6366
2662	2589	2756	8296
175	423	156	228
1703	1876	1915	1831
2997	2992	7884	7886
107	17	18	7
3816	3950	3684	8178
2932	2897	2898	8483
2700	3000	2921	3446
5198	5050	5174	4975
6216	8024	8180	8637
6484	6296	6387	6561
4521	4651	8048	8060
6939	6925	7063	8131
3333	3522	3346	3490
4309	4281	4420	8025
5457	5303	5334	5229
3064	2756	2929	8065
2241	2279	2129	2043
6379	6325	6430	8282
1811	1892	1801	7887
46	42	177	21
7510	7482	7520	7801
121	406	176	417
2470	2564	2449	2438
1961	2011	2138	2036
134	18	107	17
7967	5651	7976	8235
4089	3986	4005	8345
2273	2427	2342	8384
6868	6601	6816	6924
6828	6629	6989	6937
6861	7235	8424	8608
4063	4008	7848	7997
6122	6018	6002	8434
7974	4224	7995	8015
737	987	844	890
4428	4234	4367	8349
8148	4214	8382	8581
7118	7588	7220	7166
8102	7919	8238	8433
4264	4446	4414	7860
3943	3981	3968	8116
1223	1098	1228	8377
4747	4566	8379	8490
1469	1714	1634	1545
7861	8051	8171	8483
4923	4572	4717	4736
7299	7582	7209	7192
5965	7976	8039	8096
8191	3165	3099	8432
6881	6479	6586	8028
4320	4218	8092	8476
2106	1909	2100	1942
4114	8113	8132	8341
710	757	548	648
4755	4792	4785	4866
4524	7871	8012	8063
1691	1743	1808	1986
376	400	479	465
7976	5853	5722	5854
961	1026	838	896
1497	1430	1362	1336
7452	7407	8469	8564
4924	4761	4948	8552
3811	3858	3859	7861
5265	5125	5353	8294
3776	3632	8328	8618
6257	6382	6281	8308
5486	5667	5503	8084
7917	5985	7948	8007
247	194	417	385
4354	4119	4378	8040
2485	2289	2283	2257
5061	4932	5180	5113
2397	2310	2404	2449
603	549	660	526
1454	1413	1314	1260
3973	4231	8043	8580
1421	1394	1198	1262
2385	2234	2422	8355
701	971	797	815
8035	7917	8311	8485
5245	5190	7979	8568
5018	5102	5167	4898
4609	7847	8203	8548
145	22	29	35
6050	6243	6246	6152
4897	7956	8032	8128
4540	4610	4765	8198
1724	1918	1856	1822
2	126	138	103
121	406	116	176
5763	5419	8082	8488
1804	1902	1882	2006
793	637	803	675
1955	1994	1992	2116
549	603	389	526
1537	1637	1518	1449
4708	4621	4484	8310
3049	3062	7952	8340
4619	4475	8459	8661
52	37	152	68
269	472	323	495
1917	1850	1765	1883
298	542	403	464
180	30	14	15
30	54	198	180
665	794	761	893
285	106	71	118
7902	7878	7986	8532
234	174	192	357
3060	3875	8347	8371
635	609	518	677
5975	6053	6095	6272
28	30	180	48
4202	4250	4508	7968
3233	3100	8344	8597
4	15	8	162
79	46	262	223
611	605	739	735
2791	2833	2857	8453
410	335	192	206
451	488	334	596
447	292	391	498
14	180	15	162
151	173	145	29
5853	5809	8066	8590
69	96	90	297
551	669	524	673
100	79	262	284
42	65	239	198
829	872	735	739
2625	2728	2568	2652
54	69	65	239
155	197	45	160
471	238	240	316
46	227	76	262
3477	3519	3683	8021
1340	1135	1238	1244
349	140	156	183
619	371	538	543
326	142	114	186
7554	7595	7587	7221
44	37	81	220
1164	1110	1268	1231
376	560	479	464
135	347	159	203
2	126	103	3
4579	4454	4439	7898
957	920	970	800
838	823	964	1006
54	231	198	180
6117	6127	8494	8498
664	532	445	752
69	87	96	231
342	221	135	183
227	46	42	177
79	34	46	223
8341	3804	8359	8462
113	68	280	220
81	59	185	243
1576	1425	1575	1524
1761	1711	1569	1678
255	266	158	85
7906	4956	8268	8292
549	389	372	526
4561	4755	4518	8208
4067	4074	3367	7999
1386	1293	8099	8266
6530	6576	6511	6373
2289	2283	2257	2111
1942	1790	1898	1780
3065	3108	7989	8329
3291	3312	3447	8533
1349	1420	1239	1460
542	560	677	601
5376	5101	8397	5274
7890	3537	7896	8184
12	126	10	24
4905	4966	4817	7964
230	78	95	265
2707	2719	2579	8023
934	1073	900	945
4221	4148	3887	7855
1750	1617	1798	8392
5144	4968	4992	8161
945	1073	1110	1140
1183	1038	1224	1262
686	405	550	468
1765	1631	1791	1883
687	892	893	607
8114	2837	8177	8497
2113	2057	2006	2174
4794	4911	4668	4880
5180	5020	5250	5061
2331	2428	2195	2254
4122	3911	3866	8270
4113	4331	4263	4176
3152	3062	8340	8438
2901	2766	3251	2952
6734	6504	6593	6484
638	598	545	8261
4105	4347	4099	4178
5700	5593	5811	5496
1589	1469	1600	1530
751	555	455	647
7142	7246	7155	8575
6302	6165	6152	6025
7666	7606	7291	7347
8071	4557	8081	8229
928	872	896	1034
3833	7858	7959	8171
383	327	208	332
922	985	1079	1030
1835	1607	1812	1744
4336	4256	8006	8025
3088	3074	7958	8160
4774	5014	4963	4707
2873	2899	2912	2721
5647	5798	5630	5719
2480	2421	2323	2350
1318	1257	1143	1175
2066	2231	2237	2119
270	95	222	209
258	330	122	129
1004	919	1074	1177
7753	7773	7780	8543
3438	3142	3183	3111
1587	1756	1746	1666
2117	2265	2213	2128
2106	2083	2285	2120
4961	4769	4715	8058
5136	4902	5123	8532
1651	1469	1488	1545
1404	1362	1205	1377
3331	3170	7982	8182
4987	5187	4965	5213
1651	1497	1531	1488
1263	1444	1249	1397
1965	2000	2107	2074
2065	2106	1970	2100
651	579	594	492
1300	1221	1204	8099
1535	1657	1477	1401
7854	8146	8169	8280
169	187	151	39
5663	5589	5815	5752
78	230	95	222
370	82	102	115
1077	931	984	775
755	744	716	569
23	137	11	108
2106	1909	1970	2100
1654	1614	1540	1774
33	151	29	39
4361	4210	4318	8338
507	564	311	523
2954	2733	3015	8010
6217	5994	6104	6200
788	871	805	983
154	252	383	208
4923	4717	5018	5050
1659	1552	1507	1446
1294	1001	1027	1092
477	732	640	809
2591	2808	2674	2688
3880	4119	3808	8102
951	1055	849	918
726	684	696	563
774	653	587	675
1387	1325	1485	1328
230	78	265	110
5620	5553	5779	7946
3746	3771	7928	8126
5314	5311	5434	8273
1962	1884	7856	8103
7807	7794	7819	8031
8221	4298	8254	8278
6703	6782	6600	6597
985	1218	1150	1079
4023	3752	8221	8534
1102	998	827	1066
2175	2002	2095	1944
1134	1151	993	1138
2987	2966	2955	8584
3422	3673	3538	7890
943	1053	942	1088
131	94	139	373
6	1	111	16
1790	1792	1898	1780
193	219	53	58
6495	6470	8017	8444
334	596	420	405
1	13	111	16
3284	3341	3229	7957
4700	4806	4481	4661
704	804	562	583
346	100	128	164
2776	2622	8023	2804
1016	911	825	936
670	597	745	581
509	577	762	623
796	911	810	725
2667	2787	8114	2948
308	620	427	384
2100	2106	1942	2083
2416	2285	2510	2330
1676	1567	8199	8591
846	911	796	725
169	207	57	62
1988	2067	1906	2016
7447	7511	7431	7039
5189	5028	5220	8058
825	911	797	725
6843	7119	6738	8510
672	743	573	799
1561	1429	1570	1397
315	265	110	313
3988	3992	3934	7884
4408	4499	4574	8642
993	1016	947	1138
3431	3370	3507	3183
1429	1526	1417	1301
1165	1337	1207	1333
1438	1410	1245	1419
7306	7360	7219	8131
340	434	282	534
401	353	516	651
237	434	363	392
340	237	485	310
713	738	827	918
3795	4234	4428	8349
1340	1379	1473	1339
6226	5975	6095	6272
525	391	561	466
189	141	27	160
7900	4038	7975	8438
132	272	92	88
1043	897	926	1085
640	362	534	615
3196	3167	7897	8634
360	326	302	186
433	286	250	502
3930	3874	3923	8194
140	90	349	289
376	298	464	248
306	370	276	102
7847	4988	8203	8548
31	136	44	185
3820	2825	2763	3836
7360	7229	7219	8131
8159	7952	8160	8340
4370	4225	4606	8256
1861	1817	1943	1734
1433	1331	1231	1408
6430	6325	6434	8282
1499	1577	1479	8005
5900	6064	8014	8236
6560	6520	6671	8508
1551	1316	1421	1400
802	747	665	989
362	510	640	534
288	96	135	159
269	365	172	181
30	54	180	48
52	112	68	202
874	927	817	1044
371	467	619	624
8058	5189	8448	8607
266	215	301	150
6452	6172	6327	6249
1978	1998	2039	1825
871	865	959	1052
449	319	201	462
72	197	71	45
786	605	735	739
1351	1510	1307	1215
94	78	279	110
652	732	738	713
258	303	236	122
575	768	478	655
4564	4413	4669	7991
1099	1008	1039	903
1073	900	945	1007
718	823	867	833
140	97	349	156
6116	6087	5966	8324
665	687	893	607
100	157	346	385
4015	4006	4350	8053
123	155	45	160
41	155	45	19
210	161	280	113
711	863	960	853
1713	1712	1736	1642
179	49	70	244
7634	7612	7597	8042
4108	7848	7943	8535
1853	1781	1906	1670
356	504	431	662
2655	3010	8121	8614
65	227	42	239
1031	987	932	844
7404	7451	7458	8469
977	869	806	913
5462	5217	5290	8090
3798	3904	4065	3651
4459	4531	4321	4398
4825	4646	7960	8203
227	42	239	198
1942	1987	2083	2120
2931	7978	8115	8480
4899	4967	5098	7846
6586	6578	6758	8034
3407	3598	3359	8356
7401	7703	7716	8045
4315	4129	4366	8206
5004	5019	8275	8333
2275	1987	2029	2120
2237	2233	2256	2119
1444	1429	1561	1397
825	713	911	725
216	260	460	523
8231	8311	8407	8549
1261	1205	1364	1139
1909	2065	2106	1970
4595	4384	4551	8547
6921	7018	7205	7042
3874	3862	3814	8260
4271	4383	4386	7992
2213	2265	2348	2371
4626	4350	7970	8156
1696	1724	1856	1822
4272	4000	7960	8202
5527	5712	7913	7961
895	787	1005	865
2632	2852	3222	3031
3783	3971	3071	3763
872	961	896	1034
1787	2001	1957	7853
69	90	65	239
2894	2711	2551	2697
1061	1153	1143	1175
2636	2697	2580	2693
2422	2385	2515	2599
603	519	389	466
4221	3887	3956	7855
7131	7048	7191	8135
752	532	847	771
4659	4539	8109	4429
1346	1546	1517	1380
3439	3417	3561	8151
497	605	641	739
4659	4771	4429	8109
277	87	226	231
439	346	251	164
4999	4967	4835	7955
2915	2969	2949	8110
1125	1029	1170	1064
5744	5916	5851	7961
956	876	749	927
8041	6019	8236	8288
3943	8070	8108	8116
5407	5291	5440	8370
7662	7611	7680	8557
5077	4846	8520	8657
375	300	293	543
609	518	465	569
5447	5432	5241	7950
205	91	56	85
7417	7402	7702	8281
669	565	626	718
153	86	149	312
143	134	26	120
4063	4226	3953	8537
2495	2332	2464	8062
2484	2311	2451	8255
708	723	966	828
5214	5379	8413	8414
3981	3943	8108	8116
3108	3421	3465	8243
3828	3802	3886	8016
1306	1348	1201	1343
5992	6180	6076	8302
2042	1889	2014	2025
5650	5373	7984	8496
7721	7699	7742	7920
6565	6542	6662	8451
5938	5806	5950	8488
1803	1858	1779	1706
7575	7541	7609	8287
2082	2252	2251	2109
5954	6008	6106	6159
1894	2001	2078	2193
1955	2127	2033	2141
1324	1445	1311	1368
6821	6644	8022	8088
1308	1468	1300	1204
1492	1346	1375	1527
3883	3145	3851	7931
2291	2194	2178	2346
1290	1293	8266	1196
5164	5390	7908	8568
2852	2584	2924	2682
6472	8022	8026	8088
4054	4092	4154	8055
1416	1386	1326	8099
2517	2552	2663	8384
6936	6701	7022	7081
3171	3284	3229	7957
51	27	45	160
8158	7857	8473	8521
7161	7054	6986	6793
6660	6674	6853	6522
3612	3719	7850	8094
5927	6175	5910	6043
2082	1965	2107	2074
6576	6589	6530	6511
3488	3603	3470	7937
1453	1426	1506	1332
6707	6628	8046	8277
3613	3588	3556	3379
6485	6773	6655	6736
1181	1321	1402	1437
6045	6096	6259	8145
8402	5754	8409	8410
1739	1843	1844	1825
2468	2430	2590	8255
8030	7376	8134	8608
7680	7407	7673	8469
5913	5790	6127	8498
7616	7255	7609	8287
6405	6400	6553	8467
2453	2613	2434	8365
1733	1917	1767	1850
5520	5379	5267	8019
2418	2270	2382	2463
1285	1263	1089	1165
654	555	875	600
8471	6718	8506	8509
1379	1120	1226	1328
1859	1728	2050	1986
7381	7433	7383	7920
3844	3823	4037	4223
191	365	448	181
925	790	999	932
2730	2543	2567	2755
1665	1450	1547	1686
8002	3975	8059	8252
955	937	1035	8259
1199	1237	1039	1201
5735	5795	8402	8440
4543	4365	4511	8573
4414	4300	7860	8325
2050	1881	1728	1859
1509	1416	1471	7923
7982	2629	8365	8649
7597	7215	7273	8042
1624	1596	1808	1806
1517	1596	1431	1624
1665	1528	1414	1593
1242	1276	1200	1145
1586	1675	1671	1697
2561	2562	2558	2480
4349	4501	8250	4323
1463	1431	1624	1380
175	216	423	228
1390	1327	1365	1427
5437	5264	7944	8504
2847	7985	8371	8427
804	798	704	562
1863	1735	1838	1660
367	308	620	427
1706	1612	1615	1484
1498	1513	1403	1382
4323	4200	4356	8001
2093	2183	1969	2027
868	740	845	760
1162	1220	1122	1093
445	664	752	703
1097	1235	1000	1123
987	946	1128	806
912	1006	1060	1076
2541	2637	2618	2384
740	843	868	851
5175	5072	7936	5242
5340	5386	5188	7875
2451	2239	2342	8255
1173	1302	1237	1199
142	326	364	413
553	614	706	7852
4405	7907	8192	8356
7029	6948	6993	6687
2583	2692	2401	2629
4403	4261	3623	3718
619	469	543	612
771	704	506	583
4074	3357	3454	3367
343	97	105	156
1702	1610	1621	7853
4688	4618	8077	8601
1675	1963	1793	1849
654	965	764	697
8020	3525	3278	8196
2716	2717	8124	8239
391	525	561	646
4647	7902	8620	8198
484	638	424	703
772	557	752	703
1983	2080	1946	7856
2146	2069	2090	2263
1320	1276	1439	1399
870	769	996	767
232	291	318	473
271	71	77	118
106	344	191	118
5595	7967	7976	8096
2643	2766	2901	2952
197	285	71	118
1142	1116	1164	1245
360	133	188	186
302	326	114	186
3215	3056	3041	3928
3697	7910	8036	8363
393	329	386	547
3909	4110	3264	3343
4405	4260	4406	7907
4553	4470	4629	8101
7795	7770	7451	7503
6897	7289	7184	6845
3014	4098	3998	4101
3852	3189	3825	2961
972	1056	858	886
7087	7155	8027	8456
3931	4032	3852	3135
1626	1696	1489	1581
4633	4643	4804	4904
3566	3266	3480	3572
3960	3985	7999	8347
4784	4953	8455	8641
5991	5905	5896	5699
692	878	824	817
5444	5500	5566	8293
7408	7388	6928	7328
6268	6065	6206	8017
3641	3844	3551	3564
736	832	982	8262
6074	6111	5917	5968
1196	1126	1178	8245
5335	5212	5122	5304
7422	7758	7781	7764
4693	4416	4744	4661
6890	6804	7026	7145
4996	5029	4855	5021
3298	3581	8240	8597
5422	5299	8204	8454
4293	4014	4181	8542
3609	3507	3641	3633
6462	6361	6259	8241
6952	6975	6832	6764
4467	4510	7951	8009
2030	2015	2110	2186
6963	7345	7001	7439
5905	5666	5741	5559
5035	4732	4754	4635
7572	7163	7230	7604
6600	6645	6539	6383
7297	7056	7355	7440
3937	3733	8465	8600
6719	6425	6814	6454
7675	7361	7703	7716
7208	7250	6988	7342
7091	6747	7094	7212
2794	2749	2688	2808
6866	6748	6594	6812
6993	7006	6716	6608
7019	7037	6654	6732
6189	6332	6109	6463
7092	7511	7539	7447
5545	5492	5526	5709
7777	7749	7735	8469
5524	5413	5664	7859
3219	3181	3179	7938
7682	7303	7351	7270
4133	4354	4233	8000
4596	4580	8315	8337
4548	4430	7898	8445
7447	7039	7367	6999
5252	5062	5227	7942
664	564	598	8261
5456	5609	5602	5434
6719	6814	6746	6454
5685	5656	8283	8336
7535	7831	7544	7548
4004	4108	7848	7943
7591	7204	7604	7625
7315	7289	6982	6905
6740	6739	8179	8456
5995	5904	6013	6132
3783	2925	2817	3763
3786	3979	3893	7909
6554	6733	6466	6697
6030	6072	5928	8587
7731	7339	7695	7690
6825	7194	7037	6705
7095	7072	8030	8134
6262	6659	6557	6622
2406	2500	2312	2372
5331	5193	5100	8273
2967	8159	8584	8632
6237	6605	6359	6316
2291	2221	2465	2346
4591	4453	3893	7909
6068	6248	5986	6224
6493	6605	6237	6316
4504	7919	8166	8317
3539	3268	3547	3271
6458	6421	6345	6657
6186	6292	6508	6516
6948	6687	6648	6549
6341	6485	6655	6736
6292	6516	6631	6621
6778	6425	6681	6350
3905	4584	4208	4174
4390	4309	4420	8025
6791	6510	6744	6894
7187	6792	7104	7203
6726	6521	6403	6454
5425	5273	7863	7865
6951	6713	6581	6898
4436	4526	4615	4325
4221	4315	8257	8606
3613	3588	3818	3741
4175	4019	4384	8425
2841	2788	2823	8477
6365	6267	6151	6257
5639	5419	7885	8082
6859	6814	6951	6581
6747	6943	7091	7094
3227	3029	3496	3208
5440	5651	7967	8235
3599	3700	3356	3540
7187	6928	6883	6792
2179	2001	7853	7929
5516	5359	5536	5367
2897	2863	2898	7879
7006	7066	7097	6716
6934	6859	6951	6581
6013	5789	5917	5717
513	553	415	7852
4433	4291	4438	8052
7431	7447	7039	7367
6792	6747	7091	7203
1671	1755	1697	1849
4814	4672	8379	8552
4626	4350	4582	7970
6594	6866	6812	6960
6148	5989	6067	7948
6268	6411	6240	8017
3044	3001	7900	8219
5464	5684	5370	5593
6913	6969	6668	6850
6208	6215	6089	6352
7341	7388	7001	7439
7210	6754	6811	7149
4344	4408	4550	8495
6754	7210	6811	6845
6934	7006	6993	6608
7068	7411	7439	7521
6906	6566	6894	6801
6514	6737	6410	6537
3885	3215	3928	3990
3607	3529	3691	3518
4732	5035	4754	4806
7990	8227	8415	8544
2540	2689	2536	2493
3155	4101	4040	4172
3766	3653	7998	8184
4043	3868	4117	8013
1347	1252	1292	7945
2967	3037	8159	8632
8401	3220	8458	8586
5342	5321	5141	5281
5415	5545	5492	5295
6659	6262	6557	6237
5065	5083	5228	5237
3458	3613	3485	3379
3136	3280	8462	8627
5529	5457	5693	5334
5289	8119	5209	8322
6547	6681	6316	6350
2517	2678	2451	8527
3303	3383	3252	3493
4820	4638	4682	8095
2876	2839	2897	7879
6863	6456	6731	6800
6247	6345	6529	6252
3765	3756	3692	7910
4691	4761	8379	8552
6292	6186	6508	6141
6557	6262	6501	6237
6103	5971	6190	6044
4829	4825	7847	8203
6839	6761	6602	6499
5775	5697	5500	8429
5704	5893	5792	7961
3864	3701	3860	8011
6659	6557	6501	6237
4190	4376	8166	8317
5272	5285	5408	8330
6447	6778	6646	6350
1890	1918	1990	2084
1681	1680	1771	1611
1955	2127	2094	2033
4988	4825	7847	4829
4311	4504	4376	8317
1371	1313	1186	1332
379	638	8069	8261
6748	6490	6594	6812
2002	2161	2095	2168
3559	3605	7898	8305
6884	6790	6780	8470
4768	4695	4500	4608
7527	7816	7494	8555
4025	7881	7928	8143
7912	5678	8321	8323
2594	2669	2606	2512
993	1016	1138	1155
4724	4744	4909	8315
3477	3629	3410	8186
7845	7880	8129	8345
2836	2641	2665	2598
5241	7951	8033	8161
5116	5312	7867	8394
2912	2626	2783	2605
1561	1570	1550	1712
3794	7896	8248	8447
7917	8035	8086	8107
1879	1781	1906	2016
5487	5422	5299	8204
7703	7692	7729	8045
3318	3234	3373	3076
5064	5157	4935	5087
1837	1712	1908	1899
4755	5000	8275	4832
2345	2096	2270	2194
7921	4249	7971	8495
5098	4927	5148	5206
4139	4167	3840	8004
4597	4785	8208	4552
4520	4385	4299	4546
4755	4792	4866	4603
7060	7143	7883	8050
4037	3844	4083	3785
4037	4212	4372	4223
1132	972	910	1024
2054	2253	1990	2064
3789	2938	3825	3048
5585	5487	5737	7969
4857	5157	5035	4935
2714	2850	2882	2962
7140	7255	7144	8287
2446	2457	2272	2324
2059	1921	8387	8628
4559	4737	4616	8604
7332	7662	7242	7238
5360	5410	7863	7865
5040	4797	4873	8109
2230	2096	2067	1914
3500	3542	4261	3623
3865	3638	3703	3749
3868	3662	4117	8013
6100	5965	8039	6075
188	275	246	450
6211	6100	6260	8039
2213	2200	2164	2128
4656	4505	4532	8538
7089	6824	7057	6967
3897	4299	4167	4128
908	963	817	1013
2616	2746	2572	2649
2397	2310	2449	2438
3293	3192	8010	8080
2453	2692	2575	2467
6352	6215	6272	6449
686	405	468	699
3560	3449	3626	3321
720	920	800	803
4103	3924	4250	4177
4972	4735	4613	4544
5305	5079	5177	5319
3696	3983	3877	4058
4984	4900	4857	4728
4899	4805	4735	4967
7461	7743	7782	8565
4240	4235	4344	8511
5026	5114	5256	8373
2586	2539	2580	2693
5157	5035	4935	5206
3529	3696	3691	3679
4103	3821	3769	3924
3963	7874	7996	8076
7512	7578	7072	8030
6797	6442	6457	6684
6719	6425	6605	6681
5266	5407	5291	5440
6091	5817	5980	5788
4622	4884	4679	7871
2970	3321	2860	3193
6341	6447	6646	6350
2140	1997	2145	2181
2534	2569	2668	8569
2483	2500	2372	2259
1164	1284	1268	1245
6726	6659	6746	6359
6262	6659	6622	6359
3713	3593	3734	8011
3810	7995	8015	8151
1418	1415	1368	1518
1254	1227	1141	1367
7047	6705	6623	6947
6224	6369	6102	6244
3801	3882	3805	8480
5897	5892	5671	5849
1822	1845	1752	1685
2212	2160	2388	2294
4491	4584	3905	4174
1885	1705	1767	1886
4274	4479	4582	7970
7560	7168	7474	7419
6688	6881	7903	8088
3649	2738	2741	2758
5971	6101	6389	6119
7867	8230	8388	8394
365	269	281	181
4185	4253	4121	3480
4933	4725	4679	7871
5823	5613	5882	5764
1865	1892	1693	7887
2365	2318	2407	2522
1961	2247	2210	2081
3085	3002	3379	3130
135	347	203	411
2598	2641	2509	2736
386	584	457	478
3198	3112	3260	8670
4171	3367	3500	8299
308	507	620	610
2584	2586	2424	2632
1715	1747	1585	1606
1527	1492	1662	1620
4458	4198	4303	4374
3593	3401	3701	8502
1351	1622	1477	1483
3085	3458	3129	3130
3909	3132	3211	3264
1948	1891	2040	2007
687	781	990	679
4899	4927	4700	5017
4702	7939	8071	8671
6034	5863	5671	5849
4396	4689	4804	4588
4638	4648	8101	8404
3383	3493	3643	8672
2122	1940	1946	7856
2691	2714	2882	2735
5256	5317	5476	7979
4927	4899	4967	5098
4833	4634	4807	8208
3627	3524	3430	3548
6057	6124	8014	8461
3397	3085	3394	3379
1999	2156	2087	2203
5993	6139	6090	7981
4085	4084	4002	7857
740	629	748	715
8104	4317	8463	8589
3345	7914	7947	8246
4196	4310	8348	8437
3969	4193	3800	3878
3058	3042	2927	8481
3781	3612	7926	3812
3268	3271	2919	3066
5732	5623	7986	8311
499	734	627	630
469	496	612	689
4081	3770	8254	8463
4474	4193	4364	4242
4271	4255	4383	7932
4541	4580	8253	8388
5080	4956	4891	7906
4678	4914	4718	7956
2878	2864	3067	7894
3823	3844	4057	4223
3983	4243	4193	4137
3587	7918	8358	8516
3883	3971	3201	7989
4212	4037	4372	4325
269	365	281	472
3689	3745	2845	3747
1925	2028	2049	2086
5712	5918	5744	7961
1275	1490	1289	1414
1529	1565	1394	1551
1298	1325	1387	1210
1595	1707	1568	1483
1708	1604	1738	1650
4185	3340	3302	3468
1482	1342	1616	1487
3723	3670	3712	7985
6664	6587	6569	6410
3768	7888	8056	8176
5495	5529	5693	5334
2266	2089	2133	2115
6124	5953	8014	8236
5548	5595	7967	7976
3809	3742	3680	8465
1694	1676	1567	8199
3745	3706	2846	2938
3071	2925	3783	3763
1259	1192	1163	1392
3660	3537	7890	8184
6861	6717	7129	8608
2508	2499	2399	2347
2425	2505	2383	2314
1665	1490	1431	1624
1961	1767	2011	2036
2182	2259	2058	2202
1885	1893	2092	2081
2642	2832	2525	2742
2322	2317	2171	2388
4110	3459	3264	3343
4584	4591	4392	4208
2064	2230	2067	1914
1101	963	1017	1115
1948	2040	2003	2133
3650	3505	8158	8521
3717	3852	2961	2996
1186	1388	1332	1225
1588	1510	1452	1307
3211	3189	3825	3984
2188	2028	2229	2236
7498	7500	7452	8564
3605	3552	3509	7898
2126	1951	1907	7856
6550	6309	6467	8507
3682	3787	7894	8478
1217	1356	1315	1350
7019	7133	7037	6732
3775	4000	3982	8310
1653	1553	1511	1590
1120	1101	1226	1328
3648	3664	2741	2725
1440	1671	1505	1616
866	1149	986	1057
7562	7538	7152	7628
1492	1546	1527	1662
1605	1491	1793	1628
1847	1862	1814	1732
4995	5134	7865	8342
1259	1192	1064	1163
8167	8280	8313	8638
3147	3229	3292	7895
2142	1998	1996	1875
3823	4212	4037	4057
3823	3818	3741	4057
3560	3430	3321	3548
5622	5615	7967	7976
3946	3849	3702	3633
1509	1330	1493	7923
4378	4119	4093	8040
2216	2308	2219	2125
3702	3507	3609	3633
3849	3633	3590	3690
1985	2144	2135	2147
4244	4597	8025	4390
3295	3263	3243	3332
2683	2826	2769	2789
1252	1563	1423	7945
3588	3947	3823	3741
3033	2714	2850	2882
2253	2166	1990	2084
1781	1988	1853	1906
3596	3592	3534	8615
1476	1591	1655	1500
6589	6453	6530	6373
269	323	242	495
1011	1130	1253	1062
4958	5133	7905	8019
4483	4396	4723	8369
1781	1772	1879	1906
1205	1364	1139	1283
2345	2270	2437	2320
1532	1554	1690	1598
5603	5589	5815	5736
219	267	58	73
3977	4073	7892	8079
6160	6016	6108	8212
1606	1653	1511	1636
7265	7309	7426	6985
300	358	291	501
133	347	360	188
442	441	515	558
692	749	927	817
4498	4699	4581	7916
233	258	199	72
1724	1845	1822	1685
7092	7447	7497	7408
3190	3549	3614	8521
4581	7916	7987	8349
2537	2610	2475	2389
4714	4756	8253	8337
617	796	810	725
1895	1843	2039	1950
1822	1748	1595	1752
420	596	639	529
1298	1325	1395	1487
1887	1925	1976	1791
2769	2826	3129	2789
1147	1374	1195	1267
2225	2321	2215	2038
1692	1667	1579	1558
4297	4357	4103	7968
2903	3056	2938	3807
2141	1994	2294	8583
530	436	359	574
2104	2056	1846	1979
1693	1476	1591	7887
2628	2900	2695	2765
2440	2367	2568	2499
2628	2695	2649	2490
1709	1847	1814	1732
5513	5599	5403	8107
3546	3749	3637	3703
1172	1092	1352	1209
1746	1869	1930	1826
395	256	218	482
1019	1124	1026	1156
3225	3002	3040	2895
1219	1068	1001	1092
8379	4747	8490	8552
2571	2683	2562	2480
5932	5876	6019	8041
7251	6902	7244	7133
1247	1325	1210	1328
2383	2505	2259	2314
7744	7767	7725	8564
1467	1356	1491	1494
2087	1933	1948	2007
2028	2182	2058	2202
1756	1542	1646	1659
1959	1985	1821	1930
7529	7530	7608	8050
1388	1225	1340	1473
142	326	413	186
3670	3649	3674	2758
1388	1370	1225	1473
4247	4484	4417	8619
4526	4695	4768	4728
1341	1206	1352	1389
365	269	364	472
1718	1638	1502	1582
1356	1315	1350	1494
1135	1340	1473	1339
2177	2191	2186	2327
619	469	612	689
935	1029	1170	1044
1832	1631	1715	1883
5256	5114	5317	8373
1395	1485	1511	1590
1553	1653	1726	1590
768	642	559	478
2005	2068	2223	8395
333	256	482	325
97	349	343	289
923	1023	958	1176
4706	4742	4562	8226
1948	1933	1891	2007
1747	1653	1606	1726
1718	1638	1626	1502
3056	2903	3041	3807
3106	3070	3021	8385
3588	3823	3818	3741
747	756	979	858
555	875	600	759
892	687	990	679
6653	6785	6831	6930
670	921	787	733
732	476	640	615
2695	3024	2747	2765
4163	3980	3777	3904
365	124	118	271
256	218	482	325
2860	3153	2990	3080
6734	6625	6575	6831
2327	2256	2336	2177
7816	7797	7494	8555
1837	1713	1711	1712
327	89	267	73
5377	5407	5548	7967
4927	5098	5087	5206
4004	3988	3961	7874
5797	5660	5787	7969
6479	6388	6586	8028
1562	1629	1677	8103
4413	4669	7991	8232
2226	2144	2323	2147
4917	4701	4893	4798
713	826	911	936
2728	2710	2994	2812
2126	2284	7856	7929
5369	5323	5549	8068
4182	4066	4234	3451
7858	4003	8143	8437
1023	1042	1310	1185
3370	3438	3431	3507
1935	1903	2061	1888
2363	2519	2412	2526
5510	5504	8187	8330
1211	1203	1337	1207
971	897	797	815
5842	8402	8409	8410
4449	4787	4494	8335
6135	6281	8308	6257
3142	3389	2958	3111
2544	2559	2657	2681
8198	7902	8307	8532
897	926	971	797
1987	1790	2029	1898
5918	5965	6075	8096
1347	1432	1499	8005
2275	2337	2217	2187
7078	6984	6649	8034
2639	2626	2721	2605
2354	2295	2449	2460
2545	2375	2452	2403
1520	1409	1152	1359
2394	2302	2450	2476
541	436	380	530
3415	3455	3054	3164
2012	2056	1953	1852
7791	7812	7814	8566
1203	1165	1337	1207
2519	2486	2432	2620
1714	1545	1651	1531
1265	1036	1303	1202
2045	1848	2002	1944
3633	3702	3463	3690
2633	2796	2661	2548
7683	7381	7717	7920
921	670	840	733
3471	3398	3295	8358
7975	4038	8382	8438
237	434	485	419
1227	1152	1107	1359
5259	7967	5407	5377
2327	2336	2375	2403
4010	4002	3954	8076
1106	1009	1043	1211
4003	4196	4025	8001
2179	2078	2004	7853
1179	1277	1212	8259
1130	895	1109	1005
1696	1724	1685	1581
1358	1401	1462	1580
4069	4309	4420	4097
3070	3106	3242	8385
1807	1642	1655	7887
2068	2016	2158	8395
4982	4759	5048	7877
4112	4136	4026	8159
2096	2345	2270	2230
1574	1654	1454	1619
4197	4591	7909	8009
2746	2954	3111	2780
2497	2418	2616	2408
4650	8122	8383	8455
2479	2639	2513	2465
3074	3037	3104	8038
2587	2463	2556	2603
2587	2807	2733	2603
8152	8182	8300	8446
4334	4377	4299	4256
4596	4693	4416	4744
1792	1763	1956	1898
2549	2587	2437	2556
3863	7924	7990	8572
2217	2337	2209	2187
2596	2591	2564	2612
1790	2029	1898	1878
2634	2899	2675	2639
1974	2000	1908	1899
2626	2912	2639	2721
2336	2414	2256	2375
4435	4807	4787	4654
3318	3373	3164	3076
2398	2531	2479	2634
2024	2030	2110	2186
4299	4561	4256	8006
60	74	83	8175
1204	1221	1087	8099
6540	6895	6602	6666
6485	6447	6577	6736
2209	2337	2354	2276
1698	1763	1780	1600
3909	3211	4121	3343
713	825	911	826
4639	4850	4719	4514
5020	5250	4955	5130
5768	5786	5621	5855
5585	5631	5436	7969
4447	4431	4575	4289
841	837	696	763
7519	7524	8326	8550
3826	4065	3974	3760
6686	6745	7016	6960
6765	6643	6768	8508
6866	6594	6839	6602
4621	4819	4825	7960
5168	5093	5261	5246
6653	6735	7017	6930
5883	5501	5858	5689
3213	3006	2947	8378
4429	4771	4578	8109
7582	7444	7209	7478
7874	3988	7884	8225
3489	3423	3414	8018
5554	5727	5594	5739
4136	4215	4186	8160
6302	6165	6293	6152
7461	7402	7403	8047
8214	3732	8362	8453
7687	7312	7697	7732
6071	6242	6159	6163
7098	7314	7177	7141
5973	6046	6128	5850
5589	5610	5579	5723
5167	5038	4975	4898
6468	6269	8026	8231
3881	3920	3915	8064
6492	6405	6553	8467
7007	6784	6903	6938
5979	6033	5879	5870
5521	5734	5543	5411
7532	7826	7552	7533
6033	5889	5879	5870
7051	7505	7336	7420
5811	5593	5767	5684
6487	6662	6787	8451
5544	5593	5370	5684
5714	5603	5811	5736
4194	4215	8160	8581
5589	5484	5663	5579
7412	7357	7701	7415
4736	4717	4923	4975
6824	6871	6799	6940
5589	5603	5815	5752
6864	6711	6765	6558
6030	6236	6072	8302
2988	3008	8159	8584
7188	7082	7586	7108
6652	6701	6936	6779
3023	3004	2998	7975
1128	913	1032	1095
8121	3010	8271	8614
3794	4006	3701	8447
7250	6836	6988	6941
4334	4377	8025	8588
7721	7398	7742	8045
7636	7600	7603	8560
2544	2397	2596	2438
3284	3274	3355	8037
7156	7216	7204	7598
7325	7275	7202	8027
3099	8070	8108	8191
6210	6130	7973	8412
2537	2686	2501	8062
7218	7021	7380	7307
6507	6515	6771	6652
7487	7482	7437	7804
7415	7382	7671	7709
5772	5914	5973	5800
6439	6384	6294	6483
5622	5792	7976	8096
5655	5657	8187	8442
7667	7231	7628	7687
6264	6483	6302	6293
7093	7073	7181	7549
6096	6056	6199	7954
5861	5953	8309	5773
4627	4404	8144	8386
6204	6355	6305	8197
4406	4260	7851	7907
7227	7079	8135	7178
7351	7699	7344	7398
5029	5124	5021	5197
6881	6984	6842	8028
3088	8159	8160	8340
7490	7465	7466	7759
6597	6645	6383	6531
5543	5368	5493	5684
6480	6453	6517	6641
6645	6710	6531	6838
6955	6984	6586	8028
5225	5257	5013	8515
6856	7105	6952	6764
6685	6607	6703	6592
6607	6597	6784	6826
8206	7987	8352	8386
7698	7656	7399	7647
4176	4113	4162	7994
7231	7239	7628	7687
7195	7142	8034	8575
6152	6128	6025	5957
6846	6456	6549	6421
5525	5371	5214	8413
7237	7060	7311	8559
3039	2983	2976	7845
3706	2938	3789	7985
6567	6435	6509	8197
7947	7949	8018	8246
3279	3322	3300	8196
6782	6838	6695	6938
6437	6518	6320	6590
6080	5994	5864	5981
7069	6767	7022	6971
4042	4086	7866	7978
5664	5524	7859	8112
2199	2113	2075	2283
4581	4764	4660	7987
7233	7143	8050	8553
7501	7795	7770	7802
3581	3297	8240	8312
5867	5880	8181	8436
5643	5551	5785	8309
2986	3362	3017	7915
4696	4751	4875	8009
7174	7631	7239	7293
2418	2497	2616	2572
2604	2703	2855	8531
7373	7424	7013	7043
4991	5067	4896	8383
7068	6963	7411	7002
7559	7557	7166	7440
6849	6977	7288	8416
4900	5051	5184	5109
7165	7059	7575	7086
4212	3947	4198	4303
3283	3516	3232	7899
6758	6990	8424	6834
7702	7461	7748	8047
5036	5105	5008	5238
3027	3220	8401	8586
1777	1749	1669	8374
6067	7948	8434	8493
6446	6267	6365	6551
7335	7324	8136	8557
7908	5431	8204	8234
3546	3703	3628	8399
7044	7053	6922	6724
3637	3546	3703	3628
3074	3088	3008	8159
5249	5395	5183	8083
2728	2625	2710	2812
7497	7092	7408	7012
5057	5051	5215	8443
6468	6284	6269	7903
4785	4866	5036	4858
7294	7387	7411	7002
4599	4753	8425	8661
3075	3160	7872	7900
6794	6836	6666	7106
870	1053	996	8523
3568	3595	3418	8406
6503	6218	6221	6369
4785	4597	8208	4653
6794	7015	7016	7106
8133	7919	8264	8433
4368	4438	4157	8052
7491	7009	7385	7109
5284	5247	5179	5380
3330	3258	3316	7914
7064	7202	7173	8027
6100	6157	6260	8039
3856	3609	3641	3633
6794	7016	7120	7159
3635	3942	3952	3647
4322	4021	4088	8630
6002	6149	5907	6173
2809	2774	2758	8351
2878	3067	3157	3187
7173	6875	6796	8027
4168	4411	4423	4442
2984	2966	2987	8584
3473	3362	3066	8544
3785	3856	3889	3609
7568	7637	7308	7238
4967	4927	5098	4835
6292	6508	6516	6621
7431	7099	6992	7039
7240	6897	7184	6822
6383	6539	6246	6393
1945	1766	1912	8120
7722	7754	7436	7734
7422	7730	7383	7758
4859	4897	7956	8032
7418	7492	7491	7109
4680	4850	4888	4733
7157	7218	7021	6901
3362	3469	3017	7915
6836	7208	6988	6886
6875	7265	7309	7173
4407	4216	4343	7939
445	664	703	8261
3614	3549	3782	8521
6839	6866	6602	6927
7535	7532	7826	7552
7699	7689	7344	7398
7435	7283	7196	7413
605	611	739	497
8081	7862	8325	8600
7541	7140	7424	7546
5616	5684	5734	5493
3367	3357	3272	8347
7181	7093	7585	7231
5514	5363	5522	8140
2792	2819	8036	8477
7312	7231	7667	7687
7477	7073	7549	7144
7635	7221	7304	7248
7682	7663	7270	7344
7332	7451	7705	7396
3105	2957	8056	8260
2716	2890	8057	8124
7809	7820	7828	8566
8133	7919	8139	8264
4306	4245	4462	7974
4968	5009	7951	8033
2863	2839	2819	8036
3930	3925	8064	8191
6840	6923	7079	8046
7461	7480	7772	8047
7024	7129	6984	8046
6593	6504	6357	6387
4663	4726	8122	8383
6048	6226	6154	6368
7464	7414	7448	7742
7092	7511	7447	7039
5085	5084	5361	8397
7686	7722	7386	7734
5930	5934	6047	5765
7394	7720	7665	7674
7719	7688	7722	7375
6384	6439	6502	6483
5755	5857	5923	8200
5801	5743	5607	8590
5046	5169	7891	7934
7483	7432	7550	7049
7683	7655	7660	7305
3475	3443	3727	3453
4999	4927	4835	5098
4819	4621	4708	8202
5734	5543	5493	5684
4861	4959	4734	5297
6453	6589	6530	6641
3067	3157	3187	7894
171	253	196	8211
4719	4575	4461	4514
1091	1100	1179	8523
5050	5018	4975	4898
2008	2073	1912	8100
2177	2233	2088	2059
1591	1550	1736	7887
6980	7142	7155	8456
2217	2275	1987	2029
6357	6496	6215	6208
6496	6593	6357	6215
2874	2872	3101	3226
4230	4319	4423	4519
2944	2932	2976	8051
4952	4974	4720	4850
1565	1521	1757	1687
4577	4332	8043	8404
6589	6650	6530	6816
5967	6224	6131	8314
7809	7812	7796	8566
4879	5102	4969	4811
4334	4377	4256	8025
2433	2554	2577	2377
4373	4258	4593	4533
3904	3798	3498	3651
4076	8348	8350	8612
1573	1809	1639	1541
3037	3084	3104	8432
3777	3904	3563	3651
4313	4191	8002	8052
4105	4279	4327	4347
4279	4506	4347	4178
8167	7854	8169	8280
6053	5829	6095	6107
3199	3538	3467	8184
5954	6008	5815	5879
4676	4674	4655	4831
2217	2275	2187	1987
6827	6786	6944	6712
2302	2332	2227	2394
4639	4720	4850	4776
4054	4154	7963	8055
1931	1763	1942	1956
3028	3187	3350	7894
4720	4880	4776	4607
4674	4676	4739	4831
4104	4304	4329	8053
1940	1795	1834	8528
7860	4300	7862	8325
6783	7014	6877	6892
4974	4811	4720	4850
4777	4619	4752	8459
5742	5630	5719	5751
8000	7906	8238	8268
4164	4168	4319	4442
1987	1790	1898	2120
4911	4727	4668	4827
3123	2778	2800	3046
6702	6868	6871	7004
3725	7860	8218	8338
7878	5439	7902	7986
2596	2404	2449	2438
3058	3174	8193	3068
2577	2715	2621	2614
5603	5493	5616	5734
1420	1419	1296	1295
1469	1600	1530	1384
3630	3787	3491	3516
4028	4067	4131	7999
5250	4955	5027	5180
1860	1848	1678	1878
7870	5459	7967	7979
5964	5750	5601	5762
5964	5750	6110	5959
1851	1876	1900	2043
1302	1418	1288	1273
4674	4571	4506	4739
3413	3348	3063	3527
4043	3955	4120	3606
2659	2506	2482	8061
8055	7963	8106	8149
4734	4711	4550	4861
2573	2396	2566	2429
1882	1804	1720	1716
4135	4209	4287	4280
5184	5349	5109	8443
4226	4455	4509	8354
4510	7951	8009	8048
4256	4334	8025	8588
4161	4547	4308	4419
4645	4750	4617	4795
4893	4815	4895	5020
2196	2046	2180	2051
2853	2927	2868	8056
3636	3980	3563	3647
7428	7450	7760	8087
6212	6351	6200	6340
1735	1601	1594	1660
2715	2874	2614	2872
2706	2861	2760	3121
1134	1171	1240	1015
6215	6099	6272	6449
4604	4789	4636	4565
2861	2684	2588	2844
3955	3604	3824	3606
4995	4971	4838	8232
7904	4841	7941	8268
5574	5637	5604	8150
1508	1418	1615	1484
7216	7596	7154	7217
7179	7197	8075	8558
6593	6357	6215	6387
[truncated: 28,121 more rows]

## Sheet: TV_ActivationTimes
ActivationTime_ms
68.999
69.001
69.001
68.999
69.001
68.999
69.999
68.999
69.001
69.999
69.001
69.001
68.999
69.001
68.999
68.999
72.001
71.001
71.999
68.999
68.999
69.001
68.999
69.999
68.999
74.999
71.001
69.001
70.999
69.001
68.999
68.999
76.999
68.999
69.001
72.999
68.001
69.999
76.001
68.999
77.001
68.999
68.001
68.001
75.001
68.999
80.001
69.001
71.001
82.001
73.999
68.001
71.001
69.001
68.999
68.001
85.001
75.001
68.001
68.999
69.001
89.999
68.999
69.999
69.001
100.999
68.999
68.001
69.001
70.001
79.999
85.001
75.001
69.001
96.001
68.999
75.001
105.999
68.999
82.999
68.001
96.999
68.999
72.999
68.001
68.001
69.999
68.999
71.001
69.001
68.001
68.999
69.001
124.001
112.999
69.999
69.001
69.001
69.001
68.999
79.999
120.999
69.001
68.001
69.001
93.001
69.999
69.001
69.001
132.999
68.999
68.001
68.001
71.001
101.001
69.001
68.999
83.001
68.999
70.999
68.999
116.001
70.999
78.999
69.001
69.001
68.999
68.001
103.999
124.001
143.999
68.999
70.999
72.001
69.999
68.999
69.001
69.001
143.999
69.001
69.999
76.001
73.001
68.999
69.001
68.999
148.999
68.999
68.001
68.001
70.999
68.999
68.001
71.001
73.999
69.001
68.999
68.001
70.001
71.001
68.001
68.999
77.001
68.999
91.001
136.999
78.001
145.999
79.999
68.001
131.999
82.999
69.001
124.001
69.001
69.001
68.999
68.001
69.999
69.001
88.001
68.999
69.999
69.001
68.999
73.999
77.999
72.001
71.001
69.001
99.001
133.999
71.001
68.999
128.001
150.001
75.001
68.999
79.999
85.001
154.999
68.001
70.001
151.001
68.999
143.001
87.001
68.999
89.001
68.001
79.999
69.999
153.001
68.999
68.001
69.001
68.001
113.999
76.999
68.001
69.999
96.001
68.999
69.001
156.001
69.999
68.999
69.001
68.001
102.999
69.001
69.999
83.999
138.001
68.999
99.999
150.001
69.001
69.001
68.999
68.999
80.999
68.001
70.999
68.001
72.001
68.999
68.001
69.999
68.001
68.001
71.999
151.001
90.001
68.999
130.001
68.999
93.999
69.001
69.999
69.999
68.999
68.001
145.001
116.001
68.001
71.001
68.001
91.999
111.999
75.999
68.999
156.999
68.999
78.001
85.999
69.999
68.001
117.001
68.001
105.001
155.001
114.999
68.999
81.001
68.001
68.001
69.999
69.001
89.001
70.001
68.999
72.001
68.001
122.999
68.001
69.001
68.001
160.999
70.999
68.001
70.001
116.999
169.001
68.001
112.999
68.001
70.001
92.001
150.999
69.999
68.001
137.001
68.001
134.999
69.001
69.001
70.001
160.001
68.001
158.999
68.999
93.999
68.001
129.001
72.001
71.001
69.999
76.999
110.001
68.999
69.001
139.001
145.999
134.999
68.999
164.999
68.001
68.999
156.001
78.001
69.999
69.001
88.001
150.001
68.999
69.999
68.999
69.001
69.999
68.999
69.999
161.999
68.001
68.999
121.999
126.001
70.999
150.999
71.001
68.001
160.001
145.999
78.999
84.001
148.999
70.001
69.001
68.999
103.999
76.999
68.001
139.001
68.001
72.001
68.001
68.001
163.001
69.001
154.001
109.999
69.999
70.999
70.001
68.999
86.999
69.999
68.001
68.001
68.001
68.999
150.999
81.001
68.999
108.999
172.001
69.001
70.999
68.001
68.001
167.001
122.001
68.001
141.999
146.999
69.001
71.001
68.001
77.001
139.001
69.999
169.999
76.001
99.999
68.999
68.001
68.999
135.001
146.999
151.001
163.999
108.001
69.001
69.999
68.001
68.001
70.999
68.001
103.999
70.001
134.999
68.999
68.001
153.001
80.001
154.999
160.001
68.001
68.999
68.999
68.001
68.001
68.001
174.999
70.001
69.001
68.999
99.001
153.001
74.001
137.001
69.999
70.001
68.001
129.999
69.001
107.001
158.001
133.001
69.001
149.999
155.001
130.001
68.001
67.999
68.001
81.999
147.001
73.001
89.999
69.001
88.999
69.999
69.001
68.999
163.001
166.001
101.001
68.001
119.999
173.001
128.999
69.999
69.999
152.999
152.999
171.999
146.999
150.999
69.001
175.001
168.999
70.999
68.001
83.999
71.999
68.001
68.999
79.999
154.999
70.001
68.001
68.001
121.999
68.001
70.999
69.999
68.001
158.001
158.999
163.001
68.001
69.001
68.999
68.001
158.999
68.001
67.999
68.999
68.001
161.001
68.001
69.001
68.001
68.999
68.001
147.999
87.001
151.999
151.999
158.999
70.001
143.001
157.999
123.001
72.999
90.999
72.999
139.999
94.001
154.999
68.001
71.001
68.001
69.001
136.001
79.999
68.001
68.001
140.001
68.001
174.999
68.999
112.999
130.999
70.001
70.001
68.001
104.001
68.001
68.999
71.001
67.999
69.999
68.001
67.999
68.001
69.001
67.999
76.999
162.999
69.999
174.001
151.001
118.001
70.001
157.001
73.001
169.999
137.999
161.999
162.001
71.001
89.999
68.999
69.001
68.001
102.999
68.001
69.999
71.001
70.999
136.999
172.999
71.999
147.001
165.001
69.999
166.999
129.999
67.999
175.999
68.999
107.001
68.001
159.001
148.999
157.999
68.001
70.001
68.001
70.999
69.001
68.999
163.001
152.999
166.999
70.001
73.999
70.001
68.001
155.001
160.999
79.001
68.001
67.999
94.001
68.999
68.999
86.001
67.999
68.999
143.001
68.001
67.999
70.999
67.999
69.001
153.001
164.999
68.001
90.001
72.001
70.999
175.001
68.999
122.999
68.001
156.001
68.001
168.999
169.999
68.001
137.999
107.001
68.001
71.999
71.001
77.999
68.001
71.999
134.001
68.999
69.999
146.001
69.999
163.001
68.999
68.001
164.001
172.001
175.001
68.001
120.999
67.999
69.001
68.001
68.999
152.001
74.999
173.001
158.001
142.001
67.999
119.999
145.999
150.999
142.999
72.001
67.999
69.001
86.999
69.999
161.001
175.999
67.999
132.001
166.999
151.999
70.999
166.999
174.999
69.999
70.999
71.999
69.001
90.999
114.001
160.001
68.999
156.001
67.999
169.999
68.001
68.999
67.999
68.001
67.999
157.001
67.999
67.999
70.999
121.001
69.001
167.999
68.001
154.999
71.001
72.001
172.999
69.999
169.001
163.001
83.999
68.001
70.001
72.001
171.001
68.001
68.999
68.001
68.001
174.999
68.001
166.001
68.001
147.001
68.999
82.001
68.999
134.001
70.001
73.999
155.999
68.001
143.999
68.001
102.999
125.001
68.999
143.999
160.001
67.999
143.999
78.001
68.001
69.001
108.999
69.999
67.999
70.999
69.999
69.001
68.001
174.001
68.001
71.001
154.001
138.001
67.999
153.001
155.001
68.999
132.001
148.001
68.001
165.001
162.001
68.001
72.001
151.999
158.999
67.999
142.001
71.999
168.001
168.001
70.999
174.999
67.999
69.001
150.999
68.001
70.999
160.999
73.999
173.001
80.999
171.001
169.999
68.001
67.999
68.001
67.999
167.001
68.001
95.001
70.001
71.001
67.999
157.001
175.001
67.999
101.999
169.999
170.001
171.999
100.999
68.001
128.999
67.999
70.999
68.001
76.001
71.999
68.001
67.999
67.999
69.001
163.999
67.001
130.001
68.999
73.999
68.999
168.001
70.999
69.999
172.999
67.999
68.001
159.001
155.001
70.001
67.999
141.001
69.001
148.001
68.999
167.999
92.001
162.001
157.001
68.001
164.001
124.001
68.001
68.999
76.001
69.999
162.999
68.001
72.001
92.001
138.001
73.999
155.999
85.001
81.001
136.999
121.001
159.001
73.001
144.999
69.999
152.999
70.001
143.999
71.001
71.001
67.999
151.999
148.001
69.001
166.999
68.001
168.001
68.001
154.001
67.999
120.001
67.999
68.001
71.001
68.001
67.001
74.001
109.001
68.999
149.001
169.999
67.999
79.999
67.999
67.999
71.001
67.999
172.001
161.001
67.999
166.001
67.999
157.999
70.001
70.999
169.999
79.001
68.001
154.999
175.001
174.001
71.001
73.999
67.999
90.001
171.001
70.999
164.999
133.999
68.001
137.999
69.001
69.001
73.001
67.999
78.001
171.001
67.999
143.001
163.001
173.999
148.001
68.999
68.001
70.001
74.999
67.999
156.999
165.001
157.001
67.999
69.001
108.001
68.001
141.001
113.001
174.999
99.001
68.999
67.999
169.999
152.001
160.001
127.999
67.999
69.999
71.999
77.999
147.999
68.001
72.001
70.001
162.001
175.001
67.001
135.001
71.999
76.999
150.999
153.999
67.999
147.001
170.999
67.999
68.999
69.999
69.001
172.001
71.001
87.001
155.999
67.999
168.001
162.001
166.999
67.999
67.999
68.001
167.999
68.999
166.999
67.001
95.001
67.999
173.001
171.001
122.999
160.999
68.001
70.999
73.999
67.001
158.001
152.001
143.999
68.001
154.999
68.001
107.001
67.999
72.001
88.999
67.999
68.001
70.999
164.999
67.999
67.999
68.001
68.001
68.001
159.999
169.001
85.001
67.001
163.001
67.999
136.001
157.001
133.999
90.999
165.001
69.999
70.001
174.001
152.001
117.001
73.999
154.999
67.999
82.999
166.999
68.999
107.001
68.001
172.001
77.999
157.999
156.001
78.999
131.999
72.001
67.999
162.999
71.001
67.999
175.001
79.001
67.999
69.999
148.001
68.999
151.999
152.001
169.999
67.001
73.999
69.001
170.999
155.001
70.001
157.001
68.999
69.001
74.999
144.999
105.001
143.999
68.001
69.999
125.999
173.001
69.001
67.999
160.001
168.001
162.001
67.999
168.999
67.999
73.001
159.001
148.001
67.999
102.999
67.999
156.001
68.001
175.999
134.001
112.999
68.999
80.999
67.999
120.999
71.999
70.999
73.001
67.001
167.001
67.999
154.001
175.001
172.001
145.001
67.999
77.001
172.001
174.999
67.999
164.001
67.999
96.001
67.001
103.999
68.001
154.999
96.001
131.001
67.999
171.001
161.001
102.999
155.001
171.001
68.001
166.001
154.999
142.001
67.999
69.001
68.999
117.001
67.999
170.001
167.999
68.001
72.999
67.001
91.999
173.001
159.001
68.001
164.999
73.999
157.999
162.999
71.001
69.999
67.001
67.001
127.999
67.999
110.999
159.999
151.999
153.001
67.999
96.999
69.999
68.001
127.001
68.001
71.001
157.001
72.001
175.001
67.001
68.001
115.001
68.001
166.001
169.999
79.999
174.001
158.001
170.001
68.999
158.999
133.999
169.001
70.999
67.001
69.001
160.999
77.001
120.999
67.001
157.999
68.999
75.001
94.001
151.001
67.999
150.001
122.999
163.001
148.001
68.001
67.999
67.999
68.999
67.999
176.001
85.999
142.001
68.001
141.001
67.999
173.001
161.999
82.001
69.001
137.999
67.999
161.001
139.001
112.001
172.001
69.001
67.001
165.999
168.001
164.001
152.999
67.999
73.001
68.999
95.999
67.001
174.999
67.001
171.001
70.001
165.999
155.999
156.999
67.999
77.001
167.999
67.999
168.999
68.001
162.001
113.999
119.999
70.001
163.999
118.999
68.001
67.001
73.999
175.999
67.999
172.001
158.999
130.001
67.999
119.999
74.001
69.999
166.999
71.999
157.001
67.999
67.999
147.999
138.001
161.001
81.999
170.999
67.999
167.001
67.999
117.999
68.001
160.001
99.999
158.001
159.999
67.999
155.999
156.001
67.001
128.001
67.001
159.999
81.001
69.001
86.001
67.001
69.999
68.999
67.999
143.999
71.999
68.999
130.001
115.001
70.999
67.999
154.999
171.999
70.999
68.999
173.001
170.001
72.001
150.001
143.999
159.999
139.999
68.001
96.001
67.999
130.001
167.001
68.001
67.999
104.999
161.001
159.999
158.999
169.999
119.999
135.001
68.001
163.001
162.999
66.999
155.001
173.001
168.999
174.999
68.999
147.999
164.999
67.999
164.999
153.999
152.999
166.001
69.999
157.999
133.001
176.001
174.001
175.001
138.999
130.999
158.001
69.001
68.001
176.999
79.001
73.001
128.001
150.001
159.001
68.999
169.001
113.999
165.999
67.001
146.999
67.001
172.001
90.001
98.001
67.001
162.999
66.999
69.001
174.999
67.001
67.001
74.001
67.999
161.999
67.999
69.001
69.999
67.001
131.999
67.999
71.999
170.999
68.001
67.999
67.999
67.001
76.001
167.001
80.001
67.999
158.001
68.999
159.001
171.999
172.999
137.001
168.001
67.999
120.001
157.999
159.999
67.001
67.999
99.001
142.999
67.999
159.999
107.001
172.001
67.999
158.999
163.999
71.001
67.999
134.999
68.999
160.999
157.001
66.999
168.001
159.001
72.999
169.001
68.001
67.999
68.001
163.999
96.001
160.001
154.999
165.999
141.999
75.001
176.999
164.999
70.001
67.001
149.001
165.001
68.001
170.001
162.001
68.001
166.999
69.001
159.001
126.999
161.001
67.999
140.999
68.001
136.999
175.001
160.001
94.999
146.999
143.999
70.001
116.999
67.001
68.001
174.001
69.999
167.999
170.001
156.999
160.001
68.001
85.001
126.001
156.001
157.999
68.001
71.999
161.999
152.001
133.001
69.001
159.999
69.999
73.001
140.001
67.999
160.999
162.999
67.001
67.999
68.999
67.999
68.999
171.001
111.001
142.999
67.001
177.001
174.001
158.999
150.001
150.999
162.999
68.999
67.999
167.999
131.001
66.999
67.001
159.999
159.999
72.999
175.999
107.001
90.001
68.001
68.999
171.999
67.001
159.001
153.999
154.999
166.001
159.999
173.001
165.999
76.999
67.999
172.001
100.001
166.999
67.999
67.001
75.001
168.999
160.999
173.001
172.999
67.999
67.999
66.999
67.001
67.001
67.999
167.999
67.999
164.999
164.001
160.001
160.999
169.999
67.999
159.001
151.001
160.001
161.001
176.999
146.001
171.001
160.001
143.001
68.001
161.999
146.999
160.001
154.001
66.999
177.999
67.999
170.001
169.001
68.001
150.999
158.999
67.999
67.001
151.001
139.001
69.001
67.999
160.001
67.001
67.999
138.001
168.999
67.001
66.999
123.001
141.999
162.001
67.999
112.001
71.001
160.001
149.999
132.999
126.999
69.999
160.001
72.999
67.001
176.999
69.001
151.001
67.999
160.001
66.999
137.999
167.999
172.001
146.999
83.999
68.999
160.001
152.001
76.001
158.999
68.001
175.999
68.001
158.999
67.001
171.001
70.999
163.001
68.001
160.001
67.999
68.999
121.001
159.001
174.001
110.001
160.001
164.999
73.001
160.001
162.001
141.001
68.999
90.999
69.999
157.001
168.001
121.999
174.999
67.001
68.999
68.999
67.999
163.999
133.999
160.999
103.999
67.001
121.999
160.999
158.001
148.999
166.001
170.999
169.001
167.001
161.001
159.999
177.999
161.001
67.999
164.999
144.001
67.999
67.999
160.999
67.999
161.999
68.001
160.999
67.999
173.999
172.999
172.999
175.999
156.001
67.001
66.999
160.999
170.001
67.001
66.999
79.999
69.001
160.001
166.001
153.999
66.999
146.001
132.999
133.999
160.999
160.001
162.001
67.999
68.001
171.999
70.999
68.001
158.001
67.001
67.999
68.001
148.999
67.999
169.999
160.001
156.999
162.001
160.999
169.999
66.999
161.001
67.999
153.001
148.999
160.999
67.001
108.999
160.001
167.001
173.001
156.999
179.001
168.001
162.001
70.001
163.999
159.001
66.999
161.001
68.999
164.001
68.001
66.999
68.001
76.001
160.999
72.001
67.999
178.999
163.001
133.001
68.999
79.999
67.001
159.999
142.001
170.999
68.001
177.001
162.001
177.001
143.001
66.999
99.999
163.001
128.999
168.999
165.001
69.999
171.001
168.999
67.999
67.001
139.001
129.999
172.001
126.999
66.999
69.001
170.999
67.999
160.001
160.999
68.001
161.999
67.999
67.999
153.001
72.001
159.999
161.999
160.001
166.001
165.001
159.999
161.999
67.001
66.999
69.001
67.001
160.999
175.001
88.999
67.001
68.001
173.999
67.999
140.001
67.999
144.999
67.999
164.001
144.999
160.001
171.001
160.001
174.999
150.999
159.001
67.001
170.999
162.001
160.999
162.001
161.001
152.999
67.999
124.999
174.001
67.999
160.999
67.999
165.999
171.999
164.001
68.999
66.999
160.999
67.999
74.001
70.001
169.999
67.001
165.999
67.001
167.001
175.999
164.001
167.001
122.001
67.001
159.999
112.999
165.001
158.001
162.999
160.999
68.001
159.999
160.001
170.999
165.999
146.999
165.999
149.999
66.999
176.999
172.001
67.001
67.001
66.999
159.001
169.999
67.999
163.001
137.001
173.001
180.999
66.999
66.999
71.001
142.001
160.999
67.001
161.001
163.999
161.001
162.001
171.999
168.001
171.001
68.001
156.999
161.999
68.999
173.001
68.999
67.999
159.001
179.001
67.001
160.999
163.001
159.001
168.001
67.001
68.999
171.001
103.001
68.001
179.001
67.999
174.001
71.001
88.001
141.001
160.999
165.001
147.999
128.999
68.001
170.001
160.999
157.999
178.999
141.001
169.001
160.001
67.001
164.999
85.999
152.999
166.001
171.999
69.999
67.999
68.001
68.001
181.999
70.001
67.001
174.999
172.001
67.001
161.001
69.001
167.001
170.001
67.999
160.999
67.999
75.001
67.001
158.999
133.001
177.999
162.999
66.999
159.999
164.001
136.001
67.999
153.001
66.999
157.999
67.001
167.001
159.001
[truncated: 6,673 more rows]

## Sheet: WPW_atria_Vertices
X	Y	Z
255.598	-264.781	-232.088
255.699	-262.161	-233.96
255.818	-265.96	-228.753
255.83	-267.685	-225.298
255.858	-260.105	-237.002
255.859	-261.697	-231.695
255.954	-268.383	-227.942
255.975	-260.088	-233.579
256.003	-262.759	-236.999
256.015	-264.827	-234.607
256.015	-267.506	-230.227
256.031	-262.8	-229.377
256.058	-256.556	-237.798
256.118	-270.803	-227.128
256.118	-257.985	-239.597
256.149	-257.392	-234.486
256.19	-269.607	-230.518
256.239	-267.57	-233.309
256.249	-264.141	-227.186
256.276	-270.312	-224.367
256.358	-258.637	-231.911
256.359	-265.488	-225.1
256.389	-262.165	-239.226
256.394	-266.109	-235.841
256.428	-254.78	-240.738
256.433	-258.46	-241.743
256.439	-269.701	-221.061
256.447	-260.496	-240.671
256.459	-256.271	-242.074
256.521	-264.118	-238.447
256.626	-266.821	-222.802
256.746	-253.383	-238.656
256.836	-254.205	-236.02
256.844	-260.161	-229.209
256.853	-274.043	-216.288
256.888	-253.291	-243.936
256.899	-272.531	-218.354
256.924	-256.749	-245.25
256.957	-252.184	-241.606
256.971	-267.201	-229.865
257.008	-273.887	-221.221
257.045	-255.792	-233.071
257.076	-260.831	-244.132
257.077	-264.613	-231.247
257.084	-275.904	-218.846
257.093	-264.867	-233.697
257.101	-258.524	-245.651
257.124	-263.356	-225.167
257.129	-276.737	-213.434
257.136	-253.743	-247.265
257.166	-261.312	-227.213
257.19	-262.041	-234.122
257.225	-277.842	-209.471
257.236	-258.747	-235.429
257.255	-273.809	-212.694
257.259	-250.332	-240.876
257.261	-272.997	-225.981
257.276	-269.631	-227.845
257.319	-251.168	-247.059
257.322	-277.171	-216.676
257.326	-276.493	-211.449
257.326	-256.661	-249.092
257.333	-263.091	-241.921
257.341	-260.767	-237.194
257.346	-266.914	-226.55
257.357	-268.844	-224.972
257.381	-257.876	-237.935
257.382	-265.027	-222.455
257.388	-278.966	-207.241
257.412	-249.34	-243.922
257.426	-271.271	-215.293
257.441	-253.463	-250.15
257.456	-270.613	-232.808
257.498	-272.564	-228.464
257.513	-251.271	-251.274
257.515	-257.348	-229.778
257.522	-269.653	-217.241
257.545	-258.93	-248.649
257.559	-265.506	-228.642
257.564	-260.53	-247.294
257.619	-279.499	-211.65
257.622	-263.077	-236.658
257.636	-249.373	-249.902
257.652	-255.84	-240.009
257.655	-255.448	-251.15
257.657	-270.92	-224.562
257.676	-281.437	-204.152
257.698	-253.848	-233.405
257.713	-249.665	-238.733
257.721	-249.507	-252.824
257.722	-280.744	-209.522
257.724	-250.916	-236.748
257.731	-257.999	-250.917
257.731	-267.165	-238.934
257.737	-258.643	-240.211
257.766	-267.459	-232.4
257.769	-278.972	-214.199
257.774	-253.694	-253.714
257.792	-251.742	-254.729
257.805	-265.946	-235.492
257.819	-261.779	-231.388
257.843	-266.073	-220.054
257.844	-282.481	-206.922
257.846	-259.399	-232.733
257.861	-274.657	-209.462
257.884	-269.185	-230.121
257.888	-255.63	-237.105
257.911	-278.225	-204.986
257.923	-247.773	-251.829
257.938	-263.723	-244.272
257.941	-267.169	-218.387
257.951	-256.396	-234.518
257.961	-251.954	-234.823
257.968	-269.465	-235.957
257.977	-248.03	-254.812
257.979	-248.652	-247.502
258.004	-262.707	-246.579
258.027	-257.571	-242.489
258.06	-247.237	-241.756
258.063	-262.595	-239.619
258.08	-249.761	-257.408
258.084	-264.646	-226.599
258.107	-275.882	-207.159
258.11	-254.619	-241.753
258.117	-272.175	-230.809
258.123	-266.775	-224.042
258.149	-270.626	-213.473
258.184	-258.521	-227.256
258.193	-252.65	-257.719
258.197	-268.616	-221.949
258.203	-271.626	-220.042
258.204	-262.802	-222.831
258.209	-265.151	-237.887
258.211	-276.665	-221.512
258.22	-246.6	-243.748
258.239	-262.984	-228.245
258.255	-265.709	-242.204
258.256	-256.744	-254.622
258.291	-275.147	-224.441
258.299	-254.838	-256.726
258.311	-273.924	-218.618
258.341	-246.507	-257.499
258.351	-279.338	-203.08
258.373	-253.521	-238.856
258.391	-260.669	-242.544
258.407	-261.307	-250.793
258.416	-283.699	-205.001
258.43	-248.749	-260.134
258.435	-271.921	-222.496
258.444	-245.896	-252.376
258.455	-252.351	-259.85
258.464	-259.191	-244.876
258.464	-254.558	-230.539
258.469	-245.847	-266.105
258.47	-256.606	-246.089
258.474	-253.976	-244.012
258.477	-264.025	-220.812
258.483	-247.033	-246.525
258.501	-245.13	-264.217
258.51	-260.233	-230.093
258.518	-258.932	-253.809
258.531	-260.224	-224.707
258.552	-245.72	-259.866
258.553	-246.227	-249.337
258.586	-257.947	-231.756
258.597	-271.215	-229.335
258.607	-262.764	-249.598
258.617	-243.964	-261.945
258.62	-278.223	-219.327
258.622	-274.587	-216.355
258.627	-279.153	-217.03
258.638	-251.476	-241.604
258.65	-246.494	-262.042
258.652	-254.193	-246.53
258.655	-281.206	-201.79
258.664	-255.999	-248.591
258.676	-267.706	-215.498
258.679	-245.028	-255.669
258.697	-271.263	-210.651
258.705	-249.026	-262.866
258.708	-244.597	-269.222
258.713	-251.785	-261.703
258.757	-282.818	-209.209
258.762	-281.308	-212.128
258.763	-273.304	-224.199
258.781	-255.268	-259.484
258.792	-247.836	-268.739
258.795	-258.46	-248.605
258.798	-275.06	-221.711
258.801	-248.528	-236.737
258.822	-267.888	-236.928
258.825	-257.012	-257.581
258.827	-253.833	-249.523
258.841	-277.296	-202.514
258.841	-247.731	-238.802
258.866	-275.55	-212.459
258.871	-260.724	-246.041
258.885	-264.783	-224.293
258.894	-248.238	-264.954
258.902	-272.594	-227.393
258.923	-250.984	-245.061
258.926	-268.963	-238.94
258.937	-279.696	-200.561
258.938	-255.931	-250.932
258.939	-242.991	-266.732
258.946	-247.358	-271.52
258.962	-268.023	-241.615
258.964	-254.106	-234.943
258.967	-251.311	-238.428
258.975	-272.836	-208.134
258.983	-243.848	-259.087
258.997	-273.396	-214.636
259.02	-271.113	-231.413
259.022	-261	-253.751
259.025	-253.744	-251.787
259.03	-275.233	-205.047
259.039	-268.234	-219.858
259.06	-268.705	-212.661
259.064	-249.452	-234.546
259.071	-263.149	-243.585
259.088	-249.224	-242.829
259.088	-265.666	-246.615
259.093	-277.388	-215.048
259.099	-250.995	-247.625
259.104	-280.399	-206.369
259.109	-271.153	-217.106
259.11	-266.667	-244.458
259.121	-255.117	-261.925
259.129	-250.518	-264.887
259.148	-250.973	-249.808
259.161	-283.985	-201.931
259.168	-252.606	-253.346
259.17	-260.455	-222.785
259.173	-265.503	-240.847
259.19	-252.512	-231.064
259.192	-258.902	-250.623
259.206	-253.026	-264.113
259.225	-277.538	-209.827
259.227	-265.871	-222.384
259.228	-266.79	-238.712
259.266	-279.097	-212.721
259.282	-259.354	-257.115
259.308	-280.157	-209.431
259.312	-274.541	-228.295
259.314	-249.616	-267.133
259.319	-249.03	-240.304
259.323	-269.716	-234.527
259.342	-255.422	-253.561
259.367	-276.353	-220.108
259.369	-261.309	-248.882
259.374	-257.317	-260.446
259.381	-277.248	-217.522
259.393	-264.533	-217.778
259.394	-249.812	-253.291
259.4	-272.022	-234.322
259.445	-250.509	-232.786
259.445	-250.789	-255.418
259.466	-261.801	-220.629
259.474	-253.452	-256.556
259.479	-284.411	-207.503
259.479	-265.308	-248.905
259.479	-255.438	-226.973
259.483	-276.99	-199.924
259.494	-241.591	-263.236
259.513	-260.297	-227.813
259.516	-278.563	-206.921
259.57	-263.691	-251.889
259.573	-251.541	-266.986
259.586	-248.593	-248.51
259.612	-250.368	-257.517
259.613	-255.678	-231.585
259.621	-243.861	-252.294
259.634	-248.879	-246.018
259.655	-244.908	-244.611
259.661	-259.087	-252.714
259.67	-256.291	-255.372
259.691	-252.181	-259.358
259.693	-270.768	-237.886
259.704	-249.498	-237.458
259.716	-273.976	-211.257
259.726	-262.532	-225.06
259.73	-282.626	-204.639
259.733	-257.682	-223.834
259.733	-245.613	-240.087
259.748	-274.892	-202.38
259.748	-251.863	-235.69
259.774	-248.321	-250.577
259.815	-285.527	-205.017
259.83	-263.89	-246.459
259.837	-281.07	-215.306
259.867	-245.375	-267.367
259.888	-249.889	-270.293
259.915	-254.846	-258.027
259.918	-270.849	-207.572
259.932	-247.964	-243.969
259.935	-252.97	-228.509
259.943	-265.562	-243.976
259.96	-256.673	-264.214
259.965	-257.591	-229.106
259.966	-247.568	-255.149
259.968	-254.143	-266.813
259.996	-279.567	-204.351
260.014	-247.032	-268.71
260.033	-272.949	-204.854
260.074	-249.464	-260.665
260.083	-259.636	-220.701
260.083	-260.18	-259.673
260.118	-275.929	-226.817
260.128	-254.707	-260.424
260.145	-268.5	-209.729
260.156	-252.567	-262.158
260.156	-279.856	-219.036
260.18	-248.15	-258.866
260.209	-258.55	-255.731
260.232	-271.402	-234.05
260.241	-262.251	-256.956
260.246	-267.555	-217.718
260.249	-268.428	-239.536
260.252	-275.712	-224.064
260.257	-246.014	-237.672
260.258	-263.749	-248.774
260.27	-277.535	-223.703
260.293	-246.836	-257.066
260.293	-256.662	-258.562
260.303	-247.269	-235.105
260.307	-257.923	-221.901
260.313	-253.55	-232.547
260.316	-282.217	-199.611
260.333	-261.773	-252.586
260.336	-249.075	-262.863
260.347	-280.708	-202.4
260.352	-266.148	-212.582
260.353	-271.948	-211.899
260.368	-281.458	-211.117
260.37	-261.531	-218.39
260.381	-264.2	-254.271
260.396	-247.286	-241.203
260.4	-263.713	-222.211
260.409	-241.522	-266.158
260.417	-274.308	-231.371
260.419	-269.612	-242.787
260.426	-282.361	-213.44
260.437	-275.454	-197.832
260.442	-274.691	-226.768
260.448	-283.178	-206.361
260.449	-242.729	-257.502
260.449	-256.53	-266.632
260.451	-244.097	-247.221
260.462	-264.166	-215.444
260.464	-243.099	-253.956
260.464	-252.912	-269.564
260.47	-273.185	-229.919
260.472	-270.805	-240.034
260.474	-278.283	-219.309
260.496	-246.819	-263.859
260.511	-247.889	-266.73
260.527	-244.788	-241.989
260.531	-276.936	-222.161
260.541	-246.287	-251.997
260.553	-277.658	-205.04
260.557	-269.844	-213.615
260.567	-273.725	-199.833
260.576	-246.112	-260.6
260.577	-265.905	-219.395
260.585	-282.838	-208.553
260.592	-273.947	-209.148
260.603	-265.985	-251.698
260.624	-279.589	-216.326
260.63	-254.896	-263.061
260.643	-275.965	-206.732
260.667	-262.461	-216.451
260.674	-260.857	-255.121
260.678	-259.35	-225.853
260.683	-268.04	-215.808
260.686	-263.608	-251.089
260.69	-260.098	-262.501
260.693	-268.608	-246.084
260.695	-267.45	-248.975
260.712	-250.435	-230.024
260.72	-250.317	-265.176
260.725	-243.421	-249.082
260.752	-243.612	-264.734
260.757	-270.33	-237.658
260.757	-286.219	-202.072
260.77	-246.354	-246.528
260.773	-252.651	-226.467
260.805	-281.099	-217.315
260.839	-258.141	-219.691
260.84	-279.342	-221.215
260.847	-247.202	-238.504
260.857	-266.265	-246.506
260.862	-270.062	-205.359
260.863	-284.051	-210.723
260.866	-244.248	-262.533
260.866	-271.485	-202.912
260.879	-254.156	-224.13
260.913	-268.151	-242.755
260.959	-253.761	-265.115
260.962	-255.636	-268.714
260.966	-262.324	-259.909
260.969	-241.454	-260.679
260.988	-278.138	-202.524
261.004	-268.525	-206.841
261.013	-247.996	-232.922
261.029	-278.594	-199.387
261.059	-282.818	-202.43
261.069	-250.942	-233.869
261.089	-259.534	-258.845
261.093	-245.704	-249.501
261.107	-257.667	-261.815
261.111	-272.857	-232.272
261.145	-254.639	-222.315
261.148	-259.085	-265.931
261.167	-245.818	-254.931
261.174	-280.889	-214.575
261.202	-254.639	-229.232
261.221	-248.591	-235.915
261.233	-255.737	-220.562
261.269	-250.844	-268.179
261.286	-275.837	-229.35
261.287	-264.973	-210.674
261.291	-260.72	-223.08
261.292	-263.704	-212.623
261.31	-244.704	-257.859
261.326	-252.584	-267.16
261.335	-266.437	-208.176
261.352	-259.973	-216.519
261.375	-273.745	-234.664
261.378	-266.195	-248.779
261.416	-270.889	-200.555
261.424	-269.996	-211.469
261.438	-268.097	-244.862
261.44	-251.789	-271.588
261.511	-272.846	-237.472
261.53	-284.922	-204.105
261.552	-251.649	-274.256
261.565	-257.287	-225.527
261.576	-275.532	-204.724
261.599	-273.257	-197.067
261.622	-255.733	-226.955
261.635	-271.483	-198.242
261.648	-242.571	-250.566
261.656	-265.633	-251.325
261.696	-262.514	-256.775
261.697	-268.141	-250.957
261.699	-252.286	-222.955
261.704	-256.461	-217.517
261.731	-266.447	-254.982
261.738	-266.106	-216.328
261.739	-271.081	-209.475
261.749	-261.842	-213.615
261.769	-277.701	-226.144
261.776	-249.872	-227.526
261.779	-251.669	-231.183
261.783	-256.691	-265.457
261.785	-264.412	-259.277
261.791	-284.585	-207.599
261.802	-254.889	-267.168
261.841	-245.772	-243.531
261.852	-254.335	-271.559
261.853	-266.645	-205.051
261.863	-287.521	-204.098
261.872	-276.564	-198.398
261.899	-267.924	-202.71
261.914	-250.559	-225.276
261.918	-264.413	-254.602
261.924	-265.823	-257.039
261.933	-258.512	-215.273
261.946	-262.945	-219.587
261.982	-264.749	-207.365
261.99	-261.572	-264.88
262.001	-253.284	-219.505
262.01	-268.975	-199.377
262.036	-284.925	-200.823
262.05	-267.934	-247.105
262.059	-276.054	-201.033
262.059	-272.834	-206.747
262.06	-243.492	-243.776
262.063	-271.887	-237.363
262.093	-262.697	-210.378
262.097	-262.392	-258.689
262.13	-264.181	-217.612
262.151	-270.809	-245.397
262.156	-263.326	-262.503
262.158	-271.659	-243.05
262.172	-258.25	-269.069
262.176	-286.7	-207.187
262.209	-259.968	-220.903
262.214	-283.974	-213.078
262.233	-267.056	-213.164
262.246	-282.956	-215.336
262.258	-276.902	-225.498
262.266	-240.713	-263.374
262.268	-286.998	-200.059
262.273	-271.038	-240.36
262.278	-261.168	-261.471
262.28	-244.394	-251.247
262.291	-247.583	-231.049
262.299	-257.634	-222.811
262.305	-285.817	-209.147
262.325	-244.22	-253.538
262.326	-245.36	-236.242
262.345	-241.656	-257.671
262.346	-255.986	-215.001
262.38	-268.814	-196.917
262.39	-241.979	-254.612
262.394	-253.575	-269.925
262.417	-279.171	-221.034
262.432	-259.639	-264.27
262.436	-252.368	-228.232
262.44	-280.188	-219.085
262.45	-268.174	-253.758
262.453	-279.527	-223.335
262.463	-243.956	-255.894
262.475	-273.036	-235.241
262.492	-248.451	-229.001
262.499	-281.257	-219.876
262.51	-242.803	-246.077
262.525	-259.989	-212.114
262.527	-265.069	-202.511
262.532	-266.844	-199.079
262.557	-243.383	-259.442
262.59	-275.764	-232.136
262.597	-274.454	-231.812
262.623	-251.756	-218.064
262.623	-249.158	-233.095
262.633	-253.375	-216.094
262.653	-267.45	-250.71
262.682	-261.414	-209.022
262.713	-262.497	-206.442
262.748	-270.651	-248.238
262.754	-274.656	-235.532
262.756	-244.398	-246.989
262.761	-274.135	-202.699
262.767	-263.4	-203.872
262.779	-242.323	-248.196
262.815	-246.263	-233.163
262.827	-276.164	-228.085
262.838	-273.115	-240.734
262.855	-249.258	-223.125
262.857	-272.837	-204.686
262.863	-282.749	-213.507
262.872	-264.718	-214.937
262.875	-249.947	-220.458
262.885	-268.599	-195.154
262.892	-256.658	-271.127
262.909	-256.769	-220.9
262.918	-268.163	-209.407
262.926	-270.867	-243.227
262.961	-254.429	-223.583
262.962	-256.02	-212.56
263	-274.328	-200.045
263.006	-242.227	-262.857
263.013	-259.913	-218.56
263.016	-252.816	-225.332
263.03	-244.171	-239.32
263.035	-241.96	-252.241
263.052	-259.953	-268.705
263.065	-284.269	-210.302
263.071	-270.104	-251.074
263.118	-270.189	-206.747
263.125	-253.015	-214.032
263.131	-288.499	-202.032
263.139	-286.535	-205.147
263.147	-269.867	-246.635
263.16	-261.766	-267.272
263.169	-266.216	-195.954
263.173	-282.743	-217.412
263.198	-247.786	-234.926
263.205	-281.961	-216.409
263.227	-249.747	-229.824
263.237	-254.84	-273.091
263.238	-263.233	-200.192
263.284	-258.037	-268.204
263.288	-243.335	-241.964
263.346	-265.209	-262.509
263.351	-258.163	-209.723
263.351	-269.332	-248.77
263.36	-264.312	-197.916
263.362	-261.446	-216.876
263.382	-259.641	-266.725
263.412	-263.71	-265.175
263.438	-241.066	-265.902
263.441	-268.545	-256.553
263.447	-262.263	-263.737
263.457	-265.812	-257.644
263.46	-267.072	-259.852
263.476	-259.559	-206.886
263.486	-260.828	-203.761
263.491	-271.945	-196.148
263.492	-278.983	-223.112
263.496	-245.49	-240.019
263.496	-247.663	-225.93
263.504	-240.809	-261.609
263.531	-264.793	-212.18
263.545	-266.228	-209.503
263.55	-274.528	-238.239
263.614	-267.723	-254.059
263.629	-253.414	-211.409
263.632	-277.93	-228.935
263.634	-250.132	-214.71
263.655	-248.928	-217.44
263.67	-251.586	-223.863
263.695	-254.228	-219.761
263.742	-246.751	-229.228
263.744	-270.11	-253.601
263.748	-260.874	-201.469
263.753	-267.708	-206.9
263.755	-256.297	-217.343
263.774	-246.414	-236.756
263.775	-264.599	-260.883
263.78	-253.495	-272.046
263.783	-274.395	-196.545
263.784	-240.92	-259.373
263.794	-250.166	-226.669
263.804	-271.481	-201.713
263.816	-258.972	-216.443
263.835	-286.308	-197.976
263.836	-262.473	-214.058
263.875	-272.859	-245.614
263.877	-286.393	-202.16
263.906	-272.958	-239.929
263.908	-267.134	-256.292
263.923	-255.388	-209.088
263.94	-272.01	-199.12
263.95	-281.45	-221.547
263.962	-269.904	-203.689
263.977	-251.963	-220.98
263.992	-279.471	-225.999
264.004	-275.934	-231.043
264.006	-285.817	-211.489
264.056	-259.018	-270.781
264.075	-255.176	-270.485
264.095	-256.998	-206.917
264.131	-261.916	-265.703
264.137	-250.761	-211.916
264.17	-247.31	-219.581
264.192	-263.867	-194.652
264.205	-243.395	-248.644
264.234	-244.042	-244.48
264.239	-274.162	-236.726
264.244	-244.474	-236.007
264.259	-273.96	-243.189
264.259	-278.158	-226.277
264.273	-258.068	-203.888
264.29	-260.877	-198.578
264.31	-246.886	-222.446
264.312	-265.569	-206.401
264.316	-243.18	-252.027
264.325	-288.487	-205.616
264.326	-252.612	-273.888
264.329	-286.099	-208.27
264.341	-241.617	-249.79
264.341	-262.771	-211.124
264.359	-260.736	-213.672
264.368	-247.837	-231.964
264.372	-263.732	-208.989
264.399	-251.696	-209.646
264.413	-244.48	-242.358
264.414	-253.873	-216.664
264.416	-269.989	-250.89
264.453	-272.161	-250.257
264.454	-284.466	-215.233
264.454	-284.398	-212.388
264.461	-257.678	-214.73
264.466	-276.522	-234.365
264.478	-277.597	-231.379
264.499	-269.046	-199.984
264.514	-275.389	-233.596
264.532	-272.958	-242.505
264.545	-266.646	-203.252
264.565	-241.375	-255.291
264.566	-250.272	-219.473
264.567	-246.546	-234.77
264.584	-272.046	-245.838
264.604	-269.454	-258.401
264.61	-255.132	-214.686
264.611	-283.735	-214.316
264.621	-266.613	-192.906
264.621	-247.967	-214.223
264.63	-267.396	-201.427
264.65	-261.595	-196.078
264.655	-252.033	-217.316
264.695	-253.532	-206.806
264.703	-289.021	-199.246
264.715	-257.889	-201.332
264.722	-281.935	-218.925
264.736	-261.526	-269.384
264.743	-280.828	-224.11
264.756	-269.763	-196.812
264.848	-263.904	-264.494
264.849	-249.24	-222.389
264.857	-287.434	-208.894
264.87	-268.184	-261.591
264.872	-281.039	-221.066
264.873	-263.786	-205.214
264.919	-246.452	-217.257
264.928	-267.247	-199.219
264.928	-268.955	-193.409
264.932	-275.384	-240.155
264.94	-248.33	-225.471
264.948	-255.303	-203.974
264.986	-243.504	-246.16
265.004	-282.913	-219.767
265.033	-242.917	-255.416
265.055	-244.834	-232.424
265.056	-272.296	-252.15
265.098	-286.859	-200.237
265.1	-267.63	-259.264
265.104	-269.187	-255.819
265.108	-256.783	-212.863
265.121	-260.549	-268.15
265.132	-273.703	-247.716
265.139	-264.326	-267.091
265.143	-277.586	-229.291
265.15	-276.455	-236.582
265.155	-250.513	-207.259
265.161	-258.756	-197.8
265.162	-240.63	-263.738
265.164	-271.16	-255.817
265.168	-242.772	-258.427
265.174	-260.819	-208.948
265.194	-289.652	-202.382
265.216	-259.155	-211.256
265.219	-264.209	-191.683
265.241	-249.485	-217.087
265.245	-247.521	-228.003
265.286	-279.712	-227.758
265.29	-245.506	-224.734
265.316	-262.982	-203.13
265.326	-248.332	-209.914
265.326	-270.189	-253.942
265.326	-272.083	-248.385
265.33	-261.497	-206.241
265.343	-252.495	-213.678
265.344	-243.468	-238.375
265.345	-264.343	-200.304
265.355	-288.276	-204.884
265.366	-242.346	-261.647
265.4	-247.16	-212.314
265.418	-266.649	-196.424
265.45	-252.536	-204.15
265.474	-256.139	-199.803
265.484	-266.566	-262.045
265.498	-254.149	-274.842
265.501	-250.115	-215.241
265.509	-274.877	-238.887
265.531	-241.229	-252.403
265.57	-254.431	-201.324
265.576	-242.11	-244.209
265.593	-264.822	-198.24
265.612	-241.085	-257.617
265.634	-242.572	-241.564
265.65	-284.042	-218.018
265.663	-258.877	-269.432
265.667	-242.153	-263.865
265.672	-275.551	-236.496
265.673	-254.868	-211.464
265.679	-277.243	-231.258
265.695	-287.62	-206.67
265.698	-266.944	-194.524
265.698	-240.919	-260.323
265.725	-266.406	-264.852
265.74	-244.825	-227.565
265.741	-261.83	-192.234
265.758	-258.875	-195.715
265.778	-285.941	-210.54
265.796	-270.907	-258.569
265.825	-247.58	-223.124
265.85	-273.928	-244.205
265.884	-260.885	-203.174
265.894	-244.946	-220.216
265.894	-269.752	-260.899
265.899	-247.278	-219.956
265.987	-257.025	-272.991
265.994	-282.575	-221.928
265.994	-280.337	-224.354
265.997	-258.372	-207.753
266.014	-278.986	-227.613
266.038	-247.38	-217.008
266.042	-241.573	-247.225
266.049	-283.826	-216.307
266.06	-261.419	-200.787
266.085	-275.428	-245.128
266.107	-259.217	-205.24
266.11	-242.862	-248.115
266.123	-252.241	-210.853
266.132	-251.527	-201.629
266.157	-256.399	-209.279
266.162	-263.551	-266.474
266.182	-248.955	-203.834
266.199	-244.088	-229.969
266.204	-273.825	-246.102
266.206	-257.205	-270.713
266.254	-272.653	-250.222
266.258	-247.828	-215.023
266.27	-245.85	-232.679
266.272	-271.976	-252.283
266.304	-269.419	-258.673
266.337	-277.129	-238.168
266.353	-244.354	-222.335
266.353	-278.35	-233.593
266.356	-258.995	-193.63
266.358	-241.444	-266.514
266.388	-247.07	-206.547
266.391	-256.15	-196.117
266.402	-242.599	-253.815
266.407	-274.48	-250.112
266.416	-244.927	-214.915
266.417	-261.855	-198.042
266.426	-264.071	-195.307
266.441	-243.556	-233.603
266.467	-279.152	-231.555
266.468	-251.842	-199.606
266.487	-249.541	-212.334
266.49	-254.632	-272.408
266.493	-275.107	-241.954
266.494	-290.579	-200.102
266.521	-246.128	-209.413
266.53	-276.318	-243.028
266.53	-253.638	-197.552
266.533	-288.671	-202.027
266.545	-245.998	-229.038
266.55	-259.039	-202.518
266.551	-266.481	-263.672
266.578	-281.308	-225.978
266.58	-279.954	-229.517
266.612	-246.166	-224.88
266.616	-262.225	-268.058
266.643	-264.126	-268.504
266.647	-241.32	-249.727
266.671	-253.279	-208.594
266.679	-273.274	-254.719
266.687	-251.341	-275.759
266.699	-243.974	-225.202
266.709	-265.23	-192.789
266.714	-249.554	-200.582
266.725	-244.286	-217.141
266.736	-256.225	-206.544
266.737	-257.291	-204.758
266.744	-277.211	-233.977
266.748	-277.01	-240.568
266.76	-284.975	-214.243
266.794	-243.386	-243.744
266.808	-286.602	-213.238
266.833	-250.499	-209.615
266.845	-285.621	-215.686
266.95	-242.583	-250.859
266.96	-246.354	-204.102
266.967	-288.42	-198.218
266.987	-268.408	-261.605
266.991	-245.675	-222.839
267.003	-247.154	-201.701
267.016	-271.338	-256.31
267.03	-290.264	-204.767
267.034	-283.21	-219.327
267.034	-282.342	-224.086
267.052	-242.614	-239.085
267.055	-269.036	-263.594
267.07	-275.922	-247.214
267.077	-250.674	-197.615
267.084	-274.523	-252.241
267.087	-241.028	-254.515
267.088	-258.971	-199.592
267.1	-260.35	-271.312
267.106	-243.921	-240.848
267.14	-281.805	-222.587
267.15	-253.664	-206.369
267.177	-284.006	-220.125
267.222	-251.52	-207.17
267.228	-246.667	-213.668
267.229	-262.46	-270.065
267.241	-288.407	-209.414
267.277	-248.687	-274.933
267.306	-253.222	-194.854
267.357	-244.5	-210.273
267.396	-287.672	-211.422
267.412	-243.983	-212.611
267.414	-289.467	-207.374
267.429	-245.693	-215.708
267.433	-272.638	-254.087
267.449	-248.717	-209.354
267.455	-256.184	-202.08
267.488	-262.554	-193.294
267.491	-272.733	-258.23
267.502	-254.691	-204.001
267.52	-264.16	-190.576
267.521	-289.854	-203.772
267.534	-278.625	-236.099
267.574	-247.838	-198.13
267.585	-249.518	-206.815
267.624	-259.871	-196.325
267.657	-276.963	-238.332
267.691	-242.687	-259.885
267.699	-241.194	-263.093
267.71	-242.815	-246.815
267.739	-279.325	-230.225
267.745	-287.822	-208.636
267.756	-242.521	-231.806
267.759	-265.604	-265.318
267.784	-255.585	-192.699
267.799	-271.024	-261.676
267.832	-244.797	-205.153
267.836	-241.082	-257.594
267.845	-242.725	-256.503
267.846	-285.421	-217.5
267.851	-258.961	-191.147
267.872	-244.864	-218.06
267.879	-242.584	-228.067
267.892	-251.707	-204.149
267.893	-251.693	-273.612
267.896	-270.729	-259.573
267.898	-246.715	-210.567
267.934	-244.59	-220.893
267.935	-242.943	-218.94
267.962	-255.671	-200.008
267.984	-266.24	-267.073
267.995	-277.181	-245.382
267.997	-276.704	-241.284
268.001	-274.878	-249.175
268.031	-244.687	-201.892
268.035	-261.614	-191.044
268.038	-291.718	-202.767
268.081	-277.816	-236.041
268.091	-260.096	-269.7
268.096	-280.577	-227.611
268.099	-242.792	-261.986
268.104	-243.83	-207.813
268.107	-242.625	-221.442
268.108	-247.698	-196.094
268.109	-241.839	-241.936
268.113	-249.434	-194.319
268.123	-278.725	-232.862
268.142	-288.989	-206.437
268.155	-257.07	-197.908
268.171	-244.882	-199.745
268.215	-244.119	-237.173
268.23	-286.003	-213.656
268.236	-253.206	-201.515
268.237	-244.171	-227.93
268.24	-247.157	-207.622
268.24	-267.769	-265.679
268.246	-277.881	-242.474
268.265	-276.48	-244.137
268.277	-241.23	-260.034
268.313	-255.919	-273.855
268.335	-281.675	-228.096
268.344	-264.367	-266.869
268.358	-242.306	-236.202
268.361	-274.187	-252.186
268.37	-244.012	-230.892
268.408	-258.043	-272.669
268.416	-278.627	-239.693
268.433	-241.004	-252.716
268.509	-276.815	-248.595
268.511	-248.334	-204.033
268.514	-252.287	-192.224
268.519	-257.617	-189.968
268.539	-280.814	-231.083
268.545	-242.563	-253.834
268.567	-241.008	-250.708
268.587	-242.086	-224.258
268.625	-243.586	-269.78
268.634	-258.894	-194.581
268.648	-242.534	-213.602
268.662	-254.405	-197.94
268.693	-292.227	-200.43
268.694	-287.365	-213.623
268.697	-241.173	-248.246
268.7	-252.648	-199.414
268.701	-256.807	-270.935
268.71	-243.051	-243.895
268.711	-285.182	-216.514
268.711	-291.174	-197.195
268.717	-276.429	-250.696
268.733	-242.283	-216.162
268.743	-242.687	-210.915
268.791	-256.821	-196.017
268.791	-287.402	-210.97
268.798	-274.179	-257.259
268.816	-279.932	-234.9
268.827	-241.337	-245.785
268.865	-250.078	-201.06
268.874	-280.514	-232.835
268.89	-244.3	-197.49
268.901	-242.785	-267.61
268.916	-268.283	-263.581
268.918	-276.479	-246.642
268.954	-290.102	-201.158
268.96	-243.461	-224.923
268.967	-252.757	-274.839
268.97	-283.081	-225.212
268.988	-273.157	-256.707
269.026	-246.112	-273.688
269.045	-243.286	-264.165
269.062	-242.485	-248.767
269.07	-253.786	-190.819
269.074	-244.38	-212.835
269.089	-241.673	-233.967
269.12	-262.686	-268.32
269.145	-252.588	-197.3
269.173	-264.401	-269.004
269.178	-247.704	-202.048
269.18	-248.838	-272.955
269.189	-244.914	-208.146
269.203	-289.248	-195.213
269.237	-291.314	-205.212
269.244	-245.28	-205.669
269.259	-282.227	-225.265
269.276	-242.782	-202.903
269.299	-284.11	-222.873
269.301	-283.213	-222.337
269.31	-270.649	-263.248
269.316	-260.04	-189.364
269.324	-246.695	-193.799
269.343	-250.51	-198.138
269.364	-289.135	-198.109
269.375	-276.019	-253.814
269.385	-242.796	-199.64
269.394	-249.231	-191.826
269.399	-248.376	-199.924
269.406	-259.639	-191.827
269.431	-285.511	-219.264
269.465	-277.784	-242.468
269.511	-240.972	-254.934
269.515	-245.335	-203.041
269.525	-249.702	-274.528
269.535	-243.068	-220.98
269.538	-254.002	-195.678
269.55	-244.184	-195.543
269.562	-290.452	-204.7
269.567	-245.484	-271.068
269.574	-272.437	-261.359
269.625	-280.096	-232.186
269.626	-289.379	-209.934
269.632	-278.447	-239.397
269.659	-242.019	-208.181
269.667	-259.611	-271.91
269.684	-274.56	-253.91
269.688	-242.886	-258.733
269.707	-241.594	-262.263
269.71	-241.104	-230.899
269.713	-250.96	-272.416
269.719	-251.248	-190.102
269.729	-242.158	-205.299
269.731	-270.129	-262.03
269.737	-253.392	-272.209
269.793	-280.157	-237.154
269.798	-284.567	-219.587
269.799	-241.546	-240.911
269.806	-243.739	-210.316
269.814	-281.166	-229.362
269.828	-245.886	-200.224
269.848	-241.358	-219.217
269.85	-243.072	-216.088
269.857	-279.094	-243.148
269.891	-242.837	-218.512
269.903	-242.016	-264.713
269.925	-288.949	-208.422
269.942	-269.552	-264.965
269.977	-242.34	-251.377
269.981	-257.438	-192.573
269.998	-262.382	-270.403
270.025	-241.198	-258.015
270.026	-243.005	-233.153
270.046	-250.575	-195.022
270.055	-247.467	-197.357
270.094	-243.054	-241.542
270.11	-241.036	-222.466
270.115	-240.908	-225.499
270.162	-241.579	-238.518
270.179	-277.282	-247.838
270.18	-242.808	-227.186
270.183	-254.509	-193.739
270.21	-245.406	-268.619
270.216	-241.316	-243.488
270.224	-249.486	-189.426
270.227	-287.422	-215.318
270.286	-272.235	-259.765
270.304	-282.284	-226.947
270.323	-240.786	-228.563
270.352	-244.367	-266.225
270.354	-291.272	-195.506
270.355	-292.598	-198.222
270.37	-290.596	-207.896
270.376	-244.76	-198.569
270.378	-241.821	-197.524
270.382	-273.899	-259.995
270.394	-243.188	-238.058
270.416	-279.919	-235.241
270.433	-278.875	-246.679
270.452	-240.965	-249.518
270.455	-240.871	-215.348
270.512	-291.445	-201.871
270.517	-278.314	-244.296
270.548	-243.041	-207.916
270.563	-278.14	-249.519
270.571	-258.193	-187.58
270.618	-243.647	-200.593
270.619	-255.172	-187.912
270.62	-242.157	-230.166
270.671	-242.768	-243.657
270.671	-247.407	-194.632
270.681	-276.646	-251.185
270.691	-279.685	-237.198
270.698	-258.324	-270.262
270.71	-285.83	-217.309
270.739	-264.068	-267.29
270.753	-245.429	-196.339
270.766	-243.006	-205.211
270.809	-293.35	-201.434
270.812	-286.699	-215.1
270.836	-243.018	-202.937
270.839	-287.036	-217.004
270.873	-252.949	-188.089
270.874	-252.503	-192.272
270.913	-243.458	-261.197
270.914	-240.704	-200.299
270.915	-242.989	-193.4
270.92	-245.864	-190.677
270.936	-288.831	-212.697
270.957	-241.623	-195.767
270.961	-240.552	-212.712
270.972	-257.481	-189.69
271.018	-255.448	-270.923
271.036	-277.591	-252.534
271.062	-262.123	-268.499
271.078	-242.611	-254.476
271.087	-242.502	-246.495
271.103	-283.361	-228.091
271.124	-241.022	-252.383
271.149	-266.362	-265.754
271.167	-287.703	-213.074
271.173	-285.565	-221.514
271.173	-240.383	-218.069
271.184	-249.373	-192.34
271.185	-240.474	-210.827
271.201	-266.181	-267.848
271.211	-281.628	-234.826
271.213	-241.968	-213.332
271.244	-240.326	-203.9
271.275	-241.768	-223.001
271.289	-241.121	-236.461
271.318	-282.872	-230.197
271.322	-281.162	-232.826
271.348	-256.758	-272.749
271.362	-243.336	-196.823
271.366	-241.746	-220.493
271.373	-268.386	-266.27
271.436	-274.241	-257.233
271.457	-247.913	-272.879
271.457	-247.239	-269.191
271.467	-254.696	-190.97
271.468	-289.612	-196.475
271.472	-242.656	-198.477
271.476	-275.701	-254.681
271.481	-269.036	-263.744
271.483	-290.097	-210.125
271.491	-291.276	-204.626
271.504	-254.097	-273.504
271.514	-245.892	-271.483
271.53	-246.787	-192.531
271.546	-247.72	-188.153
271.548	-280.737	-240.409
271.553	-282.227	-229.547
271.558	-271.449	-261.552
271.583	-251.133	-187.257
271.604	-283.882	-224.258
271.618	-284.679	-224.821
271.62	-290.324	-206.893
271.624	-290.34	-198.568
271.639	-251.5	-273.588
271.668	-240.952	-247.447
271.683	-240.629	-233.078
271.684	-243.087	-257.581
271.689	-241.499	-218.422
271.696	-292.809	-204.011
271.698	-276.625	-255.972
271.709	-241.517	-225.201
271.71	-288.983	-210.49
271.73	-245.699	-266.563
271.753	-241.789	-260.337
271.826	-244.198	-268.986
271.848	-260.403	-269.054
271.873	-241.547	-209.306
271.893	-241.361	-216.123
271.893	-242.319	-249.099
271.894	-250.3	-270.926
271.897	-242.544	-263.526
271.897	-291.685	-206.785
271.912	-263.028	-269.838
271.914	-239.967	-206.25
271.927	-256.562	-185.646
271.954	-282.565	-232.905
271.98	-279.874	-241.582
272.004	-271.296	-264.103
272.007	-277.982	-249.408
272.016	-284.96	-221.58
272.02	-243.492	-190.634
272.042	-241.005	-244.97
272.099	-239.639	-197.145
272.129	-239.828	-221.318
272.129	-242.328	-235.342
272.141	-243.845	-194.058
272.181	-239.875	-194.623
272.218	-239.702	-208.737
272.245	-244.475	-263.195
272.256	-241.202	-211.499
272.259	-241.36	-200.735
272.274	-260.731	-270.921
272.298	-280.455	-238.913
272.321	-280.346	-245.159
272.334	-259.001	-186.414
272.387	-278.78	-247.463
272.413	-241.66	-231.786
272.426	-239.713	-223.743
272.435	-239.152	-200.529
272.441	-293.009	-196.92
272.449	-252.113	-189.514
272.479	-239.971	-227.881
272.48	-240.212	-231.056
272.48	-248.029	-189.867
272.515	-253.574	-186.014
272.543	-241.381	-227.683
272.547	-281.826	-238.206
272.579	-273.143	-260.07
272.615	-243.764	-266.743
272.64	-258.669	-271.678
272.641	-240.85	-203.199
272.644	-241.037	-238.698
272.682	-287.397	-218.308
272.703	-245.941	-190.934
272.704	-242.618	-239.174
272.711	-289.377	-193.814
272.753	-242.523	-251.995
272.754	-255.901	-187.806
272.772	-240.864	-206.247
272.781	-248.88	-186.36
272.796	-244.918	-188.395
272.806	-285.902	-219.834
272.843	-279.531	-249.615
272.859	-281.059	-243.2
272.871	-279.657	-244.79
272.88	-286.852	-217.176
272.886	-273.318	-262.138
272.911	-240.62	-213.952
272.923	-241.032	-242.123
272.949	-240.825	-191.002
272.972	-239.341	-218.587
273.001	-250.328	-188.886
273.003	-241.261	-255.15
273.006	-240.892	-249.211
273.022	-253.962	-270.628
273.051	-240.897	-196.659
273.056	-241.908	-194.748
273.093	-268.499	-264.35
273.116	-283.849	-226.938
273.139	-243.843	-258.926
273.139	-280.386	-247.557
273.145	-254.011	-187.99
273.145	-256.136	-270.309
273.187	-240.694	-235.48
273.194	-288.753	-215.25
273.208	-264.838	-266.558
273.21	-239.054	-214.428
273.212	-262.291	-267.911
273.213	-286.004	-223.183
273.221	-248.459	-271.928
273.236	-281.732	-235.757
273.252	-291.32	-208.952
273.272	-288.093	-214.348
273.305	-291.634	-193.946
273.311	-284.171	-229.675
273.347	-294.375	-199.786
273.35	-240.742	-223.032
273.356	-241.691	-258.083
273.377	-270.382	-263.027
273.378	-242.485	-245.35
273.385	-238.239	-198.439
273.385	-238.934	-211.311
273.39	-289.084	-212.055
273.393	-240.171	-198.539
273.397	-238.061	-195.57
273.41	-240.601	-220.242
273.414	-277.092	-253.499
273.427	-290.31	-211.68
273.43	-283.146	-234.361
273.435	-240.331	-216.731
273.446	-242.55	-242.311
273.45	-238.977	-216.256
273.482	-239.53	-226.268
273.484	-247.004	-267.058
273.485	-290.258	-209.021
273.544	-237.996	-192.557
273.578	-243.266	-255.491
273.579	-256.213	-272.149
273.596	-292.639	-202.162
273.601	-259.133	-269.141
273.612	-291.758	-199.812
273.613	-283.806	-231.808
273.625	-240.18	-209.014
273.639	-275.099	-260.119
273.71	-291.553	-205.728
273.774	-278.145	-254.927
273.783	-269.224	-266.007
273.787	-287.068	-220.574
273.787	-282.97	-231.753
273.791	-294.154	-201.988
273.802	-238.315	-203.952
273.815	-276.061	-256.378
273.823	-281.006	-240.793
273.828	-284.936	-224.437
273.863	-257.371	-185.007
273.865	-251.576	-270.046
273.933	-245.77	-186.501
273.947	-242.977	-191.883
273.949	-283.612	-229.403
273.954	-272.277	-261.549
273.959	-251.08	-184.831
273.966	-241.067	-252.227
273.973	-238.563	-207.968
273.977	-237.828	-190.713
273.982	-292.413	-206.814
274.072	-246.505	-265.319
274.079	-283.103	-236.365
274.137	-253.816	-272.298
274.153	-241.723	-232.653
274.17	-245.854	-269.019
274.178	-266.807	-267.557
274.229	-239.669	-203.75
274.234	-238.669	-220.37
274.244	-282.18	-240.88
274.253	-241.317	-229.871
274.294	-239.368	-200.909
274.294	-280.76	-243.699
274.299	-285.942	-225.008
274.316	-243.795	-264.33
274.337	-285.284	-227.454
274.346	-245.688	-188.971
274.359	-239.386	-188.698
274.373	-254.088	-184.777
274.373	-248.676	-268.558
274.393	-236.986	-188.384
274.407	-264.096	-268.85
274.414	-288.322	-217.753
274.433	-239.83	-230.368
274.439	-242.185	-187.953
274.446	-293.537	-204.307
274.449	-235.106	-186.327
274.46	-242.242	-236.158
274.465	-236.569	-194.737
274.479	-240.829	-226.795
274.491	-287.708	-216.684
274.524	-290.58	-196.44
274.527	-261.458	-269.998
274.527	-282.863	-233.911
274.538	-238.641	-194.517
274.539	-275.113	-258.36
274.542	-234.884	-189.695
274.545	-239.865	-192.549
274.581	-252.122	-186.811
274.592	-244.6	-260.271
274.606	-240.95	-243.814
274.637	-248.935	-187.265
274.648	-239.484	-212.413
274.652	-285.931	-222.378
274.666	-237.508	-201.772
274.667	-240.243	-233.319
274.669	-279.567	-252.221
274.67	-278.568	-250.174
274.672	-286.889	-219.349
274.692	-242.648	-250.497
274.694	-240.881	-239.705
274.699	-248.729	-184.441
274.735	-294.044	-197.093
274.737	-238.607	-196.792
274.739	-259.717	-270.626
274.749	-242.573	-247.72
274.757	-242.933	-260.961
274.765	-233.904	-183.648
274.791	-270.849	-265.097
274.81	-233.166	-186.492
274.82	-245.268	-267.045
274.845	-272.182	-263.775
274.848	-266.248	-265.662
274.856	-239.452	-228.34
274.862	-240.983	-247.404
274.905	-239.909	-221.369
274.915	-277.167	-257.766
274.916	-245.924	-262.905
274.917	-239.227	-206.115
274.929	-237.106	-199.768
274.94	-280.144	-246.714
275.02	-237.91	-212.708
275.028	-240.224	-190.624
275.042	-234.859	-192.228
275.054	-251.079	-271.514
275.059	-232.246	-181.961
275.09	-243.966	-257.257
275.104	-281.749	-245.674
275.127	-240.163	-223.682
275.153	-240.641	-236.847
275.154	-236.449	-191.893
275.181	-242.514	-241.176
275.217	-238.64	-199.412
275.22	-238.786	-224.606
275.249	-282.087	-238.394
275.279	-238.449	-222.578
275.286	-257.095	-271.224
275.301	-292.164	-208.497
275.301	-239.037	-209.224
275.302	-248	-270.288
275.311	-237.938	-217.839
275.315	-290.316	-213.396
275.325	-238.224	-186.152
275.33	-283.273	-238.47
275.337	-289.599	-193.632
275.353	-235.763	-189.447
275.384	-242.651	-243.365
275.385	-236.39	-183.927
275.413	-235.379	-186.864
275.426	-292.611	-194.468
275.459	-251.602	-183.511
275.51	-233.172	-183.907
275.512	-274.132	-260.03
275.525	-246.368	-185.052
275.576	-291.494	-210.549
275.581	-241.522	-254.109
275.589	-290.581	-191.458
275.624	-270.383	-263.4
275.626	-242.395	-238.327
275.633	-241.205	-250.399
275.647	-282.715	-236.424
275.673	-257.238	-268.963
275.677	-289.482	-215.993
275.761	-280.326	-250.785
275.764	-284.849	-227.851
275.765	-290.49	-210.585
275.772	-242.74	-188.772
275.773	-281.188	-248.536
275.782	-294.45	-200.821
275.784	-243.263	-253.745
275.83	-235.352	-181.636
275.837	-238.852	-214.931
275.838	-254.29	-271.198
275.852	-254.829	-269.304
275.856	-236.09	-197.371
275.867	-285.574	-229.167
275.868	-239.195	-218.543
275.871	-230.957	-183.791
275.956	-293.205	-201.303
275.975	-274.049	-262.342
275.983	-289.475	-213.488
275.997	-232.461	-189.291
276.005	-292.321	-199.017
276.015	-252.733	-269.112
276.031	-240.917	-242.049
276.037	-281.734	-240.939
276.069	-292.453	-204.797
276.069	-293.256	-206.076
276.074	-237.334	-208.977
276.078	-250.34	-268.138
276.086	-234.132	-190.911
276.09	-267.965	-264.93
276.095	-238.485	-188
276.103	-247.944	-266.546
276.112	-294.217	-203.43
276.135	-282.543	-243.747
276.14	-264.036	-266.459
276.147	-282.947	-240.848
276.15	-235.536	-183.753
276.153	-240.967	-185.982
276.196	-291.518	-207.75
276.197	-260.223	-267.739
276.217	-287.689	-221.97
276.235	-284.597	-234.088
276.236	-237.123	-196.421
276.259	-240.834	-187.985
276.267	-287.723	-218.776
276.278	-277.487	-254.793
276.293	-231.884	-181.215
276.299	-238.341	-203.596
276.322	-239.801	-231.575
276.364	-249.371	-183.283
276.366	-285.862	-224.948
276.39	-237.234	-215.338
276.399	-254.665	-183.342
276.41	-279.115	-249.804
276.414	-247.312	-264.076
276.431	-232.207	-185.56
276.453	-242.774	-244.986
276.529	-241.616	-232.384
276.54	-232.45	-179.31
276.557	-288.732	-216.006
276.564	-269.024	-267.082
276.567	-235.388	-193.892
276.57	-284.565	-230.113
276.572	-278.725	-254.79
276.589	-276.518	-259.341
276.603	-243.49	-185.271
276.604	-283.987	-232.563
276.612	-245.591	-265.803
276.614	-294.708	-198.93
276.616	-289.012	-218.401
276.616	-237.706	-220.823
276.632	-239.361	-229.379
276.641	-245.886	-186.481
276.643	-246.241	-260.776
276.644	-286.837	-222.015
276.71	-239.202	-184.552
276.735	-238.812	-226.777
276.749	-240.075	-225.4
276.755	-249.926	-184.685
276.766	-249.81	-270.192
276.787	-234.376	-194.203
276.865	-243.019	-258.532
276.866	-236.979	-205.989
276.897	-242.56	-256.686
276.899	-252.834	-184.83
276.911	-241.299	-248.229
276.921	-243.283	-250.949
276.94	-262.089	-266.808
276.948	-232.294	-188.223
276.973	-276.77	-256.586
276.998	-236.572	-203.112
277.014	-230.972	-186.973
277.037	-278.492	-252.84
277.04	-236.15	-200.425
277.062	-279.603	-252.93
277.071	-260.662	-269.349
277.086	-237.394	-184.695
277.099	-285.484	-231.668
277.119	-246.966	-183.604
277.13	-237.143	-218.231
277.161	-279.921	-247.652
277.169	-244.892	-263.377
277.17	-238.105	-206.252
277.199	-240.062	-233.667
277.217	-247.451	-185.347
277.228	-292.158	-197.478
277.242	-293.81	-195.934
277.253	-240.773	-228.608
277.261	-272.453	-262.347
277.269	-281.351	-245.004
277.281	-233.447	-180.673
277.293	-247.301	-267.668
277.3	-232.58	-191.332
277.317	-241.917	-252.97
277.326	-286.845	-226.582
277.338	-288.98	-192.209
277.344	-242.5	-239.534
277.361	-239.38	-186.372
277.361	-238.019	-208.923
277.366	-284.309	-236.42
277.389	-236.657	-213.748
277.399	-287.451	-224.498
277.4	-237.775	-201.851
277.42	-265.594	-268.487
277.445	-237.99	-211.692
277.449	-237.95	-223.525
277.466	-258.355	-269.798
277.476	-275.294	-258.806
277.479	-243.175	-248.072
277.503	-256.181	-270.199
277.523	-242.15	-236.871
277.538	-281.921	-242.283
277.55	-237.229	-199.036
277.551	-244.132	-260.459
277.559	-244.485	-255.452
277.562	-283.827	-234.998
277.565	-236.569	-211.017
277.572	-238.713	-182.896
277.576	-240.711	-238.957
277.602	-239.232	-222.922
277.633	-290.414	-194.558
277.634	-241.281	-245.875
277.714	-262.593	-268.702
277.761	-284.007	-239.238
277.78	-256.457	-182.55
277.794	-282.344	-246.047
277.817	-291.604	-212.119
277.822	-278.03	-256.95
277.848	-241.149	-243.563
277.853	-273.358	-263.176
277.872	-230.289	-181.09
277.897	-235.632	-181.143
277.919	-238.637	-220.882
277.922	-265.607	-265.656
277.928	-245.851	-258.612
277.932	-290.392	-215.677
277.937	-280.972	-250.159
277.976	-254.955	-267.839
278.009	-271.173	-264.759
278.021	-282.687	-240.196
278.024	-292.805	-208.714
278.028	-235.541	-179.299
278.029	-250.013	-182.127
278.038	-252.873	-269.562
278.041	-291.454	-209.357
278.052	-241.759	-250.315
278.07	-288.602	-218.023
278.1	-235.367	-197.593
278.101	-292.414	-192.959
278.119	-249.14	-263.924
278.135	-238.012	-217.609
278.149	-237.717	-215.356
278.16	-241.663	-183.9
278.207	-242.784	-241.636
278.245	-231.019	-188.406
278.253	-294.839	-201.667
278.299	-253.355	-181.686
278.318	-284.917	-230.983
278.346	-242.597	-186.442
278.346	-283.402	-242.391
278.35	-290.727	-190.903
278.397	-258.148	-266.996
278.4	-233.943	-192.804
278.401	-281.673	-248.312
278.404	-237.481	-182.684
278.407	-288.738	-221.375
278.424	-238.086	-181.358
278.471	-231.104	-185.741
278.474	-273.771	-260.977
278.488	-231.27	-182.986
278.489	-293.402	-206.731
278.536	-253.07	-266.725
278.561	-241.846	-234.813
278.591	-283.408	-237.351
278.622	-290.61	-212.009
278.685	-250.683	-265.169
278.686	-249.621	-183.655
278.687	-243.239	-244.536
278.691	-247.885	-261.281
278.694	-239.654	-225.561
278.718	-236.21	-207.385
278.778	-244.405	-252.408
278.784	-236.22	-216.436
278.792	-240.365	-236.373
278.813	-233.316	-177.817
278.832	-230.013	-184.027
278.832	-293.158	-202.49
278.847	-292.512	-205.884
278.85	-232.433	-189.614
278.851	-286.745	-224.671
278.855	-280.506	-246.688
278.864	-237.266	-222.426
278.897	-269.733	-266.554
278.912	-252.876	-183.651
278.924	-247.098	-265.084
278.939	-260.515	-268.479
278.939	-233.281	-193.419
278.946	-241.055	-241.561
278.954	-293.999	-204.748
278.963	-249.557	-267.552
278.981	-293.152	-199.962
279.011	-244.756	-183.057
279.013	-264.015	-265.7
279.016	-236.245	-196.127
279.018	-267.532	-266.456
279.038	-245.251	-260.559
279.055	-284.307	-233.613
279.056	-286.477	-230.021
279.082	-277.352	-255.285
279.094	-234.315	-195.409
279.106	-239.552	-184.14
279.12	-289.729	-214.677
279.158	-288.174	-220.585
279.169	-286.077	-227.616
279.192	-259.714	-266.131
279.194	-239.212	-230.679
279.215	-235.978	-204.366
279.24	-237.838	-225.226
279.252	-268.183	-268.358
279.277	-254.825	-268.84
279.318	-243.287	-254.883
279.329	-276.956	-258.603
279.33	-233.626	-179.123
279.331	-239.932	-182.093
279.334	-231.248	-179.885
279.352	-275.135	-261.542
279.373	-294.548	-198.832
279.381	-281.296	-244.579
279.386	-279.684	-248.582
279.387	-287.369	-222.984
279.395	-237.33	-207.249
279.405	-235.726	-211.723
279.419	-237.15	-210.107
279.425	-236.554	-220.092
279.43	-285.56	-233.255
279.439	-280.216	-251.848
279.442	-230.271	-186.161
279.454	-244.373	-250.531
279.455	-245.054	-184.893
279.459	-235.779	-202.18
279.461	-237.213	-201.172
279.464	-244.263	-257.674
279.48	-247.617	-181.829
279.485	-252.097	-268.243
279.493	-239.856	-233.753
279.523	-236.973	-198.736
279.586	-291.452	-195.641
279.59	-279.041	-254.417
279.595	-231.849	-190.656
279.604	-234.93	-194.157
279.615	-278.71	-251.846
279.627	-257.871	-182.169
279.628	-283.934	-235.486
279.665	-284.629	-235.974
279.725	-237.362	-204.82
279.73	-262.247	-265.467
279.735	-237.721	-219.415
279.752	-242.407	-238.001
279.757	-238.561	-228.535
279.759	-241.159	-231.724
279.763	-283.019	-244.066
279.774	-292.571	-210.501
279.789	-242.653	-251.658
279.845	-246.273	-255.073
279.868	-294.081	-194.745
279.885	-242.173	-247.824
279.886	-231.799	-186.904
279.919	-250.452	-262.787
279.924	-284.415	-237.977
279.925	-231.466	-178.51
279.926	-255.951	-180.729
279.939	-291.704	-213.338
279.944	-240.812	-239.409
279.987	-250.7	-180.853
280.002	-281.992	-246.594
280.025	-293.264	-197.779
280.032	-273.068	-263.855
280.046	-235.491	-213.919
280.092	-237.928	-181.507
280.113	-276.072	-257.066
280.115	-253.495	-264.751
280.123	-255.679	-265.413
280.148	-288.208	-190.437
280.179	-246.845	-262.246
280.182	-247.806	-183.262
280.183	-237.479	-179.647
280.195	-288.472	-223.801
280.219	-238.474	-222.881
280.228	-257.725	-267.892
280.229	-294.742	-201.583
280.235	-242.783	-239.931
280.257	-242.017	-245.485
280.258	-265.765	-265.982
280.259	-289.878	-218.56
280.284	-254.144	-183.049
280.307	-235.446	-209.214
280.324	-234.801	-197.007
280.341	-287.323	-228.071
280.357	-248.185	-258.192
280.364	-240.036	-228.195
280.416	-244.149	-247.009
280.437	-289.731	-192.705
280.496	-292.448	-192.623
280.53	-263.909	-267.987
280.549	-282.959	-239.515
280.589	-242.248	-184.525
280.594	-249.119	-264.532
280.611	-245.93	-252.224
280.613	-236.732	-215.458
280.627	-289.796	-188.958
280.632	-243.582	-243.043
280.649	-283.757	-240.828
280.649	-235.436	-200.065
280.659	-285.695	-229.11
280.66	-241.467	-182.053
280.667	-236.582	-212.878
280.691	-236.772	-179.943
280.692	-274.773	-259.543
280.704	-237.083	-217.827
280.705	-288.866	-219.198
280.777	-233.727	-192.08
280.794	-289.6	-215.974
280.83	-287.846	-225.785
280.882	-251.893	-182.534
280.905	-243.823	-253.389
280.921	-266.214	-268.773
280.921	-277.7	-256.254
280.929	-231.39	-183.207
280.937	-291.26	-215.324
280.975	-292.732	-204.849
280.984	-280.927	-249.051
281	-257.448	-264.684
281.006	-236.069	-178.187
281.022	-244.953	-256.114
281.039	-261.143	-267.154
281.051	-292.955	-202.375
281.059	-239.246	-180.509
281.059	-284.728	-232.009
281.073	-249.995	-259.515
281.074	-281.987	-241.995
281.074	-254.607	-266.871
281.119	-291.124	-211.135
281.122	-260.111	-264.709
281.152	-236.768	-223.251
281.17	-283.42	-236.966
281.175	-236.783	-197.226
281.19	-251.649	-265.605
281.196	-233.24	-178.127
281.206	-240.538	-237.59
281.214	-241.557	-233.837
281.23	-235.26	-206.853
281.235	-289.386	-221.397
281.259	-234.216	-194.875
281.293	-293.676	-206.902
281.298	-230.342	-182.038
281.31	-245.774	-181.635
281.37	-246.597	-258.921
281.372	-274.432	-262
281.388	-292.09	-207.908
281.42	-293.186	-208.624
281.425	-236.737	-206.375
281.44	-231.162	-188.291
281.447	-237.051	-200.222
281.484	-236.486	-208.781
281.486	-232.919	-190.004
281.492	-247.981	-180.818
281.518	-242.007	-243.507
281.518	-252.646	-261.682
281.524	-235.475	-218.04
281.544	-277.192	-253.887
281.547	-246.181	-250.346
281.554	-237.614	-226.561
281.56	-253.355	-180.144
281.584	-257.638	-180.115
281.592	-279.709	-246.759
281.656	-239.184	-231.857
281.669	-276.072	-259.36
281.705	-242.192	-236.454
281.709	-233.165	-192.705
281.728	-236.227	-210.68
281.742	-248.864	-256.032
281.746	-235.282	-204.833
281.759	-234.746	-211.77
281.781	-257.556	-182.2
281.809	-264.28	-264.717
281.834	-285.776	-232.668
281.845	-260.161	-181.455
281.853	-290.158	-213.847
281.864	-290.847	-194.337
281.894	-243.296	-181.651
281.906	-281.972	-246.006
281.917	-241.425	-241.273
281.928	-261.98	-264.009
281.933	-240.302	-182.523
281.942	-250.985	-263.795
281.96	-278.224	-249.673
281.964	-284.958	-235.53
281.973	-235.257	-178.262
281.981	-240.038	-235.087
282.006	-237.646	-222.015
282.007	-291.645	-191.396
282.013	-283.833	-234.386
282.036	-288.15	-221.776
282.044	-293.225	-199.697
282.053	-240.123	-229.231
282.077	-257.622	-266.224
282.081	-249.201	-262.007
282.083	-278.793	-253.485
282.092	-292.214	-212.469
282.101	-286.945	-229.414
282.123	-242.709	-238.435
282.125	-284.478	-238.204
282.166	-250.908	-179.832
282.171	-250.277	-181.731
282.173	-254.95	-262.119
282.186	-248.105	-259.749
282.191	-286.855	-225.312
282.191	-235.932	-194.373
282.195	-279.85	-250.921
282.221	-294.272	-203.163
282.224	-247.954	-252.957
282.226	-230.701	-185.604
282.231	-287.57	-189.708
282.261	-243.643	-249.956
282.28	-286.062	-227.411
282.307	-292.453	-196.517
282.342	-294.251	-196.54
282.357	-235.458	-219.777
282.359	-234.824	-215.698
282.37	-243.76	-183.599
282.386	-234.681	-208.766
282.435	-240.904	-231.742
282.438	-236.903	-202.984
282.444	-245.812	-247.583
282.494	-235.201	-202.281
282.516	-255.089	-179.797
282.554	-238.565	-225.188
282.6	-239.044	-181.226
282.605	-290.9	-217.004
282.607	-281.984	-240.047
282.608	-257.274	-262.678
282.617	-282.575	-243.541
282.627	-232.132	-190.002
282.671	-232.666	-179.015
282.715	-231.821	-179.46
282.716	-246.47	-256.076
282.737	-236.164	-217.018
282.739	-235.302	-199.121
282.764	-246.246	-183.088
282.782	-265.522	-267.506
282.782	-231.959	-181.452
282.791	-280.379	-248.226
282.803	-236.682	-219.579
282.826	-292.682	-193.201
282.848	-245.018	-244.973
282.877	-242.765	-245.094
282.883	-252.123	-257.943
282.889	-277.01	-252.481
282.903	-292.596	-203.109
282.92	-238.068	-228.702
282.956	-243.552	-240.495
282.958	-243.537	-247.266
282.959	-280.168	-243.925
282.999	-294.541	-199.755
283.022	-234.091	-178.094
283.054	-231.964	-184.784
283.061	-289.369	-217.742
283.109	-289.284	-191.965
283.156	-262.94	-262.94
283.159	-291.586	-209.262
283.164	-234.892	-196.812
283.178	-288.394	-187.766
283.182	-274.378	-258.677
283.193	-249.891	-254.321
283.213	-232.598	-187.34
283.224	-260.478	-262.655
283.261	-245.997	-253.743
283.262	-282.923	-235.767
283.282	-254.243	-259.173
283.286	-235.706	-214.717
283.289	-236.123	-206.715
283.29	-256.417	-264.577
283.3	-251.448	-261.959
283.304	-275.287	-256.055
283.322	-292.794	-210.183
283.339	-244.867	-251.062
283.345	-259.406	-265.192
283.371	-253.99	-181.697
283.381	-251.345	-255.648
283.393	-277.069	-255.494
283.437	-254.125	-263.683
283.439	-241.308	-239.349
283.442	-240.836	-180.709
283.456	-290.89	-211.819
283.472	-248.71	-181.858
283.476	-235.473	-212.044
283.479	-289.885	-219.563
283.5	-287.498	-227.115
283.53	-262.942	-265.512
283.561	-246.522	-180.493
283.565	-237.245	-178.781
283.573	-234.109	-213.018
283.589	-234.479	-194.503
283.643	-234.79	-191.519
283.68	-240.592	-236.718
283.715	-258.863	-181.508
283.729	-247.471	-248.841
283.74	-282.025	-237.499
283.779	-265.067	-263.162
283.781	-237.851	-179.942
283.784	-288.657	-223.732
283.804	-285.237	-233.526
283.812	-231.209	-182.461
283.817	-284.418	-229.779
283.818	-239.596	-228.336
283.841	-288.314	-220.166
283.844	-286.139	-187.289
283.852	-290.352	-189.645
283.858	-276.073	-258.14
283.869	-235.353	-221.02
283.873	-293.781	-204.682
283.892	-256.927	-260.187
283.894	-235.994	-223.117
283.91	-233.958	-189.694
283.919	-236.631	-225.215
283.921	-250.025	-259.146
283.943	-236.98	-196.228
283.959	-233.986	-210.135
283.988	-282.584	-242.107
284.025	-277.824	-247.756
284.029	-249.425	-179.192
284.029	-248.453	-256.823
284.068	-235.477	-209.079
284.097	-292.065	-205.672
284.126	-285.813	-231.237
284.13	-249.211	-251.037
284.143	-274.742	-260.994
284.147	-283.391	-239.577
284.18	-259.806	-261.135
284.198	-283.091	-232.893
284.204	-289.552	-215.89
284.207	-286.89	-223.78
284.208	-238.909	-179.643
284.213	-237.047	-198.955
284.223	-244.84	-242.161
[truncated: 5,297 more rows]

[truncated: 5 more sheets: WPW_atria_Tetrahedra, WPW_atria_ActivationTimes, WPW_ventr_Vertices, WPW_ventr_Tetrahedra, WPW_ventr_ActivationTimes]
